# Supplementary material for: Development of a Genome-Scale Metabolic Model of Clostridium thermocellum and Its Applications for Integration of Multi-Omics Datasets and Computational Strain Design
Source: Front Bioeng Biotechnol. 2020 Aug 21;8:772. doi: 10.3389/fbioe.2020.00772 (PMC7471609; doi:10.3389/fbioe.2020.00772)
Supplement: Supplementary Datasheet 1 — Software used to develop, configure, and analyze iCBI655. [file Data_Sheet_1.ZIP › README.md]

Supplementary Material: 1
Study:  Development of a genome-scale metabolic model of Clostridium thermocellum and its applications for integration of multi-omics datasets and strain design
Authors: Sergio Garcia, R. Adam Thompson, Richard J. Giannone, Satyakam Dash, Costas D. Maranas, Cong Trinh.
Corresponding author: ctrinh@utk.edu
---

This a snapshot of the Github repository containing the software used to developed, configure and analyze iCBI655. Access the online version at: https://github.com/trinhlab/ctherm-gem
