# Supplementary material for: Development of a Genome-Scale Metabolic Model of Clostridium thermocellum and Its Applications for Integration of Multi-Omics Datasets and Computational Strain Design
Source: Front Bioeng Biotechnol. 2020 Aug 21;8:772. doi: 10.3389/fbioe.2020.00772 (PMC7471609; doi:10.3389/fbioe.2020.00772)
Supplement: Supplementary Datasheet 2 — Flux dataset used to train the iCBI655 model and proteomics dataset for the wild-type and ΔhydGΔech strains. [file Data_Sheet_2.ZIP]

Archive with 3 entries (3 files):
- 07142015wt_v_hydG-ech_25pct3.xlsx
- README.md
- ctherm_extracellular_flux.csv
