# Supplementary material for: Development of a Genome-Scale Metabolic Model of Clostridium thermocellum and Its Applications for Integration of Multi-Omics Datasets and Computational Strain Design
Source: Front Bioeng Biotechnol. 2020 Aug 21;8:772. doi: 10.3389/fbioe.2020.00772 (PMC7471609; doi:10.3389/fbioe.2020.00772)
Supplement: Supplementary Datasheet 4 — iCBI655 model in various formats for cellobiose growth conditions and map of central metabolic pathways in Escher format. [file Data_Sheet_4.ZIP]

Archive with 5 entries (5 files):
- README.md
- iCBI655_cellobiose_batch.json
- iCBI655_cellobiose_batch.mat
- iCBI655_cellobiose_batch.sbml
- icbi655_central.json
