# Supplementary material for: Development of a Genome-Scale Metabolic Model of Clostridium thermocellum and Its Applications for Integration of Multi-Omics Datasets and Computational Strain Design
Source: Front Bioeng Biotechnol. 2020 Aug 21;8:772. doi: 10.3389/fbioe.2020.00772 (PMC7471609; doi:10.3389/fbioe.2020.00772)
Supplement: Supplementary Datasheet 4 — iCBI655 model in various formats for cellobiose growth conditions and map of central metabolic pathways in Escher format. [file Data_Sheet_4.ZIP › README.md]

Supplementary Material: 4
Study: Development of an updated genome-scale metabolic model of \textit{Clostridium thermocellum} and its application for integration of multi-omics datasets
Authors: Sergio Garcia, R. Adam Thompson, Richard J. Giannone, Satyakam Dash, Costas D. Maranas, Cong Trinh.
Corresponding author: ctrinh@utk.edu
---
This S.M. contains:
-  The iCBI655 model in various formats for cellobiose growth condition. For additional context and tools to change model settings refer to the code*.
- The Escher metabolic map (https://escher.github.io) of central metabolism to visualize model results. For additional maps refer to the code*.

* The code is available in  S.M. 1 of this study and https://github.com/trinhlab/ctherm-gem
