# Supplementary material for: Development of a Genome-Scale Metabolic Model of Clostridium thermocellum and Its Applications for Integration of Multi-Omics Datasets and Computational Strain Design
Source: Front Bioeng Biotechnol. 2020 Aug 21;8:772. doi: 10.3389/fbioe.2020.00772 (PMC7471609; doi:10.3389/fbioe.2020.00772)
Supplement: Supplementary Datasheet 4 — iCBI655 model in various formats for cellobiose growth conditions and map of central metabolic pathways in Escher format. [file Data_Sheet_4.ZIP › iCBI655_cellobiose_batch.json]

{
"metabolites":[
{
"id":"pi_c",
"name":"Phosphate_c0",
"compartment":"c0",
"charge":-2,
"formula":"HO4P",
"annotation":{
"bigg.metabolite":"pi",
"inchikey":"NBIIXXVUZAFLBC-UHFFFAOYSA-L",
"kegg.compound":"['C00009']",
"sbo":"SBO:0000247",
"seed.compound":"cpd00009"
}
},
{
"id":"h_e",
"name":"H_plus__e0",
"compartment":"e0",
"charge":1,
"formula":"H",
"annotation":{
"bigg.metabolite":"h",
"inchikey":"GPRLSGONYQIRFK-UHFFFAOYSA-N",
"kegg.compound":"['C00080']",
"sbo":"SBO:0000247",
"seed.compound":"cpd00067"
}
},
{
"id":"h2o_c",
"name":"H2O_c0",
"compartment":"c0",
"charge":0,
"formula":"H2O",
"annotation":{
"bigg.metabolite":"h2o",
"inchikey":"XLYOFNOQVPJJNP-UHFFFAOYSA-N",
"kegg.compound":"['C00001', 'C01328']",
"sbo":"SBO:0000247",
"seed.compound":"cpd00001"
}
},
{
"id":"ppi_c",
"name":"PPi_c0",
"compartment":"c0",
"charge":-3,
"formula":"HO7P2",
"annotation":{
"bigg.metabolite":"ppi",
"inchikey":"XPPKVPWEQAFLFU-UHFFFAOYSA-K",
"kegg.compound":"['C00013']",
"sbo":"SBO:0000247",
"seed.compound":"cpd00012"
}
},
{
"id":"h_c",
"name":"H_plus__c0",
"compartment":"c0",
"charge":1,
"formula":"H",
"annotation":{
"bigg.metabolite":"h",
"inchikey":"GPRLSGONYQIRFK-UHFFFAOYSA-N",
"kegg.compound":"['C00080']",
"sbo":"SBO:0000247",
"seed.compound":"cpd00067"
}
},
{
"id":"co2_c",
"name":"CO2_c0",
"compartment":"c0",
"charge":0,
"formula":"CO2",
"annotation":{
"bigg.metabolite":"co2",
"inchikey":"CURLTUGMZLYLDI-UHFFFAOYSA-N",
"kegg.compound":"['C00011']",
"sbo":"SBO:0000247",
"seed.compound":"cpd00011"
}
},
{
"id":"alac__S_c",
"name":"ALCTT_c0",
"compartment":"c0",
"charge":-1,
"formula":"C5H7O4",
"annotation":{
"bigg.metabolite":"alac__S",
"inchikey":"NMDWGEGFJUBKLB-UHFFFAOYSA-M",
"kegg.compound":"['C00900']",
"sbo":"SBO:0000247",
"seed.compound":"cpd00668"
}
},
{
"id":"pyr_c",
"name":"Pyruvate_c0",
"compartment":"c0",
"charge":-1,
"formula":"C3H3O3",
"annotation":{
"bigg.metabolite":"pyr",
"inchikey":"LCTONWCANYUPML-UHFFFAOYSA-M",
"kegg.compound":"['C00022']",
"sbo":"SBO:0000247",
"seed.compound":"cpd00020"
}
},
{
"id":"2ahethmpp_c",
"name":"2_Hydroxyethyl_ThPP_c0",
"compartment":"c0",
"charge":-1,
"formula":"C14H21N4O8P2S",
"annotation":{
"bigg.metabolite":"2ahethmpp",
"inchikey":"RRUVJGASJONMDY-UHFFFAOYSA-M",
"kegg.compound":"['C05125']",
"sbo":"SBO:0000247",
"seed.compound":"cpd03049"
}
},
{
"id":"thmpp_c",
"name":"TPP_c0",
"compartment":"c0",
"charge":-1,
"formula":"C12H17N4O7P2S",
"annotation":{
"bigg.metabolite":"thmpp",
"inchikey":"AYEKOFBPNLCAJY-UHFFFAOYSA-M",
"kegg.compound":"['C00068']",
"sbo":"SBO:0000247",
"seed.compound":"cpd00056"
}
},
{
"id":"fdxr_42_c",
"name":"Reducedferredoxin_c0",
"compartment":"c0",
"charge":-1,
"formula":"Fe2R4S6",
"annotation":{
"bigg.metabolite":"fdxr_42",
"inchikey":"nan",
"kegg.compound":"['C00138']",
"sbo":"SBO:0000247",
"seed.compound":"cpd11620"
}
},
{
"id":"h2_c",
"name":"H2_c0",
"compartment":"c0",
"charge":0,
"formula":"H2",
"annotation":{
"bigg.metabolite":"h2",
"inchikey":"UFHFLCQGNIYNRP-UHFFFAOYSA-N",
"kegg.compound":"['C00282']",
"sbo":"SBO:0000247",
"seed.compound":"cpd11640"
}
},
{
"id":"fdxo_42_c",
"name":"Oxidizedferredoxin_c0",
"compartment":"c0",
"charge":0,
"formula":"Fe2R4S6",
"annotation":{
"bigg.metabolite":"fdxo_42",
"inchikey":"nan",
"kegg.compound":"['C00139']",
"sbo":"SBO:0000247",
"seed.compound":"cpd11621"
}
},
{
"id":"chtbs_c",
"name":"Chitobiose_c0",
"compartment":"c0",
"charge":0,
"formula":"C16H28N2O11",
"annotation":{
"bigg.metabolite":"chtbs",
"inchikey":"CDOJPCSDOXYJJF-CBTAGEKQSA-N",
"kegg.compound":"['C01674']",
"sbo":"SBO:0000247",
"seed.compound":"cpd01157"
}
},
{
"id":"acgam_c",
"name":"N_Acetyl_D_glucosamine_c0",
"compartment":"c0",
"charge":0,
"formula":"C8H15NO6",
"annotation":{
"bigg.metabolite":"acgam",
"inchikey":"OVRNDRQMDRJTHS-RTRLPJTCSA-N",
"kegg.compound":"['C00140']",
"sbo":"SBO:0000247",
"seed.compound":"cpd00122"
}
},
{
"id":"cellb_c",
"name":"CELB_c0",
"compartment":"c0",
"charge":0,
"formula":"C12H22O11",
"annotation":{
"bigg.metabolite":"cellb",
"inchikey":"GUBGYTABKSRVRQ-CUHNMECISA-N",
"kegg.compound":"['C00185', 'G00289']",
"sbo":"SBO:0000247",
"seed.compound":"cpd00158"
}
},
{
"id":"glc__D_c",
"name":"D_Glucose_c0",
"compartment":"c0",
"charge":0,
"formula":"C6H12O6",
"annotation":{
"bigg.metabolite":"glc__D",
"inchikey":"WQZGKKKJIJFFOK-GASJEMHNSA-N",
"kegg.compound":"['C00031', 'C00293']",
"sbo":"SBO:0000247",
"seed.compound":"cpd00027"
}
},
{
"id":"5aop_c",
"name":"5_Aminolevulinate_c0",
"compartment":"c0",
"charge":0,
"formula":"C5H9NO3",
"annotation":{
"bigg.metabolite":"5aop",
"inchikey":"ZGXJTSGNIOSYLO-UHFFFAOYSA-N",
"kegg.compound":"['C00430']",
"sbo":"SBO:0000247",
"seed.compound":"cpd00338"
}
},
{
"id":"ppbng_c",
"name":"Porphobilinogen_c0",
"compartment":"c0",
"charge":-1,
"formula":"C10H13N2O4",
"annotation":{
"bigg.metabolite":"ppbng",
"inchikey":"QSHWIQZFGQKFMA-UHFFFAOYSA-M",
"kegg.compound":"['C00931']",
"sbo":"SBO:0000247",
"seed.compound":"cpd00689"
}
},
{
"id":"nh4_c",
"name":"NH3_c0",
"compartment":"c0",
"charge":1,
"formula":"H4N",
"annotation":{
"bigg.metabolite":"nh4",
"inchikey":"QGZKDVFQNNGYKY-UHFFFAOYSA-O",
"kegg.compound":"['C00014']",
"sbo":"SBO:0000247",
"seed.compound":"cpd00013"
}
},
{
"id":"hmbil_c",
"name":"Hydroxymethylbilane_c0",
"compartment":"c0",
"charge":-8,
"formula":"C40H38N4O17",
"annotation":{
"bigg.metabolite":"hmbil",
"inchikey":"WDFJYRZCZIUBPR-UHFFFAOYSA-F",
"kegg.compound":"['C01024']",
"sbo":"SBO:0000247",
"seed.compound":"cpd00755"
}
},
{
"id":"atp_c",
"name":"ATP_c0",
"compartment":"c0",
"charge":-3,
"formula":"C10H13N5O13P3",
"annotation":{
"bigg.metabolite":"atp",
"inchikey":"ZKHQWZAMYRWXGA-KQYNXXCUSA-K",
"kegg.compound":"['C00002']",
"sbo":"SBO:0000247",
"seed.compound":"cpd00002"
}
},
{
"id":"adp_c",
"name":"ADP_c0",
"compartment":"c0",
"charge":-2,
"formula":"C10H13N5O10P2",
"annotation":{
"bigg.metabolite":"adp",
"inchikey":"XTWYTFMLZFPYCI-KQYNXXCUSA-L",
"kegg.compound":"['C00008', 'G11113']",
"sbo":"SBO:0000247",
"seed.compound":"cpd00008"
}
},
{
"id":"nad_c",
"name":"NAD_c0",
"compartment":"c0",
"charge":-1,
"formula":"C21H26N7O14P2",
"annotation":{
"bigg.metabolite":"nad",
"inchikey":"BAWFJGJZGIEFAR-NNYOXOHSSA-M",
"kegg.compound":"['C00003']",
"sbo":"SBO:0000247",
"seed.compound":"cpd00003"
}
},
{
"id":"glu__L_c",
"name":"L_Glutamate_c0",
"compartment":"c0",
"charge":-1,
"formula":"C5H8NO4",
"annotation":{
"bigg.metabolite":"glu__L",
"inchikey":"WHUUTDBJXJRKMK-VKHMYHEASA-M",
"kegg.compound":"['C00025']",
"sbo":"SBO:0000247",
"seed.compound":"cpd00023"
}
},
{
"id":"nadh_c",
"name":"NADH_c0",
"compartment":"c0",
"charge":-2,
"formula":"C21H27N7O14P2",
"annotation":{
"bigg.metabolite":"nadh",
"inchikey":"BOPGDPNILDQYTO-NNYOXOHSSA-L",
"kegg.compound":"['C00004']",
"sbo":"SBO:0000247",
"seed.compound":"cpd00004"
}
},
{
"id":"akg_c",
"name":"2_Oxoglutarate_c0",
"compartment":"c0",
"charge":-2,
"formula":"C5H4O5",
"annotation":{
"bigg.metabolite":"akg",
"inchikey":"KPGXRSRHYNQIFN-UHFFFAOYSA-L",
"kegg.compound":"['C00026']",
"sbo":"SBO:0000247",
"seed.compound":"cpd00024"
}
},
{
"id":"gln__L_c",
"name":"L_Glutamine_c0",
"compartment":"c0",
"charge":0,
"formula":"C5H10N2O3",
"annotation":{
"bigg.metabolite":"gln__L",
"inchikey":"ZDXPYRJPNDTMRX-VKHMYHEASA-N",
"kegg.compound":"['C00064']",
"sbo":"SBO:0000247",
"seed.compound":"cpd00053"
}
},
{
"id":"nadp_c",
"name":"NADP_c0",
"compartment":"c0",
"charge":-3,
"formula":"C21H25N7O17P3",
"annotation":{
"bigg.metabolite":"nadp",
"inchikey":"XJLXINKUBYWONI-NNYOXOHSSA-K",
"kegg.compound":"['C00006']",
"sbo":"SBO:0000247",
"seed.compound":"cpd00006"
}
},
{
"id":"nadph_c",
"name":"NADPH_c0",
"compartment":"c0",
"charge":-4,
"formula":"C21H26N7O17P3",
"annotation":{
"bigg.metabolite":"nadph",
"inchikey":"ACFIXJIJDZMPPO-NNYOXOHSSA-J",
"kegg.compound":"['C00005']",
"sbo":"SBO:0000247",
"seed.compound":"cpd00005"
}
},
{
"id":"amp_c",
"name":"AMP_c0",
"compartment":"c0",
"charge":-2,
"formula":"C10H12N5O7P",
"annotation":{
"bigg.metabolite":"amp",
"inchikey":"UDMBCSSLTHHNCD-KQYNXXCUSA-L",
"kegg.compound":"['C00020']",
"sbo":"SBO:0000247",
"seed.compound":"cpd00018"
}
},
{
"id":"dpcoa_c",
"name":"Dephospho_CoA_c0",
"compartment":"c0",
"charge":-2,
"formula":"C21H33N7O13P2S",
"annotation":{
"bigg.metabolite":"dpcoa",
"inchikey":"KDTSHFARGAKYJN-IBOSZNHHSA-L",
"kegg.compound":"['C00882']",
"sbo":"SBO:0000247",
"seed.compound":"cpd00655"
}
},
{
"id":"coa_c",
"name":"CoA_c0",
"compartment":"c0",
"charge":-4,
"formula":"C21H32N7O16P3S",
"annotation":{
"bigg.metabolite":"coa",
"inchikey":"RGJOEKWQDUBAIZ-IBOSZNHHSA-J",
"kegg.compound":"['C00010']",
"sbo":"SBO:0000247",
"seed.compound":"cpd00010"
}
},
{
"id":"urea_c",
"name":"Urea_c0",
"compartment":"c0",
"charge":0,
"formula":"CH4N2O",
"annotation":{
"bigg.metabolite":"urea",
"inchikey":"XSQUKJJJFZCRTK-UHFFFAOYSA-N",
"kegg.compound":"['C00086']",
"sbo":"SBO:0000247",
"seed.compound":"cpd00073"
}
},
{
"id":"nmn_c",
"name":"Nicotinamide_ribonucleotide_c0",
"compartment":"c0",
"charge":-1,
"formula":"C11H14N2O8P",
"annotation":{
"bigg.metabolite":"nmn",
"inchikey":"DAYLJWODMCOQEW-TURQNECASA-M",
"kegg.compound":"['C00455']",
"sbo":"SBO:0000247",
"seed.compound":"cpd00355"
}
},
{
"id":"ham_c",
"name":"Hydroxylamine_c0",
"compartment":"c0",
"charge":0,
"formula":"H3NO",
"annotation":{
"bigg.metabolite":"ham",
"inchikey":"AVXURJPOCDRRFD-UHFFFAOYSA-N",
"kegg.compound":"['C00192']",
"sbo":"SBO:0000247",
"seed.compound":"cpd00165"
}
},
{
"id":"udp_c",
"name":"UDP_c0",
"compartment":"c0",
"charge":-2,
"formula":"C9H12N2O12P2",
"annotation":{
"bigg.metabolite":"udp",
"inchikey":"XCCTYIAWTASOJW-XVFCMESISA-L",
"kegg.compound":"['C00015', 'G10619']",
"sbo":"SBO:0000247",
"seed.compound":"cpd00014"
}
},
{
"id":"utp_c",
"name":"UTP_c0",
"compartment":"c0",
"charge":-3,
"formula":"C9H12N2O15P3",
"annotation":{
"bigg.metabolite":"utp",
"inchikey":"PGAVKCOVUIYSFO-XVFCMESISA-K",
"kegg.compound":"['C00075']",
"sbo":"SBO:0000247",
"seed.compound":"cpd00062"
}
},
{
"id":"ump_c",
"name":"UMP_c0",
"compartment":"c0",
"charge":-2,
"formula":"C9H11N2O9P",
"annotation":{
"bigg.metabolite":"ump",
"inchikey":"DJJCXFVJDGTHFX-XVFCMESISA-L",
"kegg.compound":"['C00105']",
"sbo":"SBO:0000247",
"seed.compound":"cpd00091"
}
},
{
"id":"fmn_c",
"name":"FMN_c0",
"compartment":"c0",
"charge":-2,
"formula":"C17H19N4O9P",
"annotation":{
"bigg.metabolite":"fmn",
"inchikey":"FVTCRASFADXXNN-SCRDCRAPSA-L",
"kegg.compound":"['C00061']",
"sbo":"SBO:0000247",
"seed.compound":"cpd00050"
}
},
{
"id":"fad_c",
"name":"FAD_c0",
"compartment":"c0",
"charge":-2,
"formula":"C27H31N9O15P2",
"annotation":{
"bigg.metabolite":"fad",
"inchikey":"VWWQXMAJTJZDQX-UYBVJOGSSA-L",
"kegg.compound":"['C00016']",
"sbo":"SBO:0000247",
"seed.compound":"cpd00015"
}
},
{
"id":"met__L_c",
"name":"L_Methionine_c0",
"compartment":"c0",
"charge":0,
"formula":"C5H11NO2S",
"annotation":{
"bigg.metabolite":"met__L",
"inchikey":"FFEARJCKVFRZRR-BYPYZUCNSA-N",
"kegg.compound":"['C00073']",
"sbo":"SBO:0000247",
"seed.compound":"cpd00060"
}
},
{
"id":"amet_c",
"name":"S_Adenosyl_L_methionine_c0",
"compartment":"c0",
"charge":1,
"formula":"C15H23N6O5S",
"annotation":{
"bigg.metabolite":"amet",
"inchikey":"MEFKEPWMEQBLKI-AIRLBKTGSA-O",
"kegg.compound":"['C00019']",
"sbo":"SBO:0000247",
"seed.compound":"cpd00017"
}
},
{
"id":"adn_c",
"name":"Adenosine_c0",
"compartment":"c0",
"charge":0,
"formula":"C10H13N5O4",
"annotation":{
"bigg.metabolite":"adn",
"inchikey":"OIRDTQYFTABQOQ-KQYNXXCUSA-N",
"kegg.compound":"['C00212']",
"sbo":"SBO:0000247",
"seed.compound":"cpd00182"
}
},
{
"id":"pap_c",
"name":"Adenosine_3_5_bisphosphate_c0",
"compartment":"c0",
"charge":-4,
"formula":"C10H11N5O10P2",
"annotation":{
"bigg.metabolite":"pap",
"inchikey":"WHTCPDAXWFLDIH-KQYNXXCUSA-J",
"kegg.compound":"['C00054']",
"sbo":"SBO:0000247",
"seed.compound":"cpd00045"
}
},
{
"id":"prpp_c",
"name":"PRPP_c0",
"compartment":"c0",
"charge":-4,
"formula":"C5H9O14P3",
"annotation":{
"bigg.metabolite":"prpp",
"inchikey":"PQGCEDQWHSBAJP-TXICZTDVSA-J",
"kegg.compound":"['C00119']",
"sbo":"SBO:0000247",
"seed.compound":"cpd00103"
}
},
{
"id":"ade_c",
"name":"Adenine_c0",
"compartment":"c0",
"charge":0,
"formula":"C5H5N5",
"annotation":{
"bigg.metabolite":"ade",
"inchikey":"GFFGJBXGBJISGV-UHFFFAOYSA-N",
"kegg.compound":"['C00147']",
"sbo":"SBO:0000247",
"seed.compound":"cpd00128"
}
},
{
"id":"ahcys_c",
"name":"S_Adenosyl_homocysteine_c0",
"compartment":"c0",
"charge":0,
"formula":"C14H20N6O5S",
"annotation":{
"bigg.metabolite":"ahcys",
"inchikey":"ZJUKTBDSGOFHSH-WFMPWKQPSA-N",
"kegg.compound":"['C00021']",
"sbo":"SBO:0000247",
"seed.compound":"cpd00019"
}
},
{
"id":"hcys__L_c",
"name":"Homocysteine_c0",
"compartment":"c0",
"charge":0,
"formula":"C4H9NO2S",
"annotation":{
"bigg.metabolite":"hcys__L",
"inchikey":"FFFHZYDWPBMWHY-VKHMYHEASA-N",
"kegg.compound":"['C00155']",
"sbo":"SBO:0000247",
"seed.compound":"cpd00135"
}
},
{
"id":"pep_c",
"name":"Phosphoenolpyruvate_c0",
"compartment":"c0",
"charge":-3,
"formula":"C3H2O6P",
"annotation":{
"bigg.metabolite":"pep",
"inchikey":"DTBNBXWJWCWCIK-UHFFFAOYSA-K",
"kegg.compound":"['C00074']",
"sbo":"SBO:0000247",
"seed.compound":"cpd00061"
}
},
{
"id":"accoa_c",
"name":"Acetyl_CoA_c0",
"compartment":"c0",
"charge":-4,
"formula":"C23H34N7O17P3S",
"annotation":{
"bigg.metabolite":"accoa",
"inchikey":"ZSLZBFCDCINBPY-ZSJPKINUSA-J",
"kegg.compound":"['C00024']",
"sbo":"SBO:0000247",
"seed.compound":"cpd00022"
}
},
{
"id":"for_c",
"name":"Formate_c0",
"compartment":"c0",
"charge":-1,
"formula":"CHO2",
"annotation":{
"bigg.metabolite":"for",
"inchikey":"BDAGIHXWWSANSR-UHFFFAOYSA-M",
"kegg.compound":"['C00058']",
"sbo":"SBO:0000247",
"seed.compound":"cpd00047"
}
},
{
"id":"mal__L_c",
"name":"L_Malate_c0",
"compartment":"c0",
"charge":-2,
"formula":"C4H4O5",
"annotation":{
"bigg.metabolite":"mal__L",
"inchikey":"BJEPYKJPYRNKOW-REOHCLBHSA-L",
"kegg.compound":"['C00149']",
"sbo":"SBO:0000247",
"seed.compound":"cpd00130"
}
},
{
"id":"acald_c",
"name":"Acetaldehyde_c0",
"compartment":"c0",
"charge":0,
"formula":"C2H4O",
"annotation":{
"bigg.metabolite":"acald",
"inchikey":"IKHGUXGNUITLKF-UHFFFAOYSA-N",
"kegg.compound":"['C00084']",
"sbo":"SBO:0000247",
"seed.compound":"cpd00071"
}
},
{
"id":"actp_c",
"name":"Acetylphosphate_c0",
"compartment":"c0",
"charge":-2,
"formula":"C2H3O5P",
"annotation":{
"bigg.metabolite":"actp",
"inchikey":"LIPOUNRJVLNBCD-UHFFFAOYSA-L",
"kegg.compound":"['C00227']",
"sbo":"SBO:0000247",
"seed.compound":"cpd00196"
}
},
{
"id":"ac_c",
"name":"Acetate_c0",
"compartment":"c0",
"charge":-1,
"formula":"C2H3O2",
"annotation":{
"bigg.metabolite":"ac",
"inchikey":"QTBSBXVTEAMEQO-UHFFFAOYSA-M",
"kegg.compound":"['C00033']",
"sbo":"SBO:0000247",
"seed.compound":"cpd00029"
}
},
{
"id":"cpd03566_c",
"name":"Acetyl_adenylate_c0",
"compartment":"c0",
"charge":-1,
"formula":"C12H15N5O8P",
"annotation":{
"bigg.metabolite":"cpd03566",
"inchikey":"UBPVOHPZRZIJHM-WOUKDFQISA-M",
"kegg.compound":"['C05993']",
"sbo":"SBO:0000247",
"seed.compound":"cpd03566"
}
},
{
"id":"glu5p_c",
"name":"L_Glutamyl_5_phosphate_c0",
"compartment":"c0",
"charge":-2,
"formula":"C5H8NO7P",
"annotation":{
"bigg.metabolite":"glu5p",
"inchikey":"PJRXVIJAERNUIP-VKHMYHEASA-L",
"kegg.compound":"['C03287']",
"sbo":"SBO:0000247",
"seed.compound":"cpd02097"
}
},
{
"id":"5oxpro_c",
"name":"5_Oxoproline_c0",
"compartment":"c0",
"charge":-1,
"formula":"C5H6NO3",
"annotation":{
"bigg.metabolite":"5oxpro",
"inchikey":"ODHCTXKNWHHXJC-VKHMYHEASA-M",
"kegg.compound":"['C01879']",
"sbo":"SBO:0000247",
"seed.compound":"cpd01293"
}
},
{
"id":"dnad_c",
"name":"Deamido_NAD_c0",
"compartment":"c0",
"charge":-2,
"formula":"C21H24N6O15P2",
"annotation":{
"bigg.metabolite":"dnad",
"inchikey":"SENPVEZBRZQVST-HISDBWNOSA-L",
"kegg.compound":"['C00857']",
"sbo":"SBO:0000247",
"seed.compound":"cpd00638"
}
},
{
"id":"ala__L_c",
"name":"L_Alanine_c0",
"compartment":"c0",
"charge":0,
"formula":"C3H7NO2",
"annotation":{
"bigg.metabolite":"ala__L",
"inchikey":"QNAYBMKLOCPYGJ-REOHCLBHSA-N",
"kegg.compound":"['C00041']",
"sbo":"SBO:0000247",
"seed.compound":"cpd00035"
}
},
{
"id":"acglu_c",
"name":"N_Acetyl_L_glutamate_c0",
"compartment":"c0",
"charge":-2,
"formula":"C7H9NO5",
"annotation":{
"bigg.metabolite":"acglu",
"inchikey":"RFMMMVDNIPUKGG-YFKPBYRVSA-L",
"kegg.compound":"['C00624']",
"sbo":"SBO:0000247",
"seed.compound":"cpd00477"
}
},
{
"id":"icit_c",
"name":"Isocitrate_c0",
"compartment":"c0",
"charge":-3,
"formula":"C6H5O7",
"annotation":{
"bigg.metabolite":"icit",
"inchikey":"ODBLHEXUDAPZAU-UHFFFAOYSA-K",
"kegg.compound":"['C00311']",
"sbo":"SBO:0000247",
"seed.compound":"cpd00260"
}
},
{
"id":"oxasucc_c",
"name":"Oxalosuccinate_c0",
"compartment":"c0",
"charge":-3,
"formula":"C6H3O7",
"annotation":{
"bigg.metabolite":"oxasucc",
"inchikey":"UFSCUAXLTRFIDC-UHFFFAOYSA-K",
"kegg.compound":"['C05379']",
"sbo":"SBO:0000247",
"seed.compound":"cpd03187"
}
},
{
"id":"g1p_c",
"name":"Glucose_1_phosphate_c0",
"compartment":"c0",
"charge":-2,
"formula":"C6H11O9P",
"annotation":{
"bigg.metabolite":"g1p",
"inchikey":"HXXFSFRBOHSIMQ-VFUOTHLCSA-L",
"kegg.compound":"['C00103']",
"sbo":"SBO:0000247",
"seed.compound":"cpd00089"
}
},
{
"id":"udpg_c",
"name":"UDP_glucose_c0",
"compartment":"c0",
"charge":-2,
"formula":"C15H22N2O17P2",
"annotation":{
"bigg.metabolite":"udpg",
"inchikey":"HSCJRCZFDFQWRP-JZMIEXBBSA-L",
"kegg.compound":"['C00029', 'G10608']",
"sbo":"SBO:0000247",
"seed.compound":"cpd00026"
}
},
{
"id":"g6p_c",
"name":"D_glucose_6_phosphate_c0",
"compartment":"c0",
"charge":-2,
"formula":"C6H11O9P",
"annotation":{
"bigg.metabolite":"g6p",
"inchikey":"NBSCHQHZLSJFNQ-GASJEMHNSA-L",
"kegg.compound":"['C00092']",
"sbo":"SBO:0000247",
"seed.compound":"cpd00079"
}
},
{
"id":"gdp_c",
"name":"GDP_c0",
"compartment":"c0",
"charge":-2,
"formula":"C10H13N5O11P2",
"annotation":{
"bigg.metabolite":"gdp",
"inchikey":"QGWNDRXFNXRZMB-UUOKFMHZSA-L",
"kegg.compound":"['C00035', 'G10620']",
"sbo":"SBO:0000247",
"seed.compound":"cpd00031"
}
},
{
"id":"gtp_c",
"name":"GTP_c0",
"compartment":"c0",
"charge":-3,
"formula":"C10H13N5O14P3",
"annotation":{
"bigg.metabolite":"gtp",
"inchikey":"XKMLYUALXHKNFT-UUOKFMHZSA-K",
"kegg.compound":"['C00044']",
"sbo":"SBO:0000247",
"seed.compound":"cpd00038"
}
},
{
"id":"gmp_c",
"name":"GMP_c0",
"compartment":"c0",
"charge":-2,
"formula":"C10H12N5O8P",
"annotation":{
"bigg.metabolite":"gmp",
"inchikey":"RQFCJASXJCIDSX-UUOKFMHZSA-L",
"kegg.compound":"['C00144']",
"sbo":"SBO:0000247",
"seed.compound":"cpd00126"
}
},
{
"id":"ppgpp_c",
"name":"Guanosine_3_5_bisdiphosphate_c0",
"compartment":"c0",
"charge":-4,
"formula":"C10H13N5O17P4",
"annotation":{
"bigg.metabolite":"ppgpp",
"inchikey":"BUFLLCUFNHESEH-UUOKFMHZSA-J",
"kegg.compound":"['C01228']",
"sbo":"SBO:0000247",
"seed.compound":"cpd00905"
}
},
{
"id":"oaa_c",
"name":"Oxaloacetate_c0",
"compartment":"c0",
"charge":-2,
"formula":"C4H2O5",
"annotation":{
"bigg.metabolite":"oaa",
"inchikey":"KHPXUQMNIQBQEV-UHFFFAOYSA-L",
"kegg.compound":"['C00036']",
"sbo":"SBO:0000247",
"seed.compound":"cpd00032"
}
},
{
"id":"cit_c",
"name":"Citrate_c0",
"compartment":"c0",
"charge":-3,
"formula":"C6H5O7",
"annotation":{
"bigg.metabolite":"cit",
"inchikey":"KRKNYBCHXYNGOX-UHFFFAOYSA-K",
"kegg.compound":"['C00158']",
"sbo":"SBO:0000247",
"seed.compound":"cpd00137"
}
},
{
"id":"asp__L_c",
"name":"L_Aspartate_c0",
"compartment":"c0",
"charge":-1,
"formula":"C4H6NO4",
"annotation":{
"bigg.metabolite":"asp__L",
"inchikey":"CKLJMWTZIZZHCS-REOHCLBHSA-M",
"kegg.compound":"['C00049']",
"sbo":"SBO:0000247",
"seed.compound":"cpd00041"
}
},
{
"id":"glx_c",
"name":"Glyoxalate_c0",
"compartment":"c0",
"charge":-1,
"formula":"C2HO3",
"annotation":{
"bigg.metabolite":"glx",
"inchikey":"HHLFWLYXYJOTON-UHFFFAOYSA-M",
"kegg.compound":"['C00048']",
"sbo":"SBO:0000247",
"seed.compound":"cpd00040"
}
},
{
"id":"gly_c",
"name":"Glycine_c0",
"compartment":"c0",
"charge":0,
"formula":"C2H5NO2",
"annotation":{
"bigg.metabolite":"gly",
"inchikey":"DHMQDGOQFOQNFH-UHFFFAOYSA-N",
"kegg.compound":"['C00037']",
"sbo":"SBO:0000247",
"seed.compound":"cpd00033"
}
},
{
"id":"2aobut_c",
"name":"L_2_Amino_acetoacetate_c0",
"compartment":"c0",
"charge":0,
"formula":"C4H7NO3",
"annotation":{
"bigg.metabolite":"2aobut",
"inchikey":"SAUCHDKDCUROAO-VKHMYHEASA-N",
"kegg.compound":"['C03508']",
"sbo":"SBO:0000247",
"seed.compound":"cpd02211"
}
},
{
"id":"ala__D_c",
"name":"D_Alanine_c0",
"compartment":"c0",
"charge":0,
"formula":"C3H7NO2",
"annotation":{
"bigg.metabolite":"ala__D",
"inchikey":"QNAYBMKLOCPYGJ-UWTATZPHSA-N",
"kegg.compound":"['C00133']",
"sbo":"SBO:0000247",
"seed.compound":"cpd00117"
}
},
{
"id":"uacgam_c",
"name":"UDP_N_acetylglucosamine_c0",
"compartment":"c0",
"charge":-2,
"formula":"C17H25N3O17P2",
"annotation":{
"bigg.metabolite":"uacgam",
"inchikey":"LFTYTUAZOPRMMI-CFRASDGPSA-L",
"kegg.compound":"['C00043', 'G10610']",
"sbo":"SBO:0000247",
"seed.compound":"cpd00037"
}
},
{
"id":"acmana_c",
"name":"N_Acetyl_D_mannosamine_c0",
"compartment":"c0",
"charge":0,
"formula":"C8H15NO6",
"annotation":{
"bigg.metabolite":"acmana",
"inchikey":"OVRNDRQMDRJTHS-ZTVVOAFPSA-N",
"kegg.compound":"['C00645']",
"sbo":"SBO:0000247",
"seed.compound":"cpd00492"
}
},
{
"id":"acgam1p_c",
"name":"N_Acetyl_D_glucosamine1_phosphate_c0",
"compartment":"c0",
"charge":-2,
"formula":"C8H14NO9P",
"annotation":{
"bigg.metabolite":"acgam1p",
"inchikey":"nan",
"kegg.compound":"['C04256']",
"sbo":"SBO:0000247",
"seed.compound":"cpd02611"
}
},
{
"id":"udpacgal_c",
"name":"UDP_N_acetyl_D_galactosamine_c0",
"compartment":"c0",
"charge":-2,
"formula":"C17H25N3O17P2",
"annotation":{
"bigg.metabolite":"udpacgal",
"inchikey":"nan",
"kegg.compound":"['C00203', 'G10611']",
"sbo":"SBO:0000247",
"seed.compound":"cpd00175"
}
},
{
"id":"uacmam_c",
"name":"UDP_N_acetyl_D_mannosamine_c0",
"compartment":"c0",
"charge":-2,
"formula":"C17H25N3O17P2",
"annotation":{
"bigg.metabolite":"uacmam",
"inchikey":"LFTYTUAZOPRMMI-ZYQOOJPVSA-L",
"kegg.compound":"['C01170', 'G11112']",
"sbo":"SBO:0000247",
"seed.compound":"cpd00861"
}
},
{
"id":"25drapp_c",
"name":"2_5_Diamino_6_5_phosphoribosylamino_4_pyrimidineone_c0",
"compartment":"c0",
"charge":-2,
"formula":"C9H14N5O8P",
"annotation":{
"bigg.metabolite":"25drapp",
"inchikey":"OCLCLRXKNJCOJD-UMMCILCDSA-L",
"kegg.compound":"['C01304']",
"sbo":"SBO:0000247",
"seed.compound":"cpd00957"
}
},
{
"id":"cpd03518_c",
"name":"Formamidopyrimidine_nucleoside_triphosphate_c0",
"compartment":"c0",
"charge":-3,
"formula":"C10H15N5O15P3",
"annotation":{
"bigg.metabolite":"cpd03518",
"inchikey":"NDXMRXXKCCKQQV-UUOKFMHZSA-K",
"kegg.compound":"['C05922']",
"sbo":"SBO:0000247",
"seed.compound":"cpd03518"
}
},
{
"id":"gdptp_c",
"name":"Guanosine_5_triphosphate_3_diphosphate_c0",
"compartment":"c0",
"charge":-5,
"formula":"C10H13N5O20P5",
"annotation":{
"bigg.metabolite":"gdptp",
"inchikey":"KCPMACXZAITQAX-UUOKFMHZSA-I",
"kegg.compound":"['C04494']",
"sbo":"SBO:0000247",
"seed.compound":"cpd02740"
}
},
{
"id":"26dap__M_c",
"name":"meso_2_6_Diaminopimelate_c0",
"compartment":"c0",
"charge":0,
"formula":"C7H14N2O4",
"annotation":{
"bigg.metabolite":"26dap__M",
"inchikey":"GMKMEZVLHJARHF-SYDPRGILSA-N",
"kegg.compound":"['C00680']",
"sbo":"SBO:0000247",
"seed.compound":"cpd00516"
}
},
{
"id":"lys__L_c",
"name":"L_Lysine_c0",
"compartment":"c0",
"charge":1,
"formula":"C6H15N2O2",
"annotation":{
"bigg.metabolite":"lys__L",
"inchikey":"KDXKERNSBIXSRK-YFKPBYRVSA-O",
"kegg.compound":"['C00047']",
"sbo":"SBO:0000247",
"seed.compound":"cpd00039"
}
},
{
"id":"15dap_c",
"name":"Cadaverine_c0",
"compartment":"c0",
"charge":2,
"formula":"C5H16N2",
"annotation":{
"bigg.metabolite":"15dap",
"inchikey":"VHRGRCVQAFMJIZ-UHFFFAOYSA-P",
"kegg.compound":"['C01672']",
"sbo":"SBO:0000247",
"seed.compound":"cpd01155"
}
},
{
"id":"4h2oglt_c",
"name":"4_Hydroxy_2_oxoglutarate_c0",
"compartment":"c0",
"charge":-2,
"formula":"C5H4O6",
"annotation":{
"bigg.metabolite":"4h2oglt",
"inchikey":"nan",
"kegg.compound":"['C01127']",
"sbo":"SBO:0000247",
"seed.compound":"cpd00830"
}
},
{
"id":"4pasp_c",
"name":"4_Phospho_L_aspartate_c0",
"compartment":"c0",
"charge":-2,
"formula":"C4H6NO7P",
"annotation":{
"bigg.metabolite":"4pasp",
"inchikey":"IXZNKTPIYKDIGG-REOHCLBHSA-L",
"kegg.compound":"['C03082']",
"sbo":"SBO:0000247",
"seed.compound":"cpd01977"
}
},
{
"id":"asn__L_c",
"name":"L_Asparagine_c0",
"compartment":"c0",
"charge":0,
"formula":"C4H8N2O3",
"annotation":{
"bigg.metabolite":"asn__L",
"inchikey":"DCXYFEDJOCDNAF-REOHCLBHSA-N",
"kegg.compound":"['C00152']",
"sbo":"SBO:0000247",
"seed.compound":"cpd00132"
}
},
{
"id":"ala_B_c",
"name":"beta_Alanine_c0",
"compartment":"c0",
"charge":0,
"formula":"C3H7NO2",
"annotation":{
"bigg.metabolite":"ala_B",
"inchikey":"UCMIRNVEIXFBKS-UHFFFAOYSA-N",
"kegg.compound":"['C00099']",
"sbo":"SBO:0000247",
"seed.compound":"cpd00085"
}
},
{
"id":"aps_c",
"name":"APS_c0",
"compartment":"c0",
"charge":-2,
"formula":"C10H12N5O10PS",
"annotation":{
"bigg.metabolite":"aps",
"inchikey":"IRLPACMLTUPBCL-KQYNXXCUSA-L",
"kegg.compound":"['C00224']",
"sbo":"SBO:0000247",
"seed.compound":"cpd00193"
}
},
{
"id":"paps_c",
"name":"3_phosphoadenylylsulfate_c0",
"compartment":"c0",
"charge":-4,
"formula":"C10H11N5O13P2S",
"annotation":{
"bigg.metabolite":"paps",
"inchikey":"GACDQMDRPRGCTN-KQYNXXCUSA-J",
"kegg.compound":"['C00053']",
"sbo":"SBO:0000247",
"seed.compound":"cpd00044"
}
},
{
"id":"cmp_c",
"name":"CMP_c0",
"compartment":"c0",
"charge":-2,
"formula":"C9H12N3O8P",
"annotation":{
"bigg.metabolite":"cmp",
"inchikey":"IERHLVCPSMICTF-XVFCMESISA-L",
"kegg.compound":"['C00055', 'G10621']",
"sbo":"SBO:0000247",
"seed.compound":"cpd00046"
}
},
{
"id":"cytd_c",
"name":"Cytidine_c0",
"compartment":"c0",
"charge":0,
"formula":"C9H13N3O5",
"annotation":{
"bigg.metabolite":"cytd",
"inchikey":"UHDGCWIWMRVCDJ-XVFCMESISA-N",
"kegg.compound":"['C00475']",
"sbo":"SBO:0000247",
"seed.compound":"cpd00367"
}
},
{
"id":"cdp_c",
"name":"CDP_c0",
"compartment":"c0",
"charge":-2,
"formula":"C9H13N3O11P2",
"annotation":{
"bigg.metabolite":"cdp",
"inchikey":"ZWIADYZPOWUWEW-XVFCMESISA-L",
"kegg.compound":"['C00112']",
"sbo":"SBO:0000247",
"seed.compound":"cpd00096"
}
},
{
"id":"so4_c",
"name":"Sulfate_c0",
"compartment":"c0",
"charge":-2,
"formula":"O4S",
"annotation":{
"bigg.metabolite":"so4",
"inchikey":"QAOWNCQODCNURD-UHFFFAOYSA-L",
"kegg.compound":"['C00059']",
"sbo":"SBO:0000247",
"seed.compound":"cpd00048"
}
},
{
"id":"ribflv_c",
"name":"Riboflavin_c0",
"compartment":"c0",
"charge":0,
"formula":"C17H20N4O6",
"annotation":{
"bigg.metabolite":"ribflv",
"inchikey":"AUNGANRZJHBGPY-SCRDCRAPSA-N",
"kegg.compound":"['C00255']",
"sbo":"SBO:0000247",
"seed.compound":"cpd00220"
}
},
{
"id":"ctp_c",
"name":"CTP_c0",
"compartment":"c0",
"charge":-3,
"formula":"C9H13N3O14P3",
"annotation":{
"bigg.metabolite":"ctp",
"inchikey":"PCDQPRRSZKQHHS-XVFCMESISA-K",
"kegg.compound":"['C00063']",
"sbo":"SBO:0000247",
"seed.compound":"cpd00052"
}
},
{
"id":"cbp_c",
"name":"Carbamoylphosphate_c0",
"compartment":"c0",
"charge":-2,
"formula":"CH2NO5P",
"annotation":{
"bigg.metabolite":"cbp",
"inchikey":"FFQKYPRQEYGKAF-UHFFFAOYSA-L",
"kegg.compound":"['C00169']",
"sbo":"SBO:0000247",
"seed.compound":"cpd00146"
}
},
{
"id":"pser__L_c",
"name":"phosphoserine_c0",
"compartment":"c0",
"charge":-2,
"formula":"C3H6NO6P",
"annotation":{
"bigg.metabolite":"pser__L",
"inchikey":"BZQFBWGGLXLEPQ-REOHCLBHSA-L",
"kegg.compound":"['C01005']",
"sbo":"SBO:0000247",
"seed.compound":"cpd00738"
}
},
{
"id":"ser__L_c",
"name":"L_Serine_c0",
"compartment":"c0",
"charge":0,
"formula":"C3H7NO3",
"annotation":{
"bigg.metabolite":"ser__L",
"inchikey":"MTCFGRXMJLQNBG-REOHCLBHSA-N",
"kegg.compound":"['C00065']",
"sbo":"SBO:0000247",
"seed.compound":"cpd00054"
}
},
{
"id":"hpyr_c",
"name":"Hydroxypyruvate_c0",
"compartment":"c0",
"charge":-1,
"formula":"C3H3O4",
"annotation":{
"bigg.metabolite":"hpyr",
"inchikey":"HHDDCCUIIUWNGJ-UHFFFAOYSA-M",
"kegg.compound":"['C00168']",
"sbo":"SBO:0000247",
"seed.compound":"cpd00145"
}
},
{
"id":"acser_c",
"name":"O_Acetyl_L_serine_c0",
"compartment":"c0",
"charge":0,
"formula":"C5H9NO4",
"annotation":{
"bigg.metabolite":"acser",
"inchikey":"VZXPDPZARILFQX-BYPYZUCNSA-N",
"kegg.compound":"['C00979']",
"sbo":"SBO:0000247",
"seed.compound":"cpd00722"
}
},
{
"id":"thmmp_c",
"name":"Thiamine_phosphate_c0",
"compartment":"c0",
"charge":-1,
"formula":"C12H16N4O4PS",
"annotation":{
"bigg.metabolite":"thmmp",
"inchikey":"HZSAJDVWZRBGIF-UHFFFAOYSA-M",
"kegg.compound":"['C01081']",
"sbo":"SBO:0000247",
"seed.compound":"cpd00793"
}
},
{
"id":"thmtp_c",
"name":"Thiamin_triphosphate_c0",
"compartment":"c0",
"charge":-2,
"formula":"C12H17N4O10P3S",
"annotation":{
"bigg.metabolite":"thmtp",
"inchikey":"IWLROWZYZPNOFC-UHFFFAOYSA-L",
"kegg.compound":"['C03028']",
"sbo":"SBO:0000247",
"seed.compound":"cpd01937"
}
},
{
"id":"thm_c",
"name":"Thiamin_c0",
"compartment":"c0",
"charge":1,
"formula":"C12H17N4OS",
"annotation":{
"bigg.metabolite":"thm",
"inchikey":"JZRWCGZRTZMZEH-UHFFFAOYSA-N",
"kegg.compound":"['C00378']",
"sbo":"SBO:0000247",
"seed.compound":"cpd00305"
}
},
{
"id":"2pg_c",
"name":"2_Phospho_D_glycerate_c0",
"compartment":"c0",
"charge":-3,
"formula":"C3H4O7P",
"annotation":{
"bigg.metabolite":"2pg",
"inchikey":"GXIURPTVHJPJLF-UWTATZPHSA-K",
"kegg.compound":"['C00631']",
"sbo":"SBO:0000247",
"seed.compound":"cpd00482"
}
},
{
"id":"uaccg_c",
"name":"UDP_N_acetylglucosamine_enolpyruvate_c0",
"compartment":"c0",
"charge":-3,
"formula":"C20H26N3O19P2",
"annotation":{
"bigg.metabolite":"uaccg",
"inchikey":"BEGZZYPUNCJHKP-DBYWSUQTSA-K",
"kegg.compound":"['C04631']",
"sbo":"SBO:0000247",
"seed.compound":"cpd02820"
}
},
{
"id":"indole_c",
"name":"indol_c0",
"compartment":"c0",
"charge":0,
"formula":"C8H7N",
"annotation":{
"bigg.metabolite":"indole",
"inchikey":"SIKJAQJRHWYJAI-UHFFFAOYSA-N",
"kegg.compound":"['C00463']",
"sbo":"SBO:0000247",
"seed.compound":"cpd00359"
}
},
{
"id":"trp__L_c",
"name":"L_Tryptophan_c0",
"compartment":"c0",
"charge":0,
"formula":"C11H12N2O2",
"annotation":{
"bigg.metabolite":"trp__L",
"inchikey":"QIVBCDIJIAJPQS-VIFPVBQESA-N",
"kegg.compound":"['C00078']",
"sbo":"SBO:0000247",
"seed.compound":"cpd00065"
}
},
{
"id":"Largn_c",
"name":"Pretyrosine_c0",
"compartment":"c0",
"charge":-1,
"formula":"C10H12NO5",
"annotation":{
"bigg.metabolite":"Largn",
"inchikey":"MIEILDYWGANZNH-DSQUFTABSA-M",
"kegg.compound":"['C00826']",
"sbo":"SBO:0000247",
"seed.compound":"cpd00616"
}
},
{
"id":"phe__L_c",
"name":"L_Phenylalanine_c0",
"compartment":"c0",
"charge":0,
"formula":"C9H11NO2",
"annotation":{
"bigg.metabolite":"phe__L",
"inchikey":"COLNVLDHVKWLRT-QMMMGPOBSA-N",
"kegg.compound":"['C00079']",
"sbo":"SBO:0000247",
"seed.compound":"cpd00066"
}
},
{
"id":"phpyr_c",
"name":"Phenylpyruvate_c0",
"compartment":"c0",
"charge":-1,
"formula":"C9H7O3",
"annotation":{
"bigg.metabolite":"phpyr",
"inchikey":"BTNMPGBKDVTSJY-UHFFFAOYSA-M",
"kegg.compound":"['C00166']",
"sbo":"SBO:0000247",
"seed.compound":"cpd00143"
}
},
{
"id":"lac__L_c",
"name":"L_Lactate_c0",
"compartment":"c0",
"charge":-1,
"formula":"C3H5O3",
"annotation":{
"bigg.metabolite":"lac__L",
"inchikey":"JVTAAEKCZFNVCJ-REOHCLBHSA-M",
"kegg.compound":"['C00186']",
"sbo":"SBO:0000247",
"seed.compound":"cpd00159"
}
},
{
"id":"glyclt_c",
"name":"Glycolate_c0",
"compartment":"c0",
"charge":-1,
"formula":"C2H3O3",
"annotation":{
"bigg.metabolite":"glyclt",
"inchikey":"AEMRFAOFKBGASW-UHFFFAOYSA-M",
"kegg.compound":"['C00160']",
"sbo":"SBO:0000247",
"seed.compound":"cpd00139"
}
},
{
"id":"itp_c",
"name":"ITP_c0",
"compartment":"c0",
"charge":-3,
"formula":"C10H12N4O14P3",
"annotation":{
"bigg.metabolite":"itp",
"inchikey":"HAEJPQIATWHALX-KQYNXXCUSA-K",
"kegg.compound":"['C00081']",
"sbo":"SBO:0000247",
"seed.compound":"cpd00068"
}
},
{
"id":"imp_c",
"name":"IMP_c0",
"compartment":"c0",
"charge":-2,
"formula":"C10H11N4O8P",
"annotation":{
"bigg.metabolite":"imp",
"inchikey":"GRSZFWQUAKGDAV-KQYNXXCUSA-L",
"kegg.compound":"['C00130']",
"sbo":"SBO:0000247",
"seed.compound":"cpd00114"
}
},
{
"id":"idp_c",
"name":"IDP_c0",
"compartment":"c0",
"charge":-2,
"formula":"C10H12N4O11P2",
"annotation":{
"bigg.metabolite":"idp",
"inchikey":"JPXZQMKKFWMMGK-KQYNXXCUSA-L",
"kegg.compound":"['C00104']",
"sbo":"SBO:0000247",
"seed.compound":"cpd00090"
}
},
{
"id":"tyr__L_c",
"name":"L_Tyrosine_c0",
"compartment":"c0",
"charge":0,
"formula":"C9H11NO3",
"annotation":{
"bigg.metabolite":"tyr__L",
"inchikey":"OUYCCCASQSFEME-QMMMGPOBSA-N",
"kegg.compound":"['C00082']",
"sbo":"SBO:0000247",
"seed.compound":"cpd00069"
}
},
{
"id":"34hpp_c",
"name":"p_hydroxyphenylpyruvate_c0",
"compartment":"c0",
"charge":-1,
"formula":"C9H7O4",
"annotation":{
"bigg.metabolite":"34hpp",
"inchikey":"KKADPXVIOXHVKN-UHFFFAOYSA-M",
"kegg.compound":"['C01179']",
"sbo":"SBO:0000247",
"seed.compound":"cpd00868"
}
},
{
"id":"malcoa_c",
"name":"Malonyl_CoA_c0",
"compartment":"c0",
"charge":-5,
"formula":"C24H33N7O19P3S",
"annotation":{
"bigg.metabolite":"malcoa",
"inchikey":"LTYOQGRJFJAKNA-DVVLENMVSA-I",
"kegg.compound":"['C00083']",
"sbo":"SBO:0000247",
"seed.compound":"cpd00070"
}
},
{
"id":"etoh_c",
"name":"Ethanol_c0",
"compartment":"c0",
"charge":0,
"formula":"C2H6O",
"annotation":{
"bigg.metabolite":"etoh",
"inchikey":"LFQSCWFLJHTTHZ-UHFFFAOYSA-N",
"kegg.compound":"['C00469']",
"sbo":"SBO:0000247",
"seed.compound":"cpd00363"
}
},
{
"id":"gam6p_c",
"name":"D_Glucosamine_phosphate_c0",
"compartment":"c0",
"charge":-1,
"formula":"C6H13NO8P",
"annotation":{
"bigg.metabolite":"gam6p",
"inchikey":"XHMJOUIAFHJHBW-IVMDWMLBSA-M",
"kegg.compound":"['C00352']",
"sbo":"SBO:0000247",
"seed.compound":"cpd00288"
}
},
{
"id":"f6p_B_c",
"name":"D_fructose_6_phosphate_c0",
"compartment":"c0",
"charge":-2,
"formula":"C6H11O9P",
"annotation":{
"bigg.metabolite":"f6p_B",
"inchikey":"BGWGXPAPYGQALX-VRPWFDPXSA-L",
"kegg.compound":"['C00085']",
"sbo":"SBO:0000247",
"seed.compound":"cpd00072"
}
},
{
"id":"cys__L_c",
"name":"L_Cysteine_c0",
"compartment":"c0",
"charge":0,
"formula":"C3H7NO2S",
"annotation":{
"bigg.metabolite":"cys__L",
"inchikey":"XUJNEKJLAYXESH-REOHCLBHSA-N",
"kegg.compound":"['C00097']",
"sbo":"SBO:0000247",
"seed.compound":"cpd00084"
}
},
{
"id":"h2s_c",
"name":"H2S_c0",
"compartment":"c0",
"charge":-1,
"formula":"HS",
"annotation":{
"bigg.metabolite":"h2s",
"inchikey":"RWSOTUBLDIXVET-UHFFFAOYSA-M",
"kegg.compound":"['C00283']",
"sbo":"SBO:0000247",
"seed.compound":"cpd00239"
}
},
{
"id":"glyc3p_c",
"name":"Glycerol_3_phosphate_c0",
"compartment":"c0",
"charge":-2,
"formula":"C3H7O6P",
"annotation":{
"bigg.metabolite":"glyc3p",
"inchikey":"AWUCVROLDVIAJX-GSVOUGTGSA-L",
"kegg.compound":"['C00093']",
"sbo":"SBO:0000247",
"seed.compound":"cpd00080"
}
},
{
"id":"dhap_c",
"name":"Glycerone_phosphate_c0",
"compartment":"c0",
"charge":-2,
"formula":"C3H5O6P",
"annotation":{
"bigg.metabolite":"dhap",
"inchikey":"GNGACRATGGDKBX-UHFFFAOYSA-L",
"kegg.compound":"['C00111']",
"sbo":"SBO:0000247",
"seed.compound":"cpd00095"
}
},
{
"id":"glyc_c",
"name":"Glycerol_c0",
"compartment":"c0",
"charge":0,
"formula":"C3H8O3",
"annotation":{
"bigg.metabolite":"glyc",
"inchikey":"PEDCQBHIVMGVHV-UHFFFAOYSA-N",
"kegg.compound":"['C00116']",
"sbo":"SBO:0000247",
"seed.compound":"cpd00100"
}
},
{
"id":"so3_c",
"name":"Sulfite_c0",
"compartment":"c0",
"charge":-1,
"formula":"HO3S",
"annotation":{
"bigg.metabolite":"so3",
"inchikey":"LSNNMFCWUKXFEE-UHFFFAOYSA-M",
"kegg.compound":"['C00094', 'C11481']",
"sbo":"SBO:0000247",
"seed.compound":"cpd00081"
}
},
{
"id":"fru_c",
"name":"D_Fructose_c0",
"compartment":"c0",
"charge":0,
"formula":"C6H12O6",
"annotation":{
"bigg.metabolite":"fru",
"inchikey":"RFSUNEUAIZKAJO-VRPWFDPXSA-N",
"kegg.compound":"['C00095']",
"sbo":"SBO:0000247",
"seed.compound":"cpd00082"
}
},
{
"id":"sbt__D_c",
"name":"Sorbitol_c0",
"compartment":"c0",
"charge":0,
"formula":"C6H14O6",
"annotation":{
"bigg.metabolite":"sbt__D",
"inchikey":"FBPFZTCFMRRESA-JGWLITMVSA-N",
"kegg.compound":"['C00794']",
"sbo":"SBO:0000247",
"seed.compound":"cpd00588"
}
},
{
"id":"man1p_c",
"name":"D_Mannose1_phosphate_c0",
"compartment":"c0",
"charge":-2,
"formula":"C6H11O9P",
"annotation":{
"bigg.metabolite":"man1p",
"inchikey":"HXXFSFRBOHSIMQ-RWOPYEJCSA-L",
"kegg.compound":"['C00636']",
"sbo":"SBO:0000247",
"seed.compound":"cpd00485"
}
},
{
"id":"gdpmann_c",
"name":"GDP_mannose_c0",
"compartment":"c0",
"charge":-2,
"formula":"C16H23N5O16P2",
"annotation":{
"bigg.metabolite":"gdpmann",
"inchikey":"MVMSCBBUIHUTGJ-GDJBGNAASA-L",
"kegg.compound":"['C00096', 'G10614']",
"sbo":"SBO:0000247",
"seed.compound":"cpd00083"
}
},
{
"id":"mercppyr_c",
"name":"Mercaptopyruvate_c0",
"compartment":"c0",
"charge":-1,
"formula":"C3H3O3S",
"annotation":{
"bigg.metabolite":"mercppyr",
"inchikey":"OJOLFAIGOXZBCI-UHFFFAOYSA-M",
"kegg.compound":"['C00957']",
"sbo":"SBO:0000247",
"seed.compound":"cpd00706"
}
},
{
"id":"cgly_c",
"name":"Cys_Gly_c0",
"compartment":"c0",
"charge":0,
"formula":"C5H10N2O3S",
"annotation":{
"bigg.metabolite":"cgly",
"inchikey":"ZUKPVRWZDMRIEO-VKHMYHEASA-N",
"kegg.compound":"['C01419']",
"sbo":"SBO:0000247",
"seed.compound":"cpd01017"
}
},
{
"id":"aproa_c",
"name":"3_Aminopropanal_c0",
"compartment":"c0",
"charge":1,
"formula":"C3H8NO",
"annotation":{
"bigg.metabolite":"aproa",
"inchikey":"PCXDJQZLDDHMGX-UHFFFAOYSA-O",
"kegg.compound":"['C05665']",
"sbo":"SBO:0000247",
"seed.compound":"cpd01504"
}
},
{
"id":"ppcoa_c",
"name":"Propionyl_CoA_c0",
"compartment":"c0",
"charge":-4,
"formula":"C24H36N7O17P3S",
"annotation":{
"bigg.metabolite":"ppcoa",
"inchikey":"QAQREVBBADEHPA-IEXPHMLFSA-J",
"kegg.compound":"['C00100']",
"sbo":"SBO:0000247",
"seed.compound":"cpd00086"
}
},
{
"id":"mmcoa__S_c",
"name":"D_methylmalonyl_CoA_c0",
"compartment":"c0",
"charge":-5,
"formula":"C25H35N7O19P3S",
"annotation":{
"bigg.metabolite":"mmcoa__S",
"inchikey":"MZFOKIKEPGUZEN-IBNUZSNCSA-I",
"kegg.compound":"['C00683']",
"sbo":"SBO:0000247",
"seed.compound":"cpd00519"
}
},
{
"id":"6doer_c",
"name":"6doer_c0",
"compartment":"c0",
"charge":0,
"formula":"C21H38O6",
"annotation":{
"bigg.metabolite":"6doer",
"sbo":"SBO:0000247",
"seed.compound":"6doer"
}
},
{
"id":"ppap_c",
"name":"Propionyl_phosphate_c0",
"compartment":"c0",
"charge":-2,
"formula":"C3H5O5P",
"annotation":{
"bigg.metabolite":"ppap",
"inchikey":"FMNMEQSRDWIBFO-UHFFFAOYSA-L",
"kegg.compound":"['C02876']",
"sbo":"SBO:0000247",
"seed.compound":"cpd01844"
}
},
{
"id":"cpd03560_c",
"name":"Propionyladenylate_c0",
"compartment":"c0",
"charge":-1,
"formula":"C13H17N5O8P",
"annotation":{
"bigg.metabolite":"cpd03560",
"inchikey":"ZGNGGJLVZZHLQM-ZRFIDHNTSA-M",
"kegg.compound":"['C05983']",
"sbo":"SBO:0000247",
"seed.compound":"cpd03560"
}
},
{
"id":"2mcit_c",
"name":"2_Methylcitrate_c0",
"compartment":"c0",
"charge":-3,
"formula":"C7H7O7",
"annotation":{
"bigg.metabolite":"2mcit",
"inchikey":"YNOXCRMFGMSKIJ-WVBDSBKLSA-K",
"kegg.compound":"['C02225']",
"sbo":"SBO:0000247",
"seed.compound":"cpd01501"
}
},
{
"id":"thf_c",
"name":"Tetrahydrofolate_c0",
"compartment":"c0",
"charge":-2,
"formula":"C19H21N7O6",
"annotation":{
"bigg.metabolite":"thf",
"inchikey":"MSTNYGQPCMXVAQ-RYUDHWBXSA-L",
"kegg.compound":"['C00101']",
"sbo":"SBO:0000247",
"seed.compound":"cpd00087"
}
},
{
"id":"dhf_c",
"name":"Dihydrofolate_c0",
"compartment":"c0",
"charge":-2,
"formula":"C19H19N7O6",
"annotation":{
"bigg.metabolite":"dhf",
"inchikey":"OZRNSSUDZOLUSN-LBPRGKRZSA-L",
"kegg.compound":"['C00415']",
"sbo":"SBO:0000247",
"seed.compound":"cpd00330"
}
},
{
"id":"fol_c",
"name":"Folate_c0",
"compartment":"c0",
"charge":-2,
"formula":"C19H17N7O6",
"annotation":{
"bigg.metabolite":"fol",
"inchikey":"OVBPIULPVIDEAO-LBPRGKRZSA-L",
"kegg.compound":"['C00504']",
"sbo":"SBO:0000247",
"seed.compound":"cpd00393"
}
},
{
"id":"thfyglu_c",
"name":"THF_L_glutamate_c0",
"compartment":"c0",
"charge":-3,
"formula":"C24H27N8O9",
"annotation":{
"bigg.metabolite":"thfyglu",
"inchikey":"RXWVHRYZTWZATH-XSLAGTTESA-J",
"kegg.compound":"['C03541']",
"sbo":"SBO:0000247",
"seed.compound":"cpd06227"
}
},
{
"id":"10fthf_c",
"name":"10_Formyltetrahydrofolate_c0",
"compartment":"c0",
"charge":-2,
"formula":"C20H21N7O7",
"annotation":{
"bigg.metabolite":"10fthf",
"inchikey":"AUFGTPPARQZWDO-YPMHNXCESA-L",
"kegg.compound":"['C00234']",
"sbo":"SBO:0000247",
"seed.compound":"cpd00201"
}
},
{
"id":"mlthf_c",
"name":"5_10_Methylenetetrahydrofolate_c0",
"compartment":"c0",
"charge":-2,
"formula":"C20H21N7O6",
"annotation":{
"bigg.metabolite":"mlthf",
"inchikey":"nan",
"kegg.compound":"['C00143']",
"sbo":"SBO:0000247",
"seed.compound":"cpd00125"
}
},
{
"id":"5mthf_c",
"name":"5_Methyltetrahydrofolate_c0",
"compartment":"c0",
"charge":-2,
"formula":"C20H23N7O6",
"annotation":{
"bigg.metabolite":"5mthf",
"inchikey":"nan",
"kegg.compound":"['C00440']",
"sbo":"SBO:0000247",
"seed.compound":"cpd00345"
}
},
{
"id":"adpglc_c",
"name":"ADPglucose_c0",
"compartment":"c0",
"charge":-2,
"formula":"C16H23N5O15P2",
"annotation":{
"bigg.metabolite":"adpglc",
"inchikey":"WFPZSXYXPSUOPY-ROYWQJLOSA-L",
"kegg.compound":"['C00498', 'G11109']",
"sbo":"SBO:0000247",
"seed.compound":"cpd00387"
}
},
{
"id":"cdpglc_c",
"name":"CDP_glucose_c0",
"compartment":"c0",
"charge":-2,
"formula":"C15H23N3O16P2",
"annotation":{
"bigg.metabolite":"cdpglc",
"inchikey":"CGPHZDRCVSLMCF-JZMIEXBBSA-L",
"kegg.compound":"['C00501']",
"sbo":"SBO:0000247",
"seed.compound":"cpd00390"
}
},
{
"id":"uri_c",
"name":"Uridine_c0",
"compartment":"c0",
"charge":0,
"formula":"C9H12N2O6",
"annotation":{
"bigg.metabolite":"uri",
"inchikey":"DRTQHJPVMGBUCF-XVFCMESISA-N",
"kegg.compound":"['C00299']",
"sbo":"SBO:0000247",
"seed.compound":"cpd00249"
}
},
{
"id":"ura_c",
"name":"Uracil_c0",
"compartment":"c0",
"charge":0,
"formula":"C4H4N2O2",
"annotation":{
"bigg.metabolite":"ura",
"inchikey":"ISAKRJDGNUQOIC-UHFFFAOYSA-N",
"kegg.compound":"['C00106']",
"sbo":"SBO:0000247",
"seed.compound":"cpd00092"
}
},
{
"id":"chor_c",
"name":"Chorismate_c0",
"compartment":"c0",
"charge":-2,
"formula":"C10H8O6",
"annotation":{
"bigg.metabolite":"chor",
"inchikey":"WTFXTQVDAKGDEY-HTQZYQBOSA-L",
"kegg.compound":"['C00251']",
"sbo":"SBO:0000247",
"seed.compound":"cpd00216"
}
},
{
"id":"anth_c",
"name":"Anthranilate_c0",
"compartment":"c0",
"charge":-1,
"formula":"C7H6NO2",
"annotation":{
"bigg.metabolite":"anth",
"inchikey":"RWZYAGGXGHYGMB-UHFFFAOYSA-M",
"kegg.compound":"['C00108']",
"sbo":"SBO:0000247",
"seed.compound":"cpd00093"
}
},
{
"id":"2obut_c",
"name":"2_Oxobutyrate_c0",
"compartment":"c0",
"charge":-1,
"formula":"C4H5O3",
"annotation":{
"bigg.metabolite":"2obut",
"inchikey":"TYEYBOSBBBHJIV-UHFFFAOYSA-M",
"kegg.compound":"['C00109']",
"sbo":"SBO:0000247",
"seed.compound":"cpd00094"
}
},
{
"id":"r3mmal_c",
"name":"D_erythro_3_Methylmalate_c0",
"compartment":"c0",
"charge":-2,
"formula":"C5H6O5",
"annotation":{
"bigg.metabolite":"r3mmal",
"inchikey":"NPYQJIHHTGFBLN-STHAYSLISA-L",
"kegg.compound":"['C06032']",
"sbo":"SBO:0000247",
"seed.compound":"cpd03593"
}
},
{
"id":"suchms_c",
"name":"O_Succinyl_L_homoserine_c0",
"compartment":"c0",
"charge":-1,
"formula":"C8H12NO6",
"annotation":{
"bigg.metabolite":"suchms",
"inchikey":"GNISQJGXJIDKDJ-YFKPBYRVSA-M",
"kegg.compound":"['C01118', 'C05701']",
"sbo":"SBO:0000247",
"seed.compound":"cpd00822"
}
},
{
"id":"succ_c",
"name":"Succinate_c0",
"compartment":"c0",
"charge":-2,
"formula":"C4H4O4",
"annotation":{
"bigg.metabolite":"succ",
"inchikey":"KDYFGRWQOYBRFD-UHFFFAOYSA-L",
"kegg.compound":"['C00042']",
"sbo":"SBO:0000247",
"seed.compound":"cpd00036"
}
},
{
"id":"2hb_c",
"name":"2_Hydroxybutyrate_c0",
"compartment":"c0",
"charge":-1,
"formula":"C4H7O3",
"annotation":{
"bigg.metabolite":"2hb",
"inchikey":"AFENDNXGAFYKQO-VKHMYHEASA-M",
"kegg.compound":"['C05984']",
"sbo":"SBO:0000247",
"seed.compound":"cpd03561"
}
},
{
"id":"cyst_L_c",
"name":"Cystathionine_c0",
"compartment":"c0",
"charge":0,
"formula":"C7H14N2O4S",
"annotation":{
"bigg.metabolite":"cyst_L",
"inchikey":"nan",
"kegg.compound":"['C00542']",
"sbo":"SBO:0000247",
"seed.compound":"cpd00424"
}
},
{
"id":"dolp_c",
"name":"Dolichyl_phosphate_c0",
"compartment":"c0",
"charge":-2,
"formula":"C25H43O4P",
"annotation":{
"bigg.metabolite":"dolp",
"inchikey":"GYBNOAFGEKAZTA-QOLULZROSA-L",
"kegg.compound":"['C00110', 'G10622']",
"sbo":"SBO:0000247",
"seed.compound":"cpd11619"
}
},
{
"id":"dolmanp_c",
"name":"Dolichyl_phosphate_D_mannose_c0",
"compartment":"c0",
"charge":-1,
"formula":"C31H54O9P",
"annotation":{
"bigg.metabolite":"dolmanp",
"inchikey":"AGLXCEGQRIYVRV-DCNFWXCGSA-M",
"kegg.compound":"['C03862', 'G10617']",
"sbo":"SBO:0000247",
"seed.compound":"cpd12407"
}
},
{
"id":"g3p_c",
"name":"Glyceraldehyde3_phosphate_c0",
"compartment":"c0",
"charge":-2,
"formula":"C3H5O6P",
"annotation":{
"bigg.metabolite":"g3p",
"inchikey":"LXJXRIRHZLFYRP-VKHMYHEASA-L",
"kegg.compound":"['C00118']",
"sbo":"SBO:0000247",
"seed.compound":"cpd00102"
}
},
{
"id":"mthgxl_c",
"name":"2_Oxopropanal_c0",
"compartment":"c0",
"charge":0,
"formula":"C3H4O2",
"annotation":{
"bigg.metabolite":"mthgxl",
"inchikey":"AIJULSRZWUXGPQ-UHFFFAOYSA-N",
"kegg.compound":"['C00546']",
"sbo":"SBO:0000247",
"seed.compound":"cpd00428"
}
},
{
"id":"r5p_c",
"name":"ribose_5_phosphate_c0",
"compartment":"c0",
"charge":-2,
"formula":"C5H9O8P",
"annotation":{
"bigg.metabolite":"r5p",
"inchikey":"nan",
"kegg.compound":"['C00117']",
"sbo":"SBO:0000247",
"seed.compound":"cpd00101"
}
},
{
"id":"adprib_c",
"name":"ADPribose_c0",
"compartment":"c0",
"charge":-2,
"formula":"C15H21N5O14P2",
"annotation":{
"bigg.metabolite":"adprib",
"inchikey":"nan",
"kegg.compound":"['C00301']",
"sbo":"SBO:0000247",
"seed.compound":"cpd00251"
}
},
{
"id":"ru5p__D_c",
"name":"D_Ribulose5_phosphate_c0",
"compartment":"c0",
"charge":-2,
"formula":"C5H9O8P",
"annotation":{
"bigg.metabolite":"ru5p__D",
"inchikey":"FNZLKVNUWIIPSJ-UHNVWZDZSA-L",
"kegg.compound":"['C00199']",
"sbo":"SBO:0000247",
"seed.compound":"cpd00171"
}
},
{
"id":"r1p_c",
"name":"Ribose_1_phosphate_c0",
"compartment":"c0",
"charge":-2,
"formula":"C5H9O8P",
"annotation":{
"bigg.metabolite":"r1p",
"inchikey":"YXJDFQJKERBOBM-TXICZTDVSA-L",
"kegg.compound":"['C00620']",
"sbo":"SBO:0000247",
"seed.compound":"cpd00475"
}
},
{
"id":"13dpg_c",
"name":"1_3_Bisphospho_D_glycerate_c0",
"compartment":"c0",
"charge":-4,
"formula":"C3H4O10P2",
"annotation":{
"bigg.metabolite":"13dpg",
"inchikey":"LJQLQCAXBUHEAZ-UWTATZPHSA-J",
"kegg.compound":"['C00236']",
"sbo":"SBO:0000247",
"seed.compound":"cpd00203"
}
},
{
"id":"2dr5p_c",
"name":"deoxyribose_5_phosphate_c0",
"compartment":"c0",
"charge":-2,
"formula":"C5H9O7P",
"annotation":{
"bigg.metabolite":"2dr5p",
"inchikey":"KKZFLSZAWCYPOC-PYHARJCCSA-L",
"kegg.compound":"['C00673']",
"sbo":"SBO:0000247",
"seed.compound":"cpd00510"
}
},
{
"id":"tagdp__D_c",
"name":"D_Tagatose_1_6_biphosphate_c0",
"compartment":"c0",
"charge":-4,
"formula":"C6H10O12P2",
"annotation":{
"bigg.metabolite":"tagdp__D",
"inchikey":"RNBGYGVWRKECFJ-OEXCPVAWSA-J",
"kegg.compound":"['C03785']",
"sbo":"SBO:0000247",
"seed.compound":"cpd02371"
}
},
{
"id":"prbatp_c",
"name":"Phosphoribosyl_ATP_c0",
"compartment":"c0",
"charge":-5,
"formula":"C15H20N5O20P4",
"annotation":{
"bigg.metabolite":"prbatp",
"inchikey":"RKNHJBVBFHDXGR-KEOHHSTQSA-I",
"kegg.compound":"['C02739']",
"sbo":"SBO:0000247",
"seed.compound":"cpd01775"
}
},
{
"id":"pram_c",
"name":"5_Phosphoribosylamine_c0",
"compartment":"c0",
"charge":-1,
"formula":"C5H11NO7P",
"annotation":{
"bigg.metabolite":"pram",
"inchikey":"SKCBPEVYGOQGJN-TXICZTDVSA-M",
"kegg.compound":"['C03090']",
"sbo":"SBO:0000247",
"seed.compound":"cpd01982"
}
},
{
"id":"pran_c",
"name":"N_5_phosphoribosyl_anthranilate_c0",
"compartment":"c0",
"charge":-3,
"formula":"C12H13NO9P",
"annotation":{
"bigg.metabolite":"pran",
"inchikey":"PMFMJXPRNJUYMB-GWOFURMSSA-K",
"kegg.compound":"['C04302']",
"sbo":"SBO:0000247",
"seed.compound":"cpd02642"
}
},
{
"id":"btn_c",
"name":"BIOT_c0",
"compartment":"c0",
"charge":-1,
"formula":"C10H15N2O3S",
"annotation":{
"bigg.metabolite":"btn",
"inchikey":"YBJHBAHKTGYVGT-ZKWXMUAHSA-M",
"kegg.compound":"['C00120']",
"sbo":"SBO:0000247",
"seed.compound":"cpd00104"
}
},
{
"id":"btamp_c",
"name":"Biotinyl_5_AMP_c0",
"compartment":"c0",
"charge":-1,
"formula":"C20H27N7O9PS",
"annotation":{
"bigg.metabolite":"btamp",
"inchikey":"UTQCSTJVMLODHM-RHCAYAJFSA-M",
"kegg.compound":"['C05921']",
"sbo":"SBO:0000247",
"seed.compound":"cpd03517"
}
},
{
"id":"fum_c",
"name":"Fumarate_c0",
"compartment":"c0",
"charge":-2,
"formula":"C4H2O4",
"annotation":{
"bigg.metabolite":"fum",
"inchikey":"VZCYOOQTPOCHFL-OWOJBTEDSA-L",
"kegg.compound":"['C00122']",
"sbo":"SBO:0000247",
"seed.compound":"cpd00106"
}
},
{
"id":"dcamp_c",
"name":"Adenylosuccinate_c0",
"compartment":"c0",
"charge":-4,
"formula":"C14H14N5O11P",
"annotation":{
"bigg.metabolite":"dcamp",
"inchikey":"nan",
"kegg.compound":"['C03794']",
"sbo":"SBO:0000247",
"seed.compound":"cpd02375"
}
},
{
"id":"argsuc_c",
"name":"L_Argininosuccinate_c0",
"compartment":"c0",
"charge":-1,
"formula":"C10H17N4O6",
"annotation":{
"bigg.metabolite":"argsuc",
"inchikey":"nan",
"kegg.compound":"['C03406']",
"sbo":"SBO:0000247",
"seed.compound":"cpd02152"
}
},
{
"id":"arg__L_c",
"name":"L_Arginine_c0",
"compartment":"c0",
"charge":1,
"formula":"C6H15N4O2",
"annotation":{
"bigg.metabolite":"arg__L",
"inchikey":"ODKSFYDXXFIFQN-BYPYZUCNSA-O",
"kegg.compound":"['C00062']",
"sbo":"SBO:0000247",
"seed.compound":"cpd00051"
}
},
{
"id":"leu__L_c",
"name":"L_Leucine_c0",
"compartment":"c0",
"charge":0,
"formula":"C6H13NO2",
"annotation":{
"bigg.metabolite":"leu__L",
"inchikey":"ROHFNLRQFUQHCH-YFKPBYRVSA-N",
"kegg.compound":"['C00123']",
"sbo":"SBO:0000247",
"seed.compound":"cpd00107"
}
},
{
"id":"4mop_c",
"name":"4MOP_c0",
"compartment":"c0",
"charge":-1,
"formula":"C6H9O3",
"annotation":{
"bigg.metabolite":"4mop",
"inchikey":"BKAJNAXTPSGJCU-UHFFFAOYSA-M",
"kegg.compound":"['C00233']",
"sbo":"SBO:0000247",
"seed.compound":"cpd00200"
}
},
{
"id":"acnam_c",
"name":"Neu5Ac_c0",
"compartment":"c0",
"charge":-1,
"formula":"C11H18NO9",
"annotation":{
"bigg.metabolite":"acnam",
"inchikey":"SQVRNKJHWKZAKO-LUWBGTNYSA-M",
"kegg.compound":"['C00270']",
"sbo":"SBO:0000247",
"seed.compound":"cpd00232"
}
},
{
"id":"cmpacna_c",
"name":"CMP_N_acetylneuraminate_c0",
"compartment":"c0",
"charge":-2,
"formula":"C20H29N4O16P",
"annotation":{
"bigg.metabolite":"cmpacna",
"inchikey":"TXCIAUNLDRJGJZ-BILDWYJOSA-L",
"kegg.compound":"['C00128', 'G10616']",
"sbo":"SBO:0000247",
"seed.compound":"cpd00112"
}
},
{
"id":"dmpp_c",
"name":"DMAPP_c0",
"compartment":"c0",
"charge":-3,
"formula":"C5H9O7P2",
"annotation":{
"bigg.metabolite":"dmpp",
"inchikey":"CBIDRCWHNCKSTO-UHFFFAOYSA-L",
"kegg.compound":"['C00235']",
"sbo":"SBO:0000247",
"seed.compound":"cpd00202"
}
},
{
"id":"trna_c",
"name":"tRNA_c0",
"compartment":"c0",
"charge":0,
"formula":"C10H17O10PR2",
"annotation":{
"bigg.metabolite":"trna",
"inchikey":"nan",
"kegg.compound":"['C00066']",
"sbo":"SBO:0000247",
"seed.compound":"cpd11615"
}
},
{
"id":"6ipadtrna_c",
"name":"6ipadtrna_c0",
"compartment":"c0",
"charge":0,
"formula":"C15H25O10PR2",
"annotation":{
"bigg.metabolite":"6ipadtrna",
"sbo":"SBO:0000247",
"seed.compound":"6ipadtrna"
}
},
{
"id":"ins_c",
"name":"Inosine_c0",
"compartment":"c0",
"charge":0,
"formula":"C10H12N4O5",
"annotation":{
"bigg.metabolite":"ins",
"inchikey":"UGQMRVRMYYASKQ-KQYNXXCUSA-N",
"kegg.compound":"['C00294']",
"sbo":"SBO:0000247",
"seed.compound":"cpd00246"
}
},
{
"id":"fprica_c",
"name":"FAICAR_c0",
"compartment":"c0",
"charge":-2,
"formula":"C10H13N4O9P",
"annotation":{
"bigg.metabolite":"fprica",
"inchikey":"ABCOOORLYAOBOZ-KQYNXXCUSA-L",
"kegg.compound":"['C04734']",
"sbo":"SBO:0000247",
"seed.compound":"cpd02884"
}
},
{
"id":"xmp_c",
"name":"XMP_c0",
"compartment":"c0",
"charge":-2,
"formula":"C10H11N4O9P",
"annotation":{
"bigg.metabolite":"xmp",
"inchikey":"DCTLYFZHFGENCW-UUOKFMHZSA-L",
"kegg.compound":"['C00655']",
"sbo":"SBO:0000247",
"seed.compound":"cpd00497"
}
},
{
"id":"dadp_c",
"name":"dADP_c0",
"compartment":"c0",
"charge":-2,
"formula":"C10H13N5O9P2",
"annotation":{
"bigg.metabolite":"dadp",
"inchikey":"DAEAPNUQQAICNR-RRKCRQDMSA-L",
"kegg.compound":"['C00206']",
"sbo":"SBO:0000247",
"seed.compound":"cpd00177"
}
},
{
"id":"datp_c",
"name":"dATP_c0",
"compartment":"c0",
"charge":-3,
"formula":"C10H13N5O12P3",
"annotation":{
"bigg.metabolite":"datp",
"inchikey":"SUYVUBYJARFZHO-RRKCRQDMSA-K",
"kegg.compound":"['C00131']",
"sbo":"SBO:0000247",
"seed.compound":"cpd00115"
}
},
{
"id":"diala__L_c",
"name":"Ala_Ala_c0",
"compartment":"c0",
"charge":0,
"formula":"C6H12N2O3",
"annotation":{
"bigg.metabolite":"diala__L",
"inchikey":"DEFJQIDDEAULHB-QWWZWVQMSA-N",
"kegg.compound":"['C00993']",
"sbo":"SBO:0000247",
"seed.compound":"cpd00731"
}
},
{
"id":"agm_c",
"name":"Agmatine_c0",
"compartment":"c0",
"charge":2,
"formula":"C5H16N4",
"annotation":{
"bigg.metabolite":"agm",
"inchikey":"QYPPJABKJHAVHS-UHFFFAOYSA-P",
"kegg.compound":"['C00179']",
"sbo":"SBO:0000247",
"seed.compound":"cpd00152"
}
},
{
"id":"ptrc_c",
"name":"Putrescine_c0",
"compartment":"c0",
"charge":2,
"formula":"C4H14N2",
"annotation":{
"bigg.metabolite":"ptrc",
"inchikey":"KIDHWZJUCRJVML-UHFFFAOYSA-P",
"kegg.compound":"['C00134']",
"sbo":"SBO:0000247",
"seed.compound":"cpd00118"
}
},
{
"id":"cpd01324_c",
"name":"L_Histidinal_c0",
"compartment":"c0",
"charge":1,
"formula":"C6H10N3O",
"annotation":{
"bigg.metabolite":"cpd01324",
"inchikey":"VYOIELONWKIZJS-YFKPBYRVSA-O",
"kegg.compound":"['C01929']",
"sbo":"SBO:0000247",
"seed.compound":"cpd01324"
}
},
{
"id":"his__L_c",
"name":"L_Histidine_c0",
"compartment":"c0",
"charge":0,
"formula":"C6H9N3O2",
"annotation":{
"bigg.metabolite":"his__L",
"inchikey":"HNDVDQJCIGZPNO-YFKPBYRVSA-N",
"kegg.compound":"['C00135']",
"sbo":"SBO:0000247",
"seed.compound":"cpd00119"
}
},
{
"id":"carn_c",
"name":"L_Carnosine_c0",
"compartment":"c0",
"charge":0,
"formula":"C9H14N4O3",
"annotation":{
"bigg.metabolite":"carn",
"inchikey":"nan",
"kegg.compound":"None",
"sbo":"SBO:0000247",
"seed.compound":"cpd15836"
}
},
{
"id":"btal_c",
"name":"Butanal_c0",
"compartment":"c0",
"charge":0,
"formula":"C4H8O",
"annotation":{
"bigg.metabolite":"btal",
"inchikey":"ZTQSAGDEMFDKMZ-UHFFFAOYSA-N",
"kegg.compound":"['C01412']",
"sbo":"SBO:0000247",
"seed.compound":"cpd01011"
}
},
{
"id":"btcoa_c",
"name":"Butyryl_CoA_c0",
"compartment":"c0",
"charge":-4,
"formula":"C25H38N7O17P3S",
"annotation":{
"bigg.metabolite":"btcoa",
"inchikey":"nan",
"kegg.compound":"['C00136']",
"sbo":"SBO:0000247",
"seed.compound":"cpd00120"
}
},
{
"id":"succoa_c",
"name":"Succinyl_CoA_c0",
"compartment":"c0",
"charge":-5,
"formula":"C25H35N7O19P3S",
"annotation":{
"bigg.metabolite":"succoa",
"inchikey":"VNOYUJKHFWYWIR-ITIYDSSPSA-I",
"kegg.compound":"['C00091']",
"sbo":"SBO:0000247",
"seed.compound":"cpd00078"
}
},
{
"id":"23dhmb_c",
"name":"2_3_Dihydroxy_isovalerate_c0",
"compartment":"c0",
"charge":-1,
"formula":"C5H9O4",
"annotation":{
"bigg.metabolite":"23dhmb",
"inchikey":"JTEYKUFKXGDTEU-UHFFFAOYSA-M",
"kegg.compound":"['C04039']",
"sbo":"SBO:0000247",
"seed.compound":"cpd02498"
}
},
{
"id":"3mob_c",
"name":"3_Methyl_2_oxobutanoate_c0",
"compartment":"c0",
"charge":-1,
"formula":"C5H7O3",
"annotation":{
"bigg.metabolite":"3mob",
"inchikey":"QHKABHOOEWYVLI-UHFFFAOYSA-M",
"kegg.compound":"['C00141']",
"sbo":"SBO:0000247",
"seed.compound":"cpd00123"
}
},
{
"id":"3c3hmp_c",
"name":"2_Isopropylmalate_c0",
"compartment":"c0",
"charge":-2,
"formula":"C7H10O5",
"annotation":{
"bigg.metabolite":"3c3hmp",
"inchikey":"BITYXLXUCSKTJS-ZETCQYMHSA-L",
"kegg.compound":"['C02504']",
"sbo":"SBO:0000247",
"seed.compound":"cpd01646"
}
},
{
"id":"val__L_c",
"name":"L_Valine_c0",
"compartment":"c0",
"charge":0,
"formula":"C5H11NO2",
"annotation":{
"bigg.metabolite":"val__L",
"inchikey":"KZSNJWFQEVHDMF-BYPYZUCNSA-N",
"kegg.compound":"['C00183']",
"sbo":"SBO:0000247",
"seed.compound":"cpd00156"
}
},
{
"id":"methf_c",
"name":"5_10_Methenyltetrahydrofolate_c0",
"compartment":"c0",
"charge":-1,
"formula":"C20H20N7O6",
"annotation":{
"bigg.metabolite":"methf",
"inchikey":"nan",
"kegg.compound":"['C00445']",
"sbo":"SBO:0000247",
"seed.compound":"cpd00347"
}
},
{
"id":"2dhp_c",
"name":"2_Dehydropantoate_c0",
"compartment":"c0",
"charge":-1,
"formula":"C6H9O4",
"annotation":{
"bigg.metabolite":"2dhp",
"inchikey":"PKVVTUWHANFMQC-UHFFFAOYSA-M",
"kegg.compound":"['C00966']",
"sbo":"SBO:0000247",
"seed.compound":"cpd00712"
}
},
{
"id":"gsn_c",
"name":"Guanosine_c0",
"compartment":"c0",
"charge":0,
"formula":"C10H13N5O5",
"annotation":{
"bigg.metabolite":"gsn",
"inchikey":"NYHBQMYGNKIUIF-UUOKFMHZSA-N",
"kegg.compound":"['C00387']",
"sbo":"SBO:0000247",
"seed.compound":"cpd00311"
}
},
{
"id":"gua_c",
"name":"Guanine_c0",
"compartment":"c0",
"charge":0,
"formula":"C5H5N5O",
"annotation":{
"bigg.metabolite":"gua",
"inchikey":"UYTPUPDQBNUYGX-UHFFFAOYSA-N",
"kegg.compound":"['C00242']",
"sbo":"SBO:0000247",
"seed.compound":"cpd00207"
}
},
{
"id":"pro__L_c",
"name":"L_Proline_c0",
"compartment":"c0",
"charge":0,
"formula":"C5H9NO2",
"annotation":{
"bigg.metabolite":"pro__L",
"inchikey":"ONIBWKKTOPOVIA-BYPYZUCNSA-N",
"kegg.compound":"['C00148']",
"sbo":"SBO:0000247",
"seed.compound":"cpd00129"
}
},
{
"id":"1pyr5c_c",
"name":"1_Pyrroline_5_carboxylate_c0",
"compartment":"c0",
"charge":-1,
"formula":"C5H6NO2",
"annotation":{
"bigg.metabolite":"1pyr5c",
"inchikey":"DWAKNKKXGALPNW-BYPYZUCNSA-M",
"kegg.compound":"['C03912']",
"sbo":"SBO:0000247",
"seed.compound":"cpd02431"
}
},
{
"id":"hdca_c",
"name":"Palmitate_c0",
"compartment":"c0",
"charge":-1,
"formula":"C16H31O2",
"annotation":{
"bigg.metabolite":"hdca",
"inchikey":"IPCSVZSSVZVIGE-UHFFFAOYSA-M",
"kegg.compound":"['C00249']",
"sbo":"SBO:0000247",
"seed.compound":"cpd00214"
}
},
{
"id":"pmtcoa_c",
"name":"Palmitoyl_CoA_c0",
"compartment":"c0",
"charge":-4,
"formula":"C37H62N7O17P3S",
"annotation":{
"bigg.metabolite":"pmtcoa",
"inchikey":"MNBKLUUYKPBKDU-BBECNAHFSA-J",
"kegg.compound":"['C00154']",
"sbo":"SBO:0000247",
"seed.compound":"cpd00134"
}
},
{
"id":"achms_c",
"name":"O_Acetyl_L_homoserine_c0",
"compartment":"c0",
"charge":0,
"formula":"C6H11NO4",
"annotation":{
"bigg.metabolite":"achms",
"inchikey":"FCXZBWSIAGGPCB-YFKPBYRVSA-N",
"kegg.compound":"['C01077', 'C05700']",
"sbo":"SBO:0000247",
"seed.compound":"cpd00790"
}
},
{
"id":"pphn_c",
"name":"Prephenate_c0",
"compartment":"c0",
"charge":-2,
"formula":"C10H8O6",
"annotation":{
"bigg.metabolite":"pphn",
"inchikey":"FPWMCUPFBRFMLH-XGAOUMNUSA-L",
"kegg.compound":"['C00254']",
"sbo":"SBO:0000247",
"seed.compound":"cpd00219"
}
},
{
"id":"udpglcur_c",
"name":"UDPglucuronate_c0",
"compartment":"c0",
"charge":-3,
"formula":"C15H19N2O18P2",
"annotation":{
"bigg.metabolite":"udpglcur",
"inchikey":"HDYANYHVCAPMJV-LXQIFKJMSA-K",
"kegg.compound":"['C00167', 'G10612']",
"sbo":"SBO:0000247",
"seed.compound":"cpd00144"
}
},
{
"id":"cpd01556_c",
"name":"UDP_L_iduronate_c0",
"compartment":"c0",
"charge":-3,
"formula":"C15H19N2O18P2",
"annotation":{
"bigg.metabolite":"cpd01556",
"inchikey":"HDYANYHVCAPMJV-NTWGTYGRSA-K",
"kegg.compound":"['C02330']",
"sbo":"SBO:0000247",
"seed.compound":"cpd01556"
}
},
{
"id":"glyc__R_c",
"name":"Glycerate_c0",
"compartment":"c0",
"charge":-1,
"formula":"C3H5O4",
"annotation":{
"bigg.metabolite":"glyc__R",
"inchikey":"RBNPOMFGQQGHHO-UWTATZPHSA-M",
"kegg.compound":"['C00258']",
"sbo":"SBO:0000247",
"seed.compound":"cpd00223"
}
},
{
"id":"cbasp_c",
"name":"N_Carbamoyl_L_aspartate_c0",
"compartment":"c0",
"charge":-2,
"formula":"C5H6N2O5",
"annotation":{
"bigg.metabolite":"cbasp",
"inchikey":"HLKXYZVTANABHZ-REOHCLBHSA-L",
"kegg.compound":"['C00438']",
"sbo":"SBO:0000247",
"seed.compound":"cpd00343"
}
},
{
"id":"orn__L_c",
"name":"Ornithine_c0",
"compartment":"c0",
"charge":1,
"formula":"C5H13N2O2",
"annotation":{
"bigg.metabolite":"orn__L",
"inchikey":"AHLPHDHHMVZTML-BYPYZUCNSA-O",
"kegg.compound":"['C00077']",
"sbo":"SBO:0000247",
"seed.compound":"cpd00064"
}
},
{
"id":"citr__L_c",
"name":"Citrulline_c0",
"compartment":"c0",
"charge":0,
"formula":"C6H13N3O3",
"annotation":{
"bigg.metabolite":"citr__L",
"inchikey":"RHGKLRLOHDJJDR-BYPYZUCNSA-N",
"kegg.compound":"['C00327']",
"sbo":"SBO:0000247",
"seed.compound":"cpd00274"
}
},
{
"id":"5mta_c",
"name":"5_Methylthioadenosine_c0",
"compartment":"c0",
"charge":0,
"formula":"C11H15N5O3S",
"annotation":{
"bigg.metabolite":"5mta",
"inchikey":"WUUGFSXJNOTRMR-IOSLPCCCSA-N",
"kegg.compound":"['C00170']",
"sbo":"SBO:0000247",
"seed.compound":"cpd00147"
}
},
{
"id":"5mdr1p_c",
"name":"methylthioribose_1_phosphate_c0",
"compartment":"c0",
"charge":-2,
"formula":"C6H11O7PS",
"annotation":{
"bigg.metabolite":"5mdr1p",
"inchikey":"JTFITTQBRJDSTL-KVTDHHQDSA-L",
"kegg.compound":"['C04188']",
"sbo":"SBO:0000247",
"seed.compound":"cpd02574"
}
},
{
"id":"bgly_c",
"name":"Hippurate_c0",
"compartment":"c0",
"charge":-1,
"formula":"C9H8NO3",
"annotation":{
"bigg.metabolite":"bgly",
"inchikey":"QIAFMBKCNZACKA-UHFFFAOYSA-M",
"kegg.compound":"['C01586']",
"sbo":"SBO:0000247",
"seed.compound":"cpd01114"
}
},
{
"id":"bz_c",
"name":"Benzoate_c0",
"compartment":"c0",
"charge":-1,
"formula":"C7H5O2",
"annotation":{
"bigg.metabolite":"bz",
"inchikey":"WPYMKLBDIGXBTP-UHFFFAOYSA-M",
"kegg.compound":"['C00180', 'C00539']",
"sbo":"SBO:0000247",
"seed.compound":"cpd00153"
}
},
{
"id":"phom_c",
"name":"O_Phospho_L_homoserine_c0",
"compartment":"c0",
"charge":-2,
"formula":"C4H8NO6P",
"annotation":{
"bigg.metabolite":"phom",
"inchikey":"FXDNYOANAXWZHG-VKHMYHEASA-L",
"kegg.compound":"['C01102']",
"sbo":"SBO:0000247",
"seed.compound":"cpd00809"
}
},
{
"id":"thr__L_c",
"name":"L_Threonine_c0",
"compartment":"c0",
"charge":0,
"formula":"C4H9NO3",
"annotation":{
"bigg.metabolite":"thr__L",
"inchikey":"AYFVYJQAPQTCCC-GBXIJSLDSA-N",
"kegg.compound":"['C00188']",
"sbo":"SBO:0000247",
"seed.compound":"cpd00161"
}
},
{
"id":"3pg_c",
"name":"3_Phosphoglycerate_c0",
"compartment":"c0",
"charge":-3,
"formula":"C3H4O7P",
"annotation":{
"bigg.metabolite":"3pg",
"inchikey":"OSJPPGNTCRNQQC-UWTATZPHSA-K",
"kegg.compound":"['C00197']",
"sbo":"SBO:0000247",
"seed.compound":"cpd00169"
}
},
{
"id":"3php_c",
"name":"3_Phosphonooxypyruvate_c0",
"compartment":"c0",
"charge":-3,
"formula":"C3H2O7P",
"annotation":{
"bigg.metabolite":"3php",
"inchikey":"LFLUCDOSQPJJBE-UHFFFAOYSA-K",
"kegg.compound":"['C03232']",
"sbo":"SBO:0000247",
"seed.compound":"cpd02069"
}
},
{
"id":"xu5p__D_c",
"name":"D_Xylulose5_phosphate_c0",
"compartment":"c0",
"charge":-2,
"formula":"C5H9O8P",
"annotation":{
"bigg.metabolite":"xu5p__D",
"inchikey":"FNZLKVNUWIIPSJ-RFZPGFLSSA-L",
"kegg.compound":"['C00231']",
"sbo":"SBO:0000247",
"seed.compound":"cpd00198"
}
},
{
"id":"2ddglcn_c",
"name":"2_keto_3_deoxygluconate_c0",
"compartment":"c0",
"charge":-1,
"formula":"C6H9O6",
"annotation":{
"bigg.metabolite":"2ddglcn",
"inchikey":"WPAMZTWLKIDIOP-WVZVXSGGSA-M",
"kegg.compound":"['C00204']",
"sbo":"SBO:0000247",
"seed.compound":"cpd00176"
}
},
{
"id":"46dh25dohxn_c",
"name":"2_5_Diketo_3_deoxy_D_gluconate_c0",
"compartment":"c0",
"charge":-1,
"formula":"C6H7O6",
"annotation":{
"bigg.metabolite":"46dh25dohxn",
"inchikey":"IBGYNIRCYXIAON-VKHMYHEASA-M",
"kegg.compound":"['C04349']",
"sbo":"SBO:0000247",
"seed.compound":"cpd02663"
}
},
{
"id":"damp_c",
"name":"dAMP_c0",
"compartment":"c0",
"charge":-2,
"formula":"C10H12N5O6P",
"annotation":{
"bigg.metabolite":"damp",
"inchikey":"KHWCHTKSEGGWEX-RRKCRQDMSA-L",
"kegg.compound":"['C00360']",
"sbo":"SBO:0000247",
"seed.compound":"cpd00294"
}
},
{
"id":"dtmp_c",
"name":"dTMP_c0",
"compartment":"c0",
"charge":-2,
"formula":"C10H13N2O8P",
"annotation":{
"bigg.metabolite":"dtmp",
"inchikey":"GYOZYWVXFNDGLU-XLPZGREQSA-L",
"kegg.compound":"['C00364']",
"sbo":"SBO:0000247",
"seed.compound":"cpd00298"
}
},
{
"id":"thymd_c",
"name":"Thymidine_c0",
"compartment":"c0",
"charge":0,
"formula":"C10H14N2O5",
"annotation":{
"bigg.metabolite":"thymd",
"inchikey":"IQFYYKKMVGJFEH-XLPZGREQSA-N",
"kegg.compound":"['C00214']",
"sbo":"SBO:0000247",
"seed.compound":"cpd00184"
}
},
{
"id":"ACP_c",
"name":"ACP_c0",
"compartment":"c0",
"charge":-1,
"formula":"C11H21N2O7PRS",
"annotation":{
"bigg.metabolite":"ACP",
"inchikey":"nan",
"kegg.compound":"['C00229']",
"sbo":"SBO:0000247",
"seed.compound":"cpd11493"
}
},
{
"id":"acACP_c",
"name":"Acetyl_ACP_c0",
"compartment":"c0",
"charge":-1,
"formula":"C13H23N2O8PRS",
"annotation":{
"bigg.metabolite":"acACP",
"inchikey":"nan",
"kegg.compound":"['C03939']",
"sbo":"SBO:0000247",
"seed.compound":"cpd11494"
}
},
{
"id":"apoACP_c",
"name":"apo_ACP_c0",
"compartment":"c0",
"charge":0,
"formula":"HOR",
"annotation":{
"bigg.metabolite":"apoACP",
"inchikey":"nan",
"kegg.compound":"['C03688']",
"sbo":"SBO:0000247",
"seed.compound":"cpd12370"
}
},
{
"id":"malACP_c",
"name":"Malonyl_acyl_carrierprotein__c0",
"compartment":"c0",
"charge":-2,
"formula":"C14H22N2O10PRS",
"annotation":{
"bigg.metabolite":"malACP",
"inchikey":"nan",
"kegg.compound":"['C01209']",
"sbo":"SBO:0000247",
"seed.compound":"cpd11492"
}
},
{
"id":"xylu__D_c",
"name":"D_Lyxulose_c0",
"compartment":"c0",
"charge":0,
"formula":"C5H10O5",
"annotation":{
"bigg.metabolite":"xylu__D",
"inchikey":"nan",
"kegg.compound":"['C00310']",
"sbo":"SBO:0000247",
"seed.compound":"cpd00259"
}
},
{
"id":"ipdp_c",
"name":"Isopentenyldiphosphate_c0",
"compartment":"c0",
"charge":-2,
"formula":"C5H10O7P2",
"annotation":{
"bigg.metabolite":"ipdp",
"inchikey":"NUHSROFQTUXZQQ-UHFFFAOYSA-L",
"kegg.compound":"['C00129']",
"sbo":"SBO:0000247",
"seed.compound":"cpd00113"
}
},
{
"id":"ggdp_c",
"name":"Geranylgeranyl_diphosphate_c0",
"compartment":"c0",
"charge":-2,
"formula":"C20H34O7P2",
"annotation":{
"bigg.metabolite":"ggdp",
"inchikey":"OINNEUNVOZHBOX-QIRCYJPOSA-L",
"kegg.compound":"['C00353']",
"sbo":"SBO:0000247",
"seed.compound":"cpd00289"
}
},
{
"id":"dcmp_c",
"name":"dCMP_c0",
"compartment":"c0",
"charge":-2,
"formula":"C9H12N3O7P",
"annotation":{
"bigg.metabolite":"dcmp",
"inchikey":"NCMVOABPESMRCP-SHYZEUOFSA-L",
"kegg.compound":"['C00239']",
"sbo":"SBO:0000247",
"seed.compound":"cpd00206"
}
},
{
"id":"dump_c",
"name":"dUMP_c0",
"compartment":"c0",
"charge":-2,
"formula":"C9H11N2O8P",
"annotation":{
"bigg.metabolite":"dump",
"inchikey":"JSRLJPSBLDHEIO-SHYZEUOFSA-L",
"kegg.compound":"['C00365']",
"sbo":"SBO:0000247",
"seed.compound":"cpd00299"
}
},
{
"id":"dcyt_c",
"name":"Deoxycytidine_c0",
"compartment":"c0",
"charge":0,
"formula":"C9H13N3O4",
"annotation":{
"bigg.metabolite":"dcyt",
"inchikey":"CKTSBUTUHBMZGZ-SHYZEUOFSA-N",
"kegg.compound":"['C00881']",
"sbo":"SBO:0000247",
"seed.compound":"cpd00654"
}
},
{
"id":"dcdp_c",
"name":"dCDP_c0",
"compartment":"c0",
"charge":-2,
"formula":"C9H13N3O10P2",
"annotation":{
"bigg.metabolite":"dcdp",
"inchikey":"FTDHDKPUHBLBTL-SHYZEUOFSA-L",
"kegg.compound":"['C00705']",
"sbo":"SBO:0000247",
"seed.compound":"cpd00533"
}
},
{
"id":"3psme_c",
"name":"5_O__1_Carboxyvinyl_3_phosphoshikimate_c0",
"compartment":"c0",
"charge":-4,
"formula":"C10H9O10P",
"annotation":{
"bigg.metabolite":"3psme",
"inchikey":"QUTYKIXIUDQOLK-PRJMDXOYSA-J",
"kegg.compound":"['C01269']",
"sbo":"SBO:0000247",
"seed.compound":"cpd00932"
}
},
{
"id":"4adcho_c",
"name":"ADC_c0",
"compartment":"c0",
"charge":-1,
"formula":"C10H10NO5",
"annotation":{
"bigg.metabolite":"4adcho",
"inchikey":"OIUJHGOLFKDBSU-HTQZYQBOSA-M",
"kegg.compound":"['C11355']",
"sbo":"SBO:0000247",
"seed.compound":"cpd08210"
}
},
{
"id":"nac_c",
"name":"Niacin_c0",
"compartment":"c0",
"charge":-1,
"formula":"C6H4NO2",
"annotation":{
"bigg.metabolite":"nac",
"inchikey":"PVNIIMVLHYAWGP-UHFFFAOYSA-M",
"kegg.compound":"['C00253']",
"sbo":"SBO:0000247",
"seed.compound":"cpd00218"
}
},
{
"id":"nicrnt_c",
"name":"Nicotinate_ribonucleotide_c0",
"compartment":"c0",
"charge":-2,
"formula":"C11H12NO9P",
"annotation":{
"bigg.metabolite":"nicrnt",
"inchikey":"JOUIQRNQJGXQDC-ZYUZMQFOSA-L",
"kegg.compound":"['C01185']",
"sbo":"SBO:0000247",
"seed.compound":"cpd00873"
}
},
{
"id":"glyald_c",
"name":"D_Glyceraldehyde_c0",
"compartment":"c0",
"charge":0,
"formula":"C3H6O3",
"annotation":{
"bigg.metabolite":"glyald",
"inchikey":"MNQZXJOMYWMBOU-VKHMYHEASA-N",
"kegg.compound":"['C00577']",
"sbo":"SBO:0000247",
"seed.compound":"cpd00448"
}
},
{
"id":"hom__L_c",
"name":"L_Homoserine_c0",
"compartment":"c0",
"charge":0,
"formula":"C4H9NO3",
"annotation":{
"bigg.metabolite":"hom__L",
"inchikey":"UKAUYVFTDYCKQA-VKHMYHEASA-N",
"kegg.compound":"['C00263']",
"sbo":"SBO:0000247",
"seed.compound":"cpd00227"
}
},
{
"id":"aspsa_c",
"name":"L_Aspartate4_semialdehyde_c0",
"compartment":"c0",
"charge":0,
"formula":"C4H7NO3",
"annotation":{
"bigg.metabolite":"aspsa",
"inchikey":"HOSWPDPVFBCLSY-VKHMYHEASA-N",
"kegg.compound":"['C00441']",
"sbo":"SBO:0000247",
"seed.compound":"cpd00346"
}
},
{
"id":"cdpdag_BS_c",
"name":"cpd11427_c0",
"compartment":"c0",
"charge":-200,
"formula":"C4336H7772N300O1500P200",
"annotation":{
"bigg.metabolite":"cdpdag_BS",
"inchikey":"nan",
"kegg.compound":"['C00269']",
"sbo":"SBO:0000247",
"seed.compound":"cpd11427"
}
},
{
"id":"pgp_EC_c",
"name":"cpd11454_c0",
"compartment":"c0",
"charge":-300,
"formula":"C3736H7172O1300P200",
"annotation":{
"bigg.metabolite":"pgp_EC",
"inchikey":"nan",
"kegg.compound":"['C03892']",
"sbo":"SBO:0000247",
"seed.compound":"cpd11454"
}
},
{
"id":"man6p_c",
"name":"D_mannose_6_phosphate_c0",
"compartment":"c0",
"charge":-2,
"formula":"C6H11O9P",
"annotation":{
"bigg.metabolite":"man6p",
"inchikey":"nan",
"kegg.compound":"['C00275']",
"sbo":"SBO:0000247",
"seed.compound":"cpd00235"
}
},
{
"id":"e4p_c",
"name":"D_Erythrose4_phosphate_c0",
"compartment":"c0",
"charge":-2,
"formula":"C4H7O7P",
"annotation":{
"bigg.metabolite":"e4p",
"inchikey":"NGHMDNPXVRFFGS-IUYQGCFVSA-L",
"kegg.compound":"['C00279']",
"sbo":"SBO:0000247",
"seed.compound":"cpd00236"
}
},
{
"id":"2dda7p_c",
"name":"DAHP_c0",
"compartment":"c0",
"charge":-3,
"formula":"C7H10O10P",
"annotation":{
"bigg.metabolite":"2dda7p",
"inchikey":"PJWIPEXIFFQAQZ-PUFIMZNGSA-K",
"kegg.compound":"['C04691']",
"sbo":"SBO:0000247",
"seed.compound":"cpd02857"
}
},
{
"id":"dgtp_c",
"name":"dGTP_c0",
"compartment":"c0",
"charge":-3,
"formula":"C10H13N5O13P3",
"annotation":{
"bigg.metabolite":"dgtp",
"inchikey":"HAAZLUGHYHWQIW-KVQBGUIXSA-K",
"kegg.compound":"['C00286']",
"sbo":"SBO:0000247",
"seed.compound":"cpd00241"
}
},
{
"id":"dgmp_c",
"name":"dGMP_c0",
"compartment":"c0",
"charge":-2,
"formula":"C10H12N5O7P",
"annotation":{
"bigg.metabolite":"dgmp",
"inchikey":"LTFMZDNNPPEQNG-KVQBGUIXSA-L",
"kegg.compound":"['C00362']",
"sbo":"SBO:0000247",
"seed.compound":"cpd00296"
}
},
{
"id":"dgsn_c",
"name":"Deoxyguanosine_c0",
"compartment":"c0",
"charge":0,
"formula":"C10H13N5O4",
"annotation":{
"bigg.metabolite":"dgsn",
"inchikey":"YKBGVTZYEHREMT-KVQBGUIXSA-N",
"kegg.compound":"['C00330']",
"sbo":"SBO:0000247",
"seed.compound":"cpd00277"
}
},
{
"id":"pppi_c",
"name":"Triphosphate_c0",
"compartment":"c0",
"charge":-3,
"formula":"H2O10P3",
"annotation":{
"bigg.metabolite":"pppi",
"inchikey":"UNXRWKVEANCORM-UHFFFAOYSA-K",
"kegg.compound":"['C00536']",
"sbo":"SBO:0000247",
"seed.compound":"cpd00421"
}
},
{
"id":"dgdp_c",
"name":"dGDP_c0",
"compartment":"c0",
"charge":-2,
"formula":"C10H13N5O10P2",
"annotation":{
"bigg.metabolite":"dgdp",
"inchikey":"CIKGWCTVFSRMJU-KVQBGUIXSA-L",
"kegg.compound":"['C00361']",
"sbo":"SBO:0000247",
"seed.compound":"cpd00295"
}
},
{
"id":"hxan_c",
"name":"HYXN_c0",
"compartment":"c0",
"charge":0,
"formula":"C5H4N4O",
"annotation":{
"bigg.metabolite":"hxan",
"inchikey":"FDGQSTZJBFJUBT-UHFFFAOYSA-N",
"kegg.compound":"['C00262']",
"sbo":"SBO:0000247",
"seed.compound":"cpd00226"
}
},
{
"id":"dhor__S_c",
"name":"S_Dihydroorotate_c0",
"compartment":"c0",
"charge":-1,
"formula":"C5H5N2O4",
"annotation":{
"bigg.metabolite":"dhor__S",
"inchikey":"UFIVEPVSAGBUSI-REOHCLBHSA-M",
"kegg.compound":"['C00337']",
"sbo":"SBO:0000247",
"seed.compound":"cpd00282"
}
},
{
"id":"orot_c",
"name":"Orotate_c0",
"compartment":"c0",
"charge":-1,
"formula":"C5H3N2O4",
"annotation":{
"bigg.metabolite":"orot",
"inchikey":"PXQPEWDEAKTCGB-UHFFFAOYSA-M",
"kegg.compound":"['C00295']",
"sbo":"SBO:0000247",
"seed.compound":"cpd00247"
}
},
{
"id":"quin_kt_c",
"name":"Quinate_c0",
"compartment":"c0",
"charge":-1,
"formula":"C7H11O6",
"annotation":{
"bigg.metabolite":"quin_kt",
"inchikey":"AAWZDTNXLSGCEK-WYWMIBKRSA-M",
"kegg.compound":"['C00296']",
"sbo":"SBO:0000247",
"seed.compound":"cpd00248"
}
},
{
"id":"3dhq_c",
"name":"5_Dehydroquinate_c0",
"compartment":"c0",
"charge":-1,
"formula":"C7H9O6",
"annotation":{
"bigg.metabolite":"3dhq",
"inchikey":"WVMWZWGZRAXUBK-SYTVJDICSA-M",
"kegg.compound":"['C00944']",
"sbo":"SBO:0000247",
"seed.compound":"cpd00699"
}
},
{
"id":"xylt_c",
"name":"Xylitol_c0",
"compartment":"c0",
"charge":0,
"formula":"C5H12O5",
"annotation":{
"bigg.metabolite":"xylt",
"inchikey":"HEBKCHPVOIAQTA-SCDXWVJYSA-N",
"kegg.compound":"['C00379']",
"sbo":"SBO:0000247",
"seed.compound":"cpd00306"
}
},
{
"id":"ametam_c",
"name":"S_Adenosylmethioninamine_c0",
"compartment":"c0",
"charge":2,
"formula":"C14H24N6O3S",
"annotation":{
"bigg.metabolite":"ametam",
"inchikey":"ZUNBITIXDCPNSD-LSRJEVITSA-O",
"kegg.compound":"['C01137']",
"sbo":"SBO:0000247",
"seed.compound":"cpd00837"
}
},
{
"id":"spmd_c",
"name":"Spermidine_c0",
"compartment":"c0",
"charge":3,
"formula":"C7H22N3",
"annotation":{
"bigg.metabolite":"spmd",
"inchikey":"ATHGHQPFGPMSJY-UHFFFAOYSA-Q",
"kegg.compound":"['C00315']",
"sbo":"SBO:0000247",
"seed.compound":"cpd00264"
}
},
{
"id":"caffcoa_c",
"name":"Caffeoyl_CoA_c0",
"compartment":"c0",
"charge":-4,
"formula":"C30H38N7O19P3S",
"annotation":{
"bigg.metabolite":"caffcoa",
"inchikey":"QHRGJMIMHCLHRG-ZSELIEHESA-J",
"kegg.compound":"['C00323']",
"sbo":"SBO:0000247",
"seed.compound":"cpd00270"
}
},
{
"id":"ferulcoa_c",
"name":"Feruloyl_CoA_c0",
"compartment":"c0",
"charge":-4,
"formula":"C31H40N7O19P3S",
"annotation":{
"bigg.metabolite":"ferulcoa",
"inchikey":"GBXZVJQQDAJGSO-NBXNMEGSSA-J",
"kegg.compound":"['C00406']",
"sbo":"SBO:0000247",
"seed.compound":"cpd00321"
}
},
{
"id":"2dr1p_c",
"name":"deoxyribose_1_phosphate_c0",
"compartment":"c0",
"charge":-2,
"formula":"C5H9O7P",
"annotation":{
"bigg.metabolite":"2dr1p",
"inchikey":"KBDKAJNTYKVSEK-VPENINKCSA-L",
"kegg.compound":"['C00672']",
"sbo":"SBO:0000247",
"seed.compound":"cpd00509"
}
},
{
"id":"3hc4coa_c",
"name":"3_Hydroxybutanoyl_CoA_c0",
"compartment":"c0",
"charge":-3,
"formula":"C25H39N7O18P3S",
"annotation":{
"bigg.metabolite":"3hc4coa",
"inchikey":"nan",
"kegg.compound":"['C05116']",
"sbo":"SBO:0000247",
"seed.compound":"cpd03043"
}
},
{
"id":"aacoa_c",
"name":"Acetoacetyl_CoA_c0",
"compartment":"c0",
"charge":-4,
"formula":"C25H36N7O18P3S",
"annotation":{
"bigg.metabolite":"aacoa",
"inchikey":"OJFDKHTZOUZBOS-CITAKDKDSA-J",
"kegg.compound":"['C00332']",
"sbo":"SBO:0000247",
"seed.compound":"cpd00279"
}
},
{
"id":"hcarn_c",
"name":"Homocarnosine_c0",
"compartment":"c0",
"charge":0,
"formula":"C10H16N4O3",
"annotation":{
"bigg.metabolite":"hcarn",
"inchikey":"CCLQKVKJOGVQLU-QMMMGPOBSA-N",
"kegg.compound":"['C00884']",
"sbo":"SBO:0000247",
"seed.compound":"cpd00657"
}
},
{
"id":"4abut_c",
"name":"GABA_c0",
"compartment":"c0",
"charge":0,
"formula":"C4H9NO2",
"annotation":{
"bigg.metabolite":"4abut",
"inchikey":"BTCSSZJGUNDROE-UHFFFAOYSA-N",
"kegg.compound":"['C00334']",
"sbo":"SBO:0000247",
"seed.compound":"cpd00281"
}
},
{
"id":"rdxr_c",
"name":"rdxr_c0",
"compartment":"c0",
"charge":2,
"formula":"Fe1S4",
"annotation":{
"bigg.metabolite":"rdxr",
"sbo":"SBO:0000247",
"seed.compound":"rdxr"
}
},
{
"id":"rdxo_c",
"name":"rdxo_c0",
"compartment":"c0",
"charge":3,
"formula":"Fe1S4",
"annotation":{
"bigg.metabolite":"rdxo",
"sbo":"SBO:0000247",
"seed.compound":"rdxo"
}
},
{
"id":"frdp_c",
"name":"Farnesyldiphosphate_c0",
"compartment":"c0",
"charge":-2,
"formula":"C15H26O7P2",
"annotation":{
"bigg.metabolite":"frdp",
"inchikey":"VWFJDQUYCIWHTN-YFVJMOTDSA-L",
"kegg.compound":"['C00448']",
"sbo":"SBO:0000247",
"seed.compound":"cpd00350"
}
},
{
"id":"trdrd_c",
"name":"trdrd_c0",
"compartment":"c0",
"charge":0,
"formula":"C6H9NO2R2S2",
"annotation":{
"bigg.metabolite":"trdrd",
"inchikey":"nan",
"kegg.compound":"['C00342']",
"sbo":"SBO:0000247",
"seed.compound":"cpd11421"
}
},
{
"id":"trdox_c",
"name":"trdox_c0",
"compartment":"c0",
"charge":0,
"formula":"C6H7NO2R2S2",
"annotation":{
"bigg.metabolite":"trdox",
"inchikey":"nan",
"kegg.compound":"['C00343']",
"sbo":"SBO:0000247",
"seed.compound":"cpd11420"
}
},
{
"id":"dudp_c",
"name":"dUDP_c0",
"compartment":"c0",
"charge":-2,
"formula":"C9H12N2O11P2",
"annotation":{
"bigg.metabolite":"dudp",
"inchikey":"QHWZTVCCBMIIKE-SHYZEUOFSA-L",
"kegg.compound":"['C01346']",
"sbo":"SBO:0000247",
"seed.compound":"cpd00978"
}
},
{
"id":"dctp_c",
"name":"dCTP_c0",
"compartment":"c0",
"charge":-3,
"formula":"C9H13N3O13P3",
"annotation":{
"bigg.metabolite":"dctp",
"inchikey":"RGWHQCVHVJXOKC-SHYZEUOFSA-K",
"kegg.compound":"['C00458']",
"sbo":"SBO:0000247",
"seed.compound":"cpd00356"
}
},
{
"id":"dutp_c",
"name":"dUTP_c0",
"compartment":"c0",
"charge":-3,
"formula":"C9H12N2O14P3",
"annotation":{
"bigg.metabolite":"dutp",
"inchikey":"AHCYMLUZIRLXAA-SHYZEUOFSA-K",
"kegg.compound":"['C00460']",
"sbo":"SBO:0000247",
"seed.compound":"cpd00358"
}
},
{
"id":"pg_SC_c",
"name":"Phosphatidylglycerol_c0",
"compartment":"c0",
"charge":-100,
"formula":"C3736H7272O1000P100",
"annotation":{
"bigg.metabolite":"pg_SC",
"inchikey":"nan",
"kegg.compound":"['C00344']",
"sbo":"SBO:0000247",
"seed.compound":"cpd11652"
}
},
{
"id":"clpn_SC_c",
"name":"Cardiolipin_c0",
"compartment":"c0",
"charge":-200,
"formula":"C7172H13744O1700P200",
"annotation":{
"bigg.metabolite":"clpn_SC",
"inchikey":"nan",
"kegg.compound":"['C05980']",
"sbo":"SBO:0000247",
"seed.compound":"cpd12801"
}
},
{
"id":"acgam6p_c",
"name":"N_Acetyl_D_glucosamine_6_phosphate_c0",
"compartment":"c0",
"charge":-2,
"formula":"C8H14NO9P",
"annotation":{
"bigg.metabolite":"acgam6p",
"inchikey":"BRGMHAYQAZFZDJ-RTRLPJTCSA-L",
"kegg.compound":"['C00357']",
"sbo":"SBO:0000247",
"seed.compound":"cpd00293"
}
},
{
"id":"gam1p_c",
"name":"D_Glucosamine1_phosphate_c0",
"compartment":"c0",
"charge":-1,
"formula":"C6H13NO8P",
"annotation":{
"bigg.metabolite":"gam1p",
"inchikey":"YMJBYRVFGYXULK-QZABAPFNSA-M",
"kegg.compound":"['C06156']",
"sbo":"SBO:0000247",
"seed.compound":"cpd03671"
}
},
{
"id":"fdp_c",
"name":"D_fructose_1_6_bisphosphate_c0",
"compartment":"c0",
"charge":-4,
"formula":"C6H10O12P2",
"annotation":{
"bigg.metabolite":"fdp",
"inchikey":"RNBGYGVWRKECFJ-VRPWFDPXSA-J",
"kegg.compound":"['C00354']",
"sbo":"SBO:0000247",
"seed.compound":"cpd00290"
}
},
{
"id":"dad_2_c",
"name":"Deoxyadenosine_c0",
"compartment":"c0",
"charge":0,
"formula":"C10H13N5O3",
"annotation":{
"bigg.metabolite":"dad_2",
"inchikey":"OLXZPDWKRNYJJZ-RRKCRQDMSA-N",
"kegg.compound":"['C00559']",
"sbo":"SBO:0000247",
"seed.compound":"cpd00438"
}
},
{
"id":"dtdp_c",
"name":"dTDP_c0",
"compartment":"c0",
"charge":-2,
"formula":"C10H14N2O11P2",
"annotation":{
"bigg.metabolite":"dtdp",
"inchikey":"UJLXYODCHAELLY-XLPZGREQSA-L",
"kegg.compound":"['C00363']",
"sbo":"SBO:0000247",
"seed.compound":"cpd00297"
}
},
{
"id":"dttp_c",
"name":"TTP_c0",
"compartment":"c0",
"charge":-3,
"formula":"C10H14N2O14P3",
"annotation":{
"bigg.metabolite":"dttp",
"inchikey":"NHVNXKFIZYSCEB-XLPZGREQSA-K",
"kegg.compound":"['C00459']",
"sbo":"SBO:0000247",
"seed.compound":"cpd00357"
}
},
{
"id":"ile__L_c",
"name":"L_Isoleucine_c0",
"compartment":"c0",
"charge":0,
"formula":"C6H13NO2",
"annotation":{
"bigg.metabolite":"ile__L",
"inchikey":"AGPKZVBTJJNPAG-WHFBIAKZSA-N",
"kegg.compound":"['C00407']",
"sbo":"SBO:0000247",
"seed.compound":"cpd00322"
}
},
{
"id":"3mop_c",
"name":"3MOP_c0",
"compartment":"c0",
"charge":-1,
"formula":"C6H9O3",
"annotation":{
"bigg.metabolite":"3mop",
"inchikey":"JVQYSWDUAOAHFM-BYPYZUCNSA-M",
"kegg.compound":"['C00671']",
"sbo":"SBO:0000247",
"seed.compound":"cpd00508"
}
},
{
"id":"dhpt_c",
"name":"Dihydropteroate_c0",
"compartment":"c0",
"charge":-1,
"formula":"C14H13N6O3",
"annotation":{
"bigg.metabolite":"dhpt",
"inchikey":"WBFYVDCHGVNRBH-UHFFFAOYSA-M",
"kegg.compound":"['C00921']",
"sbo":"SBO:0000247",
"seed.compound":"cpd00683"
}
},
{
"id":"cinnm_c",
"name":"E_Cinnamate_c0",
"compartment":"c0",
"charge":-1,
"formula":"C9H7O2",
"annotation":{
"bigg.metabolite":"cinnm",
"inchikey":"WBYWAXJHAXSJNI-VOTSOKGWSA-M",
"kegg.compound":"['C00423', 'C10438']",
"sbo":"SBO:0000247",
"seed.compound":"cpd00333"
}
},
{
"id":"pppn_c",
"name":"Phenylpropanoate_c0",
"compartment":"c0",
"charge":-1,
"formula":"C9H9O2",
"annotation":{
"bigg.metabolite":"pppn",
"inchikey":"XMIIGOLPHOKFCH-UHFFFAOYSA-M",
"kegg.compound":"['C05629']",
"sbo":"SBO:0000247",
"seed.compound":"cpd03343"
}
},
{
"id":"fc1p_c",
"name":"L_Fuculose1_phosphate_c0",
"compartment":"c0",
"charge":-2,
"formula":"C6H11O8P",
"annotation":{
"bigg.metabolite":"fc1p",
"inchikey":"KNYGWWDTPGSEPD-LFRDXLMFSA-L",
"kegg.compound":"['C01099']",
"sbo":"SBO:0000247",
"seed.compound":"cpd00806"
}
},
{
"id":"lald__L_c",
"name":"L_Lactaldehyde_c0",
"compartment":"c0",
"charge":0,
"formula":"C3H6O2",
"annotation":{
"bigg.metabolite":"lald__L",
"inchikey":"BSABBBMNWQWLLU-VKHMYHEASA-N",
"kegg.compound":"['C00424']",
"sbo":"SBO:0000247",
"seed.compound":"cpd00334"
}
},
{
"id":"glu1sa_c",
"name":"L_Glutamate1_semialdehyde_c0",
"compartment":"c0",
"charge":0,
"formula":"C5H9NO3",
"annotation":{
"bigg.metabolite":"glu1sa",
"inchikey":"MPUUQNGXJSEWTF-BYPYZUCNSA-N",
"kegg.compound":"['C03741']",
"sbo":"SBO:0000247",
"seed.compound":"cpd02345"
}
},
{
"id":"acorn_c",
"name":"N_Acetylornithine_c0",
"compartment":"c0",
"charge":0,
"formula":"C7H14N2O3",
"annotation":{
"bigg.metabolite":"acorn",
"inchikey":"JRLGPAXAGHMNOL-LURJTMIESA-N",
"kegg.compound":"['C00437']",
"sbo":"SBO:0000247",
"seed.compound":"cpd00342"
}
},
{
"id":"acg5sa_c",
"name":"2_Acetamido_5_oxopentanoate_c0",
"compartment":"c0",
"charge":-1,
"formula":"C7H10NO4",
"annotation":{
"bigg.metabolite":"acg5sa",
"inchikey":"BCPSFKBPHHBDAI-LURJTMIESA-M",
"kegg.compound":"['C01250']",
"sbo":"SBO:0000247",
"seed.compound":"cpd00918"
}
},
{
"id":"23dhdp_c",
"name":"Dihydrodipicolinate_c0",
"compartment":"c0",
"charge":-2,
"formula":"C7H5NO4",
"annotation":{
"bigg.metabolite":"23dhdp",
"inchikey":"UWOCFOFVIBZJGH-YFKPBYRVSA-L",
"kegg.compound":"['C03340']",
"sbo":"SBO:0000247",
"seed.compound":"cpd02120"
}
},
{
"id":"rnam_c",
"name":"N_Ribosylnicotinamide_c0",
"compartment":"c0",
"charge":1,
"formula":"C11H15N2O5",
"annotation":{
"bigg.metabolite":"rnam",
"inchikey":"JLEBZPBDRKPWTD-TURQNECASA-O",
"kegg.compound":"['C03150']",
"sbo":"SBO:0000247",
"seed.compound":"cpd02016"
}
},
{
"id":"ncam_c",
"name":"Nicotinamide_c0",
"compartment":"c0",
"charge":0,
"formula":"C6H6N2O",
"annotation":{
"bigg.metabolite":"ncam",
"inchikey":"DFPAKSUCGFBDDF-UHFFFAOYSA-N",
"kegg.compound":"['C00153']",
"sbo":"SBO:0000247",
"seed.compound":"cpd00133"
}
},
{
"id":"nicrns_c",
"name":"Nicotinate_D_ribonucleoside_c0",
"compartment":"c0",
"charge":0,
"formula":"C11H13NO6",
"annotation":{
"bigg.metabolite":"nicrns",
"inchikey":"PUEDDPCUCPRQNY-ZYUZMQFOSA-N",
"kegg.compound":"['C05841']",
"sbo":"SBO:0000247",
"seed.compound":"cpd03471"
}
},
{
"id":"csn_c",
"name":"Cytosine_c0",
"compartment":"c0",
"charge":0,
"formula":"C4H5N3O",
"annotation":{
"bigg.metabolite":"csn",
"inchikey":"OPTASPLRGRRNAP-UHFFFAOYSA-N",
"kegg.compound":"['C00380']",
"sbo":"SBO:0000247",
"seed.compound":"cpd00307"
}
},
{
"id":"xtsn_c",
"name":"Xanthosine_c0",
"compartment":"c0",
"charge":0,
"formula":"C10H12N4O6",
"annotation":{
"bigg.metabolite":"xtsn",
"inchikey":"UBORTCNDUKBEOP-UUOKFMHZSA-N",
"kegg.compound":"['C01762']",
"sbo":"SBO:0000247",
"seed.compound":"cpd01217"
}
},
{
"id":"xan_c",
"name":"XAN_c0",
"compartment":"c0",
"charge":0,
"formula":"C5H4N4O2",
"annotation":{
"bigg.metabolite":"xan",
"inchikey":"LRFVTYWOQMYALW-UHFFFAOYSA-N",
"kegg.compound":"['C00385']",
"sbo":"SBO:0000247",
"seed.compound":"cpd00309"
}
},
{
"id":"5fthf_c",
"name":"5_Formyltetrahydrofolate_c0",
"compartment":"c0",
"charge":-2,
"formula":"C20H21N7O7",
"annotation":{
"bigg.metabolite":"5fthf",
"inchikey":"VVIAGPKUTFNRDU-STQMWFEESA-L",
"kegg.compound":"['C03479']",
"sbo":"SBO:0000247",
"seed.compound":"cpd02197"
}
},
{
"id":"3ig3p_c",
"name":"Indoleglycerol_phosphate_c0",
"compartment":"c0",
"charge":-2,
"formula":"C11H12NO6P",
"annotation":{
"bigg.metabolite":"3ig3p",
"inchikey":"NQEQTYPJSIEPHW-MNOVXSKESA-L",
"kegg.compound":"['C03506']",
"sbo":"SBO:0000247",
"seed.compound":"cpd02210"
}
},
{
"id":"Lcystin_c",
"name":"L_Cystine_c0",
"compartment":"c0",
"charge":0,
"formula":"C6H12N2O4S2",
"annotation":{
"bigg.metabolite":"Lcystin",
"inchikey":"LEVWYRKDKASIDU-IMJSIDKUSA-N",
"kegg.compound":"['C00491']",
"sbo":"SBO:0000247",
"seed.compound":"cpd00381"
}
},
{
"id":"thcys_c",
"name":"Thiocysteine_c0",
"compartment":"c0",
"charge":0,
"formula":"C3H7NO2S2",
"annotation":{
"bigg.metabolite":"thcys",
"inchikey":"XBKONSCREBSMCS-REOHCLBHSA-N",
"kegg.compound":"['C01962']",
"sbo":"SBO:0000247",
"seed.compound":"cpd01347"
}
},
{
"id":"skm_c",
"name":"Shikimate_c0",
"compartment":"c0",
"charge":-1,
"formula":"C7H9O5",
"annotation":{
"bigg.metabolite":"skm",
"inchikey":"JXOHGGNKMLTUBP-HSUXUTPPSA-M",
"kegg.compound":"['C00493']",
"sbo":"SBO:0000247",
"seed.compound":"cpd00383"
}
},
{
"id":"3dhsk_c",
"name":"3_Dehydroshikimate_c0",
"compartment":"c0",
"charge":-1,
"formula":"C7H7O5",
"annotation":{
"bigg.metabolite":"3dhsk",
"inchikey":"FAPMWQLQJHWKNN-SRBOSORUSA-M",
"kegg.compound":"['C02637']",
"sbo":"SBO:0000247",
"seed.compound":"cpd01716"
}
},
{
"id":"cdp4dh6doglc_c",
"name":"CDP_4_dehydro_6_deoxy_D_glucose_c0",
"compartment":"c0",
"charge":-2,
"formula":"C15H21N3O15P2",
"annotation":{
"bigg.metabolite":"cdp4dh6doglc",
"inchikey":"PUBYMNIINUUJLL-JPHISPRKSA-L",
"kegg.compound":"['C01219']",
"sbo":"SBO:0000247",
"seed.compound":"cpd00897"
}
},
{
"id":"Lcyst_c",
"name":"L_Cysteate_c0",
"compartment":"c0",
"charge":-1,
"formula":"C3H6NO5S",
"annotation":{
"bigg.metabolite":"Lcyst",
"inchikey":"XVOYSCVBGLVSOL-REOHCLBHSA-M",
"kegg.compound":"['C00506']",
"sbo":"SBO:0000247",
"seed.compound":"cpd00395"
}
},
{
"id":"3spyr_c",
"name":"3_Sulfopyruvate_c0",
"compartment":"c0",
"charge":-2,
"formula":"C3H2O6S",
"annotation":{
"bigg.metabolite":"3spyr",
"inchikey":"BUTHMSUEBYPMKJ-UHFFFAOYSA-L",
"kegg.compound":"['C05528']",
"sbo":"SBO:0000247",
"seed.compound":"cpd03285"
}
},
{
"id":"pant__R_c",
"name":"Pantoate_c0",
"compartment":"c0",
"charge":-1,
"formula":"C6H11O4",
"annotation":{
"bigg.metabolite":"pant__R",
"inchikey":"OTOIIPJYVQJATP-BYPYZUCNSA-M",
"kegg.compound":"['C00522']",
"sbo":"SBO:0000247",
"seed.compound":"cpd00408"
}
},
{
"id":"pnto__R_c",
"name":"PAN_c0",
"compartment":"c0",
"charge":-1,
"formula":"C9H16NO5",
"annotation":{
"bigg.metabolite":"pnto__R",
"inchikey":"GHOKWGTUZJEAQD-ZETCQYMHSA-M",
"kegg.compound":"['C00864']",
"sbo":"SBO:0000247",
"seed.compound":"cpd00644"
}
},
{
"id":"duri_c",
"name":"Deoxyuridine_c0",
"compartment":"c0",
"charge":0,
"formula":"C9H12N2O5",
"annotation":{
"bigg.metabolite":"duri",
"inchikey":"MXHRCPNRJAMMIM-SHYZEUOFSA-N",
"kegg.compound":"['C00526']",
"sbo":"SBO:0000247",
"seed.compound":"cpd00412"
}
},
{
"id":"pac_c",
"name":"PACT_c0",
"compartment":"c0",
"charge":0,
"formula":"C8H8O2",
"annotation":{
"bigg.metabolite":"pac",
"inchikey":"IPBVNPXQWQGGJP-UHFFFAOYSA-N",
"kegg.compound":"['C00548', 'C15583']",
"sbo":"SBO:0000247",
"seed.compound":"cpd00430"
}
},
{
"id":"phaccoa_c",
"name":"Phenylacetyl_CoA_c0",
"compartment":"c0",
"charge":-4,
"formula":"C29H38N7O17P3S",
"annotation":{
"bigg.metabolite":"phaccoa",
"inchikey":"ZIGIFDRJFZYEEQ-CECATXLMSA-J",
"kegg.compound":"['C00582']",
"sbo":"SBO:0000247",
"seed.compound":"cpd00452"
}
},
{
"id":"3sala_c",
"name":"3_Sulfinoalanine_c0",
"compartment":"c0",
"charge":-1,
"formula":"C3H6NO4S",
"annotation":{
"bigg.metabolite":"3sala",
"inchikey":"ADVPTQAUNPRNPO-REOHCLBHSA-M",
"kegg.compound":"['C00606']",
"sbo":"SBO:0000247",
"seed.compound":"cpd00467"
}
},
{
"id":"3snpyr_c",
"name":"3_Sulfinopyruvate_c0",
"compartment":"c0",
"charge":-2,
"formula":"C3H2O5S",
"annotation":{
"bigg.metabolite":"3snpyr",
"inchikey":"JXYLQEMXCAAMOL-UHFFFAOYSA-L",
"kegg.compound":"['C05527']",
"sbo":"SBO:0000247",
"seed.compound":"cpd03284"
}
},
{
"id":"acg5p_c",
"name":"n_acetylglutamyl_phosphate_c0",
"compartment":"c0",
"charge":-3,
"formula":"C7H9NO8P",
"annotation":{
"bigg.metabolite":"acg5p",
"inchikey":"FCVIHFVSXHOPSW-YFKPBYRVSA-K",
"kegg.compound":"['C04133']",
"sbo":"SBO:0000247",
"seed.compound":"cpd02552"
}
},
{
"id":"id3acald_c",
"name":"Indoleacetaldehyde_c0",
"compartment":"c0",
"charge":0,
"formula":"C10H9NO",
"annotation":{
"bigg.metabolite":"id3acald",
"inchikey":"WHOOUMGHGSPMGR-UHFFFAOYSA-N",
"kegg.compound":"['C00637']",
"sbo":"SBO:0000247",
"seed.compound":"cpd00486"
}
},
{
"id":"ind3ac_c",
"name":"Indoleacetate_c0",
"compartment":"c0",
"charge":-1,
"formula":"C10H8NO2",
"annotation":{
"bigg.metabolite":"ind3ac",
"inchikey":"SEOVTRFCIGRIMH-UHFFFAOYSA-M",
"kegg.compound":"['C00954']",
"sbo":"SBO:0000247",
"seed.compound":"cpd00703"
}
},
{
"id":"dag_gen_c",
"name":"1_2_Diacyl_sn_glycerol_c0",
"compartment":"c0",
"charge":0,
"formula":"C3436H6672O500",
"annotation":{
"bigg.metabolite":"dag_gen",
"inchikey":"nan",
"kegg.compound":"['C00165']",
"sbo":"SBO:0000247",
"seed.compound":"cpd11423"
}
},
{
"id":"3g12dgr_SA2_c",
"name":"Glcbeta1_3acyl2Gro_c0",
"compartment":"c0",
"charge":0,
"formula":"C4636H8672O1500",
"annotation":{
"bigg.metabolite":"3g12dgr_SA2",
"inchikey":"nan",
"kegg.compound":"['C04046']",
"sbo":"SBO:0000247",
"seed.compound":"cpd12452"
}
},
{
"id":"xtp_c",
"name":"XTP_c0",
"compartment":"c0",
"charge":-3,
"formula":"C10H12N4O15P3",
"annotation":{
"bigg.metabolite":"xtp",
"inchikey":"CAEFEWVYEZABLA-UUOKFMHZSA-K",
"kegg.compound":"['C00700']",
"sbo":"SBO:0000247",
"seed.compound":"cpd00530"
}
},
{
"id":"26dap_LL_c",
"name":"LL_2_6_Diaminopimelate_c0",
"compartment":"c0",
"charge":0,
"formula":"C7H14N2O4",
"annotation":{
"bigg.metabolite":"26dap_LL",
"inchikey":"GMKMEZVLHJARHF-WHFBIAKZSA-N",
"kegg.compound":"['C00666']",
"sbo":"SBO:0000247",
"seed.compound":"cpd00504"
}
},
{
"id":"din_c",
"name":"Deoxyinosine_c0",
"compartment":"c0",
"charge":0,
"formula":"C10H12N4O4",
"annotation":{
"bigg.metabolite":"din",
"inchikey":"VGONTNSXDCQUGY-RRKCRQDMSA-N",
"kegg.compound":"['C05512']",
"sbo":"SBO:0000247",
"seed.compound":"cpd03279"
}
},
{
"id":"cpd02414_c",
"name":"L_2_Amino_6_oxopimelate_c0",
"compartment":"c0",
"charge":-1,
"formula":"C7H10NO5",
"annotation":{
"bigg.metabolite":"cpd02414",
"inchikey":"UKCSFKLWNHUBDY-BYPYZUCNSA-M",
"kegg.compound":"['C03871']",
"sbo":"SBO:0000247",
"seed.compound":"cpd02414"
}
},
{
"id":"glu__D_c",
"name":"D_Glutamate_c0",
"compartment":"c0",
"charge":-1,
"formula":"C5H8NO4",
"annotation":{
"bigg.metabolite":"glu__D",
"inchikey":"WHUUTDBJXJRKMK-GSVOUGTGSA-M",
"kegg.compound":"['C00217']",
"sbo":"SBO:0000247",
"seed.compound":"cpd00186"
}
},
{
"id":"uama_c",
"name":"UDP_N_acetylmuramoyl_L_alanine_c0",
"compartment":"c0",
"charge":-3,
"formula":"C23H33N4O20P2",
"annotation":{
"bigg.metabolite":"uama",
"inchikey":"NTMMCWJNQNKACG-KBKUWGQMSA-K",
"kegg.compound":"['C01212']",
"sbo":"SBO:0000247",
"seed.compound":"cpd00890"
}
},
{
"id":"uamag_c",
"name":"UDP_N_acetylmuramoyl_L_alanyl_D_glutamate_c0",
"compartment":"c0",
"charge":-4,
"formula":"C28H39N5O23P2",
"annotation":{
"bigg.metabolite":"uamag",
"inchikey":"OJZCATPXPWFLHF-HPUCEMLMSA-J",
"kegg.compound":"['C00692']",
"sbo":"SBO:0000247",
"seed.compound":"cpd00525"
}
},
{
"id":"ugmd_c",
"name":"UDP_N_acetylmuramoyl_L_alanyl_D_gamma_glutamyl_meso_2_6_diaminopimelate_c0",
"compartment":"c0",
"charge":-4,
"formula":"C35H51N7O26P2",
"annotation":{
"bigg.metabolite":"ugmd",
"inchikey":"QUHLBZKCGUXHGP-BHBBPGSKSA-J",
"kegg.compound":"['C04877']",
"sbo":"SBO:0000247",
"seed.compound":"cpd02964"
}
},
{
"id":"sheme_c",
"name":"Siroheme_c0",
"compartment":"c0",
"charge":-8,
"formula":"C42H36FeN4O16",
"annotation":{
"bigg.metabolite":"sheme",
"inchikey":"DLKSSIHHLYNIKN-QIISWYHFSA-D",
"kegg.compound":"['C00748']",
"sbo":"SBO:0000247",
"seed.compound":"cpd00557"
}
},
{
"id":"fe2_c",
"name":"Fe2_plus__c0",
"compartment":"c0",
"charge":2,
"formula":"Fe",
"annotation":{
"bigg.metabolite":"fe2",
"inchikey":"XEEYBQQBJWHFJM-UHFFFAOYSA-N",
"kegg.compound":"['C00023']",
"sbo":"SBO:0000247",
"seed.compound":"cpd00021"
}
},
{
"id":"srch_c",
"name":"Sirochlorin_c0",
"compartment":"c0",
"charge":-8,
"formula":"C42H38N4O16",
"annotation":{
"bigg.metabolite":"srch",
"inchikey":"nan",
"kegg.compound":"None",
"sbo":"SBO:0000247",
"seed.compound":"cpd15658"
}
},
{
"id":"sprm_c",
"name":"Spermine_c0",
"compartment":"c0",
"charge":4,
"formula":"C10H30N4",
"annotation":{
"bigg.metabolite":"sprm",
"inchikey":"PFNFFQXMRSDOHW-UHFFFAOYSA-R",
"kegg.compound":"['C00750']",
"sbo":"SBO:0000247",
"seed.compound":"cpd00558"
}
},
{
"id":"trnatyr_c",
"name":"tRNATyr_c0",
"compartment":"c0",
"charge":0,
"formula":"C10H12N5O3R",
"annotation":{
"bigg.metabolite":"trnatyr",
"inchikey":"nan",
"kegg.compound":"['C00787']",
"sbo":"SBO:0000247",
"seed.compound":"cpd11751"
}
},
{
"id":"tyrtrna_c",
"name":"L_Tyrosyl_tRNATyr_c0",
"compartment":"c0",
"charge":1,
"formula":"C19H22N6O5R",
"annotation":{
"bigg.metabolite":"tyrtrna",
"inchikey":"nan",
"kegg.compound":"['C02839']",
"sbo":"SBO:0000247",
"seed.compound":"cpd12194"
}
},
{
"id":"cpd00361_c",
"name":"ACTN_c0",
"compartment":"c0",
"charge":0,
"formula":"C4H8O2",
"annotation":{
"bigg.metabolite":"cpd00361",
"inchikey":"nan",
"kegg.compound":"['C00466', 'C01769']",
"sbo":"SBO:0000247",
"seed.compound":"cpd00361"
}
},
{
"id":"btd_RR_c",
"name":"BDOH_c0",
"compartment":"c0",
"charge":0,
"formula":"C4H10O2",
"annotation":{
"bigg.metabolite":"btd_RR",
"inchikey":"OWBTYPJTUOEWEK-QWWZWVQMSA-N",
"kegg.compound":"['C03044']",
"sbo":"SBO:0000247",
"seed.compound":"cpd01947"
}
},
{
"id":"ptth_c",
"name":"Pantetheine_c0",
"compartment":"c0",
"charge":0,
"formula":"C11H22N2O4S",
"annotation":{
"bigg.metabolite":"ptth",
"inchikey":"ZNXZGRMVNNHPCA-VIFPVBQESA-N",
"kegg.compound":"['C00831']",
"sbo":"SBO:0000247",
"seed.compound":"cpd00620"
}
},
{
"id":"pan4p_c",
"name":"Phosphopantetheine_c0",
"compartment":"c0",
"charge":-2,
"formula":"C11H21N2O7PS",
"annotation":{
"bigg.metabolite":"pan4p",
"inchikey":"JDMUPRLRUUMCTL-VIFPVBQESA-L",
"kegg.compound":"['C01134']",
"sbo":"SBO:0000247",
"seed.compound":"cpd00834"
}
},
{
"id":"histd_c",
"name":"L_Histidinol_c0",
"compartment":"c0",
"charge":1,
"formula":"C6H12N3O",
"annotation":{
"bigg.metabolite":"histd",
"inchikey":"ZQISRDCJNBUVMM-YFKPBYRVSA-O",
"kegg.compound":"['C00860']",
"sbo":"SBO:0000247",
"seed.compound":"cpd00641"
}
},
{
"id":"hisp_c",
"name":"L_histidinol_phosphate_c0",
"compartment":"c0",
"charge":-1,
"formula":"C6H11N3O4P",
"annotation":{
"bigg.metabolite":"hisp",
"inchikey":"CWNDERHTHMWBSI-YFKPBYRVSA-M",
"kegg.compound":"['C01100']",
"sbo":"SBO:0000247",
"seed.compound":"cpd00807"
}
},
{
"id":"4ppan_c",
"name":"4_phosphopantothenate_c0",
"compartment":"c0",
"charge":-3,
"formula":"C9H15NO8P",
"annotation":{
"bigg.metabolite":"4ppan",
"inchikey":"XHFVGHPGDLDEQO-ZETCQYMHSA-K",
"kegg.compound":"['C03492']",
"sbo":"SBO:0000247",
"seed.compound":"cpd02201"
}
},
{
"id":"b2coa_c",
"name":"Crotonyl_CoA_c0",
"compartment":"c0",
"charge":-4,
"formula":"C25H36N7O17P3S",
"annotation":{
"bigg.metabolite":"b2coa",
"inchikey":"nan",
"kegg.compound":"['C00877']",
"sbo":"SBO:0000247",
"seed.compound":"cpd00650"
}
},
{
"id":"trnaala_c",
"name":"tRNAAla_c0",
"compartment":"c0",
"charge":0,
"formula":"C10H12N5O3R",
"annotation":{
"bigg.metabolite":"trnaala",
"inchikey":"nan",
"kegg.compound":"['C01635']",
"sbo":"SBO:0000247",
"seed.compound":"cpd11906"
}
},
{
"id":"alatrna_c",
"name":"L_Alanyl_tRNA_c0",
"compartment":"c0",
"charge":1,
"formula":"C13H18N6O4R",
"annotation":{
"bigg.metabolite":"alatrna",
"inchikey":"nan",
"kegg.compound":"['C00886']",
"sbo":"SBO:0000247",
"seed.compound":"cpd11770"
}
},
{
"id":"cpd00679_c",
"name":"Cephalosporin_C_c0",
"compartment":"c0",
"charge":-1,
"formula":"C16H20N3O8S",
"annotation":{
"bigg.metabolite":"cpd00679",
"inchikey":"HOKIDJSKDBPKTQ-GLXFQSAKSA-M",
"kegg.compound":"['C00916']",
"sbo":"SBO:0000247",
"seed.compound":"cpd00679"
}
},
{
"id":"cpd01995_c",
"name":"Deacetylcephalosporin_C_c0",
"compartment":"c0",
"charge":-1,
"formula":"C14H18N3O7S",
"annotation":{
"bigg.metabolite":"cpd01995",
"inchikey":"XWCFYHBHOFBVIV-JWKOBGCHSA-M",
"kegg.compound":"['C03112']",
"sbo":"SBO:0000247",
"seed.compound":"cpd01995"
}
},
{
"id":"4abz_c",
"name":"ABEE_c0",
"compartment":"c0",
"charge":-1,
"formula":"C7H6NO2",
"annotation":{
"bigg.metabolite":"4abz",
"inchikey":"ALYNCZNDIQEVRV-UHFFFAOYSA-M",
"kegg.compound":"['C00568']",
"sbo":"SBO:0000247",
"seed.compound":"cpd00443"
}
},
{
"id":"6hmhpt_c",
"name":"6_hydroxymethyl_dihydropterin_c0",
"compartment":"c0",
"charge":0,
"formula":"C7H9N5O2",
"annotation":{
"bigg.metabolite":"6hmhpt",
"inchikey":"CQQNNQTXUGLUEV-UHFFFAOYSA-N",
"kegg.compound":"['C01300']",
"sbo":"SBO:0000247",
"seed.compound":"cpd00954"
}
},
{
"id":"6hmhptpp_c",
"name":"2_Amino_4_hydroxy_6_hydroxymethyl_7_8_dihydropteridinediphosphate_c0",
"compartment":"c0",
"charge":-2,
"formula":"C7H9N5O8P2",
"annotation":{
"bigg.metabolite":"6hmhptpp",
"inchikey":"FCQGJGLSOWZZON-UHFFFAOYSA-L",
"kegg.compound":"['C04807']",
"sbo":"SBO:0000247",
"seed.compound":"cpd02920"
}
},
{
"id":"mercplac_c",
"name":"3_Mercaptolactate_c0",
"compartment":"c0",
"charge":-1,
"formula":"C3H5O3S",
"annotation":{
"bigg.metabolite":"mercplac",
"inchikey":"OLQOVQTWRIJPRE-REOHCLBHSA-M",
"kegg.compound":"['C05823']",
"sbo":"SBO:0000247",
"seed.compound":"cpd03455"
}
},
{
"id":"13ppd_c",
"name":"1_3_Propanediol_c0",
"compartment":"c0",
"charge":0,
"formula":"C3H8O2",
"annotation":{
"bigg.metabolite":"13ppd",
"inchikey":"YPFDHNVEDLHUCE-UHFFFAOYSA-N",
"kegg.compound":"['C02457']",
"sbo":"SBO:0000247",
"seed.compound":"cpd01618"
}
},
{
"id":"3hppnl_c",
"name":"3_Hydroxypropanal_c0",
"compartment":"c0",
"charge":0,
"formula":"C3H6O2",
"annotation":{
"bigg.metabolite":"3hppnl",
"inchikey":"AKXKFZDCRYJKTF-UHFFFAOYSA-N",
"kegg.compound":"['C00969']",
"sbo":"SBO:0000247",
"seed.compound":"cpd00714"
}
},
{
"id":"tsul_c",
"name":"H2S2O3_c0",
"compartment":"c0",
"charge":-1,
"formula":"HO3S2",
"annotation":{
"bigg.metabolite":"tsul",
"inchikey":"DHCDFWKWKRSZHF-UHFFFAOYSA-M",
"kegg.compound":"['C00320', 'C05529']",
"sbo":"SBO:0000247",
"seed.compound":"cpd00268"
}
},
{
"id":"selcys_c",
"name":"S_sulfocysteine_c0",
"compartment":"c0",
"charge":-1,
"formula":"C3H6NO5S2",
"annotation":{
"bigg.metabolite":"selcys",
"inchikey":"nan",
"kegg.compound":"None",
"sbo":"SBO:0000247",
"seed.compound":"cpd03456"
}
},
{
"id":"3hpcoa_c",
"name":"3_Hydroxypropanoyl_CoA_c0",
"compartment":"c0",
"charge":-4,
"formula":"C24H36N7O18P3S",
"annotation":{
"bigg.metabolite":"3hpcoa",
"inchikey":"BERBFZCUSMQABM-IEXPHMLFSA-J",
"kegg.compound":"['C05668']",
"sbo":"SBO:0000247",
"seed.compound":"cpd03375"
}
},
{
"id":"3hpp_c",
"name":"Hydracrylic_acid_c0",
"compartment":"c0",
"charge":-1,
"formula":"C3H5O3",
"annotation":{
"bigg.metabolite":"3hpp",
"inchikey":"ALRHLSYJTWAHJZ-UHFFFAOYSA-M",
"kegg.compound":"['C01013']",
"sbo":"SBO:0000247",
"seed.compound":"cpd00745"
}
},
{
"id":"uppg3_c",
"name":"UroporphyrinogenIII_c0",
"compartment":"c0",
"charge":-8,
"formula":"C40H36N4O16",
"annotation":{
"bigg.metabolite":"uppg3",
"inchikey":"HUHWZXWWOFSFKF-UHFFFAOYSA-F",
"kegg.compound":"['C01051']",
"sbo":"SBO:0000247",
"seed.compound":"cpd00774"
}
},
{
"id":"dann_c",
"name":"7_8_Diaminononanoate_c0",
"compartment":"c0",
"charge":1,
"formula":"C9H21N2O2",
"annotation":{
"bigg.metabolite":"dann",
"inchikey":"KCEGBPIYGIWCDH-UHFFFAOYSA-O",
"kegg.compound":"['C01037']",
"sbo":"SBO:0000247",
"seed.compound":"cpd00764"
}
},
{
"id":"dtbt_c",
"name":"Dethiobiotin_c0",
"compartment":"c0",
"charge":-1,
"formula":"C10H17N2O3",
"annotation":{
"bigg.metabolite":"dtbt",
"inchikey":"AUTOLBMXDDTRRT-UHFFFAOYSA-M",
"kegg.compound":"['C01909']",
"sbo":"SBO:0000247",
"seed.compound":"cpd01311"
}
},
{
"id":"uamr_c",
"name":"UDP_MurNAc_c0",
"compartment":"c0",
"charge":-3,
"formula":"C20H28N3O19P2",
"annotation":{
"bigg.metabolite":"uamr",
"inchikey":"NQBRVZNDBBMBLJ-MQTLHLSBSA-K",
"kegg.compound":"['C01050']",
"sbo":"SBO:0000247",
"seed.compound":"cpd00773"
}
},
{
"id":"scl_c",
"name":"Sirohydrochlorin_c0",
"compartment":"c0",
"charge":-8,
"formula":"C42H38N4O16",
"annotation":{
"bigg.metabolite":"scl",
"inchikey":"AVBHZKNQGDKVEA-XUFLHSAYSA-F",
"kegg.compound":"['C05778']",
"sbo":"SBO:0000247",
"seed.compound":"cpd03426"
}
},
{
"id":"pmcoa_c",
"name":"Pimeloyl_CoA_c0",
"compartment":"c0",
"charge":-5,
"formula":"C28H41N7O19P3S",
"annotation":{
"bigg.metabolite":"pmcoa",
"inchikey":"LYCRXMTYUZDUGA-UYRKPTJQSA-I",
"kegg.compound":"['C01063']",
"sbo":"SBO:0000247",
"seed.compound":"cpd00782"
}
},
{
"id":"8aonn_c",
"name":"8_Amino_7_oxononanoate_c0",
"compartment":"c0",
"charge":0,
"formula":"C9H17NO3",
"annotation":{
"bigg.metabolite":"8aonn",
"inchikey":"GUAHPAJOXVYFON-UHFFFAOYSA-N",
"kegg.compound":"['C01092']",
"sbo":"SBO:0000247",
"seed.compound":"cpd00800"
}
},
{
"id":"amob_c",
"name":"S_Adenosyl_4_methylthio_2_oxobutanoate_c0",
"compartment":"c0",
"charge":0,
"formula":"C15H19N5O6S",
"annotation":{
"bigg.metabolite":"amob",
"inchikey":"UOKVQQMBGVMXPU-CJPDYEHRSA-N",
"kegg.compound":"['C04425']",
"sbo":"SBO:0000247",
"seed.compound":"cpd02701"
}
},
{
"id":"tag6p__D_c",
"name":"D_Tagatose_6_phosphate_c0",
"compartment":"c0",
"charge":-2,
"formula":"C6H11O9P",
"annotation":{
"bigg.metabolite":"tag6p__D",
"inchikey":"BGWGXPAPYGQALX-OEXCPVAWSA-L",
"kegg.compound":"['C01097']",
"sbo":"SBO:0000247",
"seed.compound":"cpd00805"
}
},
{
"id":"imacp_c",
"name":"imidazole_acetol_phosphate_c0",
"compartment":"c0",
"charge":-2,
"formula":"C6H7N2O5P",
"annotation":{
"bigg.metabolite":"imacp",
"inchikey":"YCFFMSOLUMRAMD-UHFFFAOYSA-L",
"kegg.compound":"['C01267']",
"sbo":"SBO:0000247",
"seed.compound":"cpd00930"
}
},
{
"id":"4ppcys_c",
"name":"R_4_Phosphopantothenoyl_L_cysteine_c0",
"compartment":"c0",
"charge":-3,
"formula":"C12H20N2O9PS",
"annotation":{
"bigg.metabolite":"4ppcys",
"inchikey":"XQYALQVLCNHCFT-CBAPKCEASA-K",
"kegg.compound":"['C04352']",
"sbo":"SBO:0000247",
"seed.compound":"cpd02666"
}
},
{
"id":"4tmeabut_c",
"name":"4_Trimethylammoniobutanal_c0",
"compartment":"c0",
"charge":1,
"formula":"C7H16NO",
"annotation":{
"bigg.metabolite":"4tmeabut",
"inchikey":"OITBLCDWXSXNCN-UHFFFAOYSA-N",
"kegg.compound":"['C01149']",
"sbo":"SBO:0000247",
"seed.compound":"cpd00845"
}
},
{
"id":"gbbtn_c",
"name":"gamma_butyrobetaine_c0",
"compartment":"c0",
"charge":0,
"formula":"C7H15NO2",
"annotation":{
"bigg.metabolite":"gbbtn",
"inchikey":"JHPNVNIEXXLNTR-UHFFFAOYSA-N",
"kegg.compound":"['C01181']",
"sbo":"SBO:0000247",
"seed.compound":"cpd00870"
}
},
{
"id":"glu5sa_c",
"name":"L_Glutamate5_semialdehyde_c0",
"compartment":"c0",
"charge":0,
"formula":"C5H9NO3",
"annotation":{
"bigg.metabolite":"glu5sa",
"inchikey":"KABXUUFDPUOJMW-BYPYZUCNSA-N",
"kegg.compound":"['C01165']",
"sbo":"SBO:0000247",
"seed.compound":"cpd00858"
}
},
{
"id":"quln_c",
"name":"Quinolinate_c0",
"compartment":"c0",
"charge":-2,
"formula":"C7H3NO4",
"annotation":{
"bigg.metabolite":"quln",
"inchikey":"GJAWHXHKYYXBSV-UHFFFAOYSA-L",
"kegg.compound":"['C03722']",
"sbo":"SBO:0000247",
"seed.compound":"cpd02333"
}
},
{
"id":"cpd00947_c",
"name":"LacCer_c0",
"compartment":"c0",
"charge":0,
"formula":"C31H56NO13R",
"annotation":{
"bigg.metabolite":"cpd00947",
"inchikey":"nan",
"kegg.compound":"['C01290', 'G00092']",
"sbo":"SBO:0000247",
"seed.compound":"cpd00947"
}
},
{
"id":"gal_c",
"name":"Galactose_c0",
"compartment":"c0",
"charge":0,
"formula":"C6H12O6",
"annotation":{
"bigg.metabolite":"gal",
"inchikey":"WQZGKKKJIJFFOK-SVZMEOIVSA-N",
"kegg.compound":"['C00124']",
"sbo":"SBO:0000247",
"seed.compound":"cpd00108"
}
},
{
"id":"cpd00878_c",
"name":"Glucocerebroside_c0",
"compartment":"c0",
"charge":0,
"formula":"C25H46NO8R",
"annotation":{
"bigg.metabolite":"cpd00878",
"inchikey":"nan",
"kegg.compound":"['C01190', 'G10238']",
"sbo":"SBO:0000247",
"seed.compound":"cpd00878"
}
},
{
"id":"cdpdddg_c",
"name":"CDP_4_dehydro_3_6_dideoxy_D_glucose_c0",
"compartment":"c0",
"charge":-2,
"formula":"C15H21N3O14P2",
"annotation":{
"bigg.metabolite":"cdpdddg",
"inchikey":"DATWFRMXXZBEPM-SNAICPSHSA-L",
"kegg.compound":"['C04297']",
"sbo":"SBO:0000247",
"seed.compound":"cpd02638"
}
},
{
"id":"eig3p_c",
"name":"D_erythro_imidazol_glycerol_phosphate_c0",
"compartment":"c0",
"charge":-2,
"formula":"C6H9N2O6P",
"annotation":{
"bigg.metabolite":"eig3p",
"inchikey":"HFYBTHCYPKEDQQ-RITPCOANSA-L",
"kegg.compound":"['C04666']",
"sbo":"SBO:0000247",
"seed.compound":"cpd02843"
}
},
{
"id":"5aprbu_c",
"name":"5_Amino_6__5_phosphoribitylaminouracil_c0",
"compartment":"c0",
"charge":-2,
"formula":"C9H15N4O9P",
"annotation":{
"bigg.metabolite":"5aprbu",
"inchikey":"RQRINYISXYAZKL-RPDRRWSUSA-L",
"kegg.compound":"['C04454']",
"sbo":"SBO:0000247",
"seed.compound":"cpd02720"
}
},
{
"id":"5apru_c",
"name":"5_Amino_6__5_phosphoribosylaminouracil_c0",
"compartment":"c0",
"charge":-2,
"formula":"C9H13N4O9P",
"annotation":{
"bigg.metabolite":"5apru",
"inchikey":"LZEXYCAGPMYXLX-UMMCILCDSA-L",
"kegg.compound":"['C01268']",
"sbo":"SBO:0000247",
"seed.compound":"cpd00931"
}
},
{
"id":"skm5p_c",
"name":"3_phosphoshikimate_c0",
"compartment":"c0",
"charge":-3,
"formula":"C7H8O8P",
"annotation":{
"bigg.metabolite":"skm5p",
"inchikey":"QYOJSKGCWNAKGW-PBXRRBTRSA-K",
"kegg.compound":"['C03175']",
"sbo":"SBO:0000247",
"seed.compound":"cpd02030"
}
},
{
"id":"dhnpt_c",
"name":"Dihydroneopterin_c0",
"compartment":"c0",
"charge":0,
"formula":"C9H13N5O4",
"annotation":{
"bigg.metabolite":"dhnpt",
"inchikey":"YZWJWCGPADQURW-YRAGUDHZSA-N",
"kegg.compound":"['C04874']",
"sbo":"SBO:0000247",
"seed.compound":"cpd02961"
}
},
{
"id":"gcald_c",
"name":"Glycolaldehyde_c0",
"compartment":"c0",
"charge":0,
"formula":"C2H4O2",
"annotation":{
"bigg.metabolite":"gcald",
"inchikey":"WGCNASOHLSPBMP-UHFFFAOYSA-N",
"kegg.compound":"['C00266']",
"sbo":"SBO:0000247",
"seed.compound":"cpd00229"
}
},
{
"id":"2cpr5p_c",
"name":"1_2_carboxyphenylamino_1_deoxyribulose_5_phosphate_c0",
"compartment":"c0",
"charge":-3,
"formula":"C12H13NO9P",
"annotation":{
"bigg.metabolite":"2cpr5p",
"inchikey":"QKMBYNRMPRKVTO-MNOVXSKESA-K",
"kegg.compound":"['C01302']",
"sbo":"SBO:0000247",
"seed.compound":"cpd00956"
}
},
{
"id":"didp_c",
"name":"dIDP_c0",
"compartment":"c0",
"charge":-2,
"formula":"C10H12N4O10P2",
"annotation":{
"bigg.metabolite":"didp",
"inchikey":"BKUSIKGSPSFQAC-RRKCRQDMSA-L",
"kegg.compound":"['C01344']",
"sbo":"SBO:0000247",
"seed.compound":"cpd00976"
}
},
{
"id":"ditp_c",
"name":"dITP_c0",
"compartment":"c0",
"charge":-3,
"formula":"C10H12N4O13P3",
"annotation":{
"bigg.metabolite":"ditp",
"inchikey":"UFJPAQSLHAGEBL-RRKCRQDMSA-K",
"kegg.compound":"['C01345']",
"sbo":"SBO:0000247",
"seed.compound":"cpd00977"
}
},
{
"id":"dimp_c",
"name":"dIMP_c0",
"compartment":"c0",
"charge":-2,
"formula":"C10H11N4O7P",
"annotation":{
"bigg.metabolite":"dimp",
"inchikey":"PHNGFPPXDJJADG-RRKCRQDMSA-L",
"kegg.compound":"['C06196']",
"sbo":"SBO:0000247",
"seed.compound":"cpd03704"
}
},
{
"id":"trnaarg_c",
"name":"tRNAArg_c0",
"compartment":"c0",
"charge":0,
"formula":"C10H12N5O3R",
"annotation":{
"bigg.metabolite":"trnaarg",
"inchikey":"nan",
"kegg.compound":"['C01636']",
"sbo":"SBO:0000247",
"seed.compound":"cpd11907"
}
},
{
"id":"argtrna_c",
"name":"L_Arginyl_tRNA_c0",
"compartment":"c0",
"charge":2,
"formula":"C16H26N9O4R",
"annotation":{
"bigg.metabolite":"argtrna",
"inchikey":"nan",
"kegg.compound":"['C02163']",
"sbo":"SBO:0000247",
"seed.compound":"cpd12036"
}
},
{
"id":"trnaasn_c",
"name":"tRNAAsn_c0",
"compartment":"c0",
"charge":0,
"formula":"C10H17O10PR2",
"annotation":{
"bigg.metabolite":"trnaasn",
"inchikey":"nan",
"kegg.compound":"['C01637']",
"sbo":"SBO:0000247",
"seed.compound":"cpd11908"
}
},
{
"id":"asntrna_c",
"name":"Asn_tRNAAsn_c0",
"compartment":"c0",
"charge":1,
"formula":"C14H24N2O12PR2",
"annotation":{
"bigg.metabolite":"asntrna",
"inchikey":"nan",
"kegg.compound":"['C03402']",
"sbo":"SBO:0000247",
"seed.compound":"cpd12313"
}
},
{
"id":"trnacys_c",
"name":"tRNACys_c0",
"compartment":"c0",
"charge":0,
"formula":"C10H12N5O3R",
"annotation":{
"bigg.metabolite":"trnacys",
"inchikey":"nan",
"kegg.compound":"['C01639']",
"sbo":"SBO:0000247",
"seed.compound":"cpd11910"
}
},
{
"id":"cystrna_c",
"name":"L_Cysteinyl_tRNACys_c0",
"compartment":"c0",
"charge":1,
"formula":"C13H18N6O4RS",
"annotation":{
"bigg.metabolite":"cystrna",
"inchikey":"nan",
"kegg.compound":"['C03125']",
"sbo":"SBO:0000247",
"seed.compound":"cpd12255"
}
},
{
"id":"trnagln_c",
"name":"tRNAGln_c0",
"compartment":"c0",
"charge":0,
"formula":"C15H21N5O10PR",
"annotation":{
"bigg.metabolite":"trnagln",
"inchikey":"nan",
"kegg.compound":"['C01640']",
"sbo":"SBO:0000247",
"seed.compound":"cpd11911"
}
},
{
"id":"glntrna_c",
"name":"Gln_tRNAGln_c0",
"compartment":"c0",
"charge":1,
"formula":"C20H30N7O12PR",
"annotation":{
"bigg.metabolite":"glntrna",
"inchikey":"nan",
"kegg.compound":"['C02282']",
"sbo":"SBO:0000247",
"seed.compound":"cpd12060"
}
},
{
"id":"trnagly_c",
"name":"tRNAGly_c0",
"compartment":"c0",
"charge":0,
"formula":"C10H12N5O3R",
"annotation":{
"bigg.metabolite":"trnagly",
"inchikey":"nan",
"kegg.compound":"['C01642']",
"sbo":"SBO:0000247",
"seed.compound":"cpd11913"
}
},
{
"id":"glytrna_c",
"name":"Glycyl_tRNAGly_c0",
"compartment":"c0",
"charge":1,
"formula":"C12H16N6O4R",
"annotation":{
"bigg.metabolite":"glytrna",
"inchikey":"nan",
"kegg.compound":"['C02412']",
"sbo":"SBO:0000247",
"seed.compound":"cpd12100"
}
},
{
"id":"trnahis_c",
"name":"tRNAHis_c0",
"compartment":"c0",
"charge":0,
"formula":"C10H12N5O3R",
"annotation":{
"bigg.metabolite":"trnahis",
"inchikey":"nan",
"kegg.compound":"['C01643']",
"sbo":"SBO:0000247",
"seed.compound":"cpd11914"
}
},
{
"id":"histrna_c",
"name":"L_Histidyl_tRNAHis_c0",
"compartment":"c0",
"charge":1,
"formula":"C16H20N8O4R",
"annotation":{
"bigg.metabolite":"histrna",
"inchikey":"nan",
"kegg.compound":"['C02988']",
"sbo":"SBO:0000247",
"seed.compound":"cpd12228"
}
},
{
"id":"trnaile_c",
"name":"tRNAIle_c0",
"compartment":"c0",
"charge":0,
"formula":"C10H12N5O3R",
"annotation":{
"bigg.metabolite":"trnaile",
"inchikey":"nan",
"kegg.compound":"['C01644']",
"sbo":"SBO:0000247",
"seed.compound":"cpd11915"
}
},
{
"id":"iletrna_c",
"name":"L_Isoleucyl_tRNAIle_c0",
"compartment":"c0",
"charge":1,
"formula":"C16H24N6O4R",
"annotation":{
"bigg.metabolite":"iletrna",
"inchikey":"nan",
"kegg.compound":"['C03127']",
"sbo":"SBO:0000247",
"seed.compound":"cpd12256"
}
},
{
"id":"trnaleu_c",
"name":"tRNALeu_c0",
"compartment":"c0",
"charge":0,
"formula":"C10H12N5O3R",
"annotation":{
"bigg.metabolite":"trnaleu",
"inchikey":"nan",
"kegg.compound":"['C01645']",
"sbo":"SBO:0000247",
"seed.compound":"cpd11916"
}
},
{
"id":"leutrna_c",
"name":"L_Leucyl_tRNA_c0",
"compartment":"c0",
"charge":1,
"formula":"C16H24N6O4R",
"annotation":{
"bigg.metabolite":"leutrna",
"inchikey":"nan",
"kegg.compound":"['C02047']",
"sbo":"SBO:0000247",
"seed.compound":"cpd12003"
}
},
{
"id":"trnalys_c",
"name":"tRNALys_c0",
"compartment":"c0",
"charge":0,
"formula":"C10H12N5O3R",
"annotation":{
"bigg.metabolite":"trnalys",
"inchikey":"nan",
"kegg.compound":"['C01646']",
"sbo":"SBO:0000247",
"seed.compound":"cpd11917"
}
},
{
"id":"lystrna_c",
"name":"L_Lysine_tRNA_Lys_c0",
"compartment":"c0",
"charge":2,
"formula":"C16H26N7O4R",
"annotation":{
"bigg.metabolite":"lystrna",
"inchikey":"nan",
"kegg.compound":"None",
"sbo":"SBO:0000247",
"seed.compound":"cpd15249"
}
},
{
"id":"trnamet_c",
"name":"tRNAMet_c0",
"compartment":"c0",
"charge":0,
"formula":"C10H12N5O3R",
"annotation":{
"bigg.metabolite":"trnamet",
"inchikey":"nan",
"kegg.compound":"['C01647']",
"sbo":"SBO:0000247",
"seed.compound":"cpd11918"
}
},
{
"id":"mettrna_c",
"name":"L_Methionyl_tRNA_c0",
"compartment":"c0",
"charge":1,
"formula":"C15H22N6O4RS",
"annotation":{
"bigg.metabolite":"mettrna",
"inchikey":"nan",
"kegg.compound":"['C02430']",
"sbo":"SBO:0000247",
"seed.compound":"cpd12105"
}
},
{
"id":"trnaphe_c",
"name":"tRNAPhe_c0",
"compartment":"c0",
"charge":0,
"formula":"C10H12N5O3R",
"annotation":{
"bigg.metabolite":"trnaphe",
"inchikey":"nan",
"kegg.compound":"['C01648']",
"sbo":"SBO:0000247",
"seed.compound":"cpd11919"
}
},
{
"id":"phetrna_c",
"name":"L_Phenylalanyl_tRNAPhe_c0",
"compartment":"c0",
"charge":1,
"formula":"C19H22N6O4R",
"annotation":{
"bigg.metabolite":"phetrna",
"inchikey":"nan",
"kegg.compound":"['C03511']",
"sbo":"SBO:0000247",
"seed.compound":"cpd12335"
}
},
{
"id":"trnapro_c",
"name":"tRNAPro_c0",
"compartment":"c0",
"charge":0,
"formula":"C10H12N5O3R",
"annotation":{
"bigg.metabolite":"trnapro",
"inchikey":"nan",
"kegg.compound":"['C01649']",
"sbo":"SBO:0000247",
"seed.compound":"cpd11920"
}
},
{
"id":"protrna_c",
"name":"L_Prolyl_tRNAPro_c0",
"compartment":"c0",
"charge":0,
"formula":"C15H19N6O4R",
"annotation":{
"bigg.metabolite":"protrna",
"inchikey":"nan",
"kegg.compound":"['C02702']",
"sbo":"SBO:0000247",
"seed.compound":"cpd12164"
}
},
{
"id":"trnaser_c",
"name":"tRNASer_c0",
"compartment":"c0",
"charge":0,
"formula":"C10H12N5O3R",
"annotation":{
"bigg.metabolite":"trnaser",
"inchikey":"nan",
"kegg.compound":"['C01650']",
"sbo":"SBO:0000247",
"seed.compound":"cpd11921"
}
},
{
"id":"sertrna_c",
"name":"L_Seryl_tRNASer_c0",
"compartment":"c0",
"charge":0,
"formula":"C13H17N6O5R",
"annotation":{
"bigg.metabolite":"sertrna",
"inchikey":"nan",
"kegg.compound":"['C02553']",
"sbo":"SBO:0000247",
"seed.compound":"cpd12132"
}
},
{
"id":"trnathr_c",
"name":"tRNAThr_c0",
"compartment":"c0",
"charge":0,
"formula":"C10H12N5O3R",
"annotation":{
"bigg.metabolite":"trnathr",
"inchikey":"nan",
"kegg.compound":"['C01651']",
"sbo":"SBO:0000247",
"seed.compound":"cpd11922"
}
},
{
"id":"thrtrna_c",
"name":"L_Threonyl_tRNAThr_c0",
"compartment":"c0",
"charge":0,
"formula":"C14H19N6O5R",
"annotation":{
"bigg.metabolite":"thrtrna",
"inchikey":"nan",
"kegg.compound":"['C02992']",
"sbo":"SBO:0000247",
"seed.compound":"cpd12229"
}
},
{
"id":"trnatrp_c",
"name":"tRNATrp_c0",
"compartment":"c0",
"charge":0,
"formula":"C10H12N5O3R",
"annotation":{
"bigg.metabolite":"trnatrp",
"inchikey":"nan",
"kegg.compound":"['C01652']",
"sbo":"SBO:0000247",
"seed.compound":"cpd11923"
}
},
{
"id":"trptrna_c",
"name":"L_Tryptophanyl_tRNATrp_c0",
"compartment":"c0",
"charge":1,
"formula":"C21H23N7O4R",
"annotation":{
"bigg.metabolite":"trptrna",
"inchikey":"nan",
"kegg.compound":"['C03512']",
"sbo":"SBO:0000247",
"seed.compound":"cpd12336"
}
},
{
"id":"trnaval_c",
"name":"tRNAVal_c0",
"compartment":"c0",
"charge":0,
"formula":"C10H12N5O3R",
"annotation":{
"bigg.metabolite":"trnaval",
"inchikey":"nan",
"kegg.compound":"['C01653']",
"sbo":"SBO:0000247",
"seed.compound":"cpd11924"
}
},
{
"id":"valtrna_c",
"name":"L_Valyl_tRNAVal_c0",
"compartment":"c0",
"charge":1,
"formula":"C15H22N6O4R",
"annotation":{
"bigg.metabolite":"valtrna",
"inchikey":"nan",
"kegg.compound":"['C02554']",
"sbo":"SBO:0000247",
"seed.compound":"cpd12133"
}
},
{
"id":"mmtsa_c",
"name":"3_Oxo_2_methylpropanoate_c0",
"compartment":"c0",
"charge":-1,
"formula":"C4H5O3",
"annotation":{
"bigg.metabolite":"mmtsa",
"inchikey":"VOKUMXABRRXHAR-UHFFFAOYSA-M",
"kegg.compound":"['C00349']",
"sbo":"SBO:0000247",
"seed.compound":"cpd00287"
}
},
{
"id":"mm_c",
"name":"Methylmalonate_c0",
"compartment":"c0",
"charge":-2,
"formula":"C4H4O4",
"annotation":{
"bigg.metabolite":"mm",
"inchikey":"ZIYVHBGGAOATLY-UHFFFAOYSA-L",
"kegg.compound":"['C02170']",
"sbo":"SBO:0000247",
"seed.compound":"cpd01468"
}
},
{
"id":"citm_c",
"name":"Citramalate_c0",
"compartment":"c0",
"charge":-2,
"formula":"C5H6O5",
"annotation":{
"bigg.metabolite":"citm",
"inchikey":"XFTRTWQBIOMVPK-UHFFFAOYSA-L",
"kegg.compound":"['C00815']",
"sbo":"SBO:0000247",
"seed.compound":"cpd00607"
}
},
{
"id":"citac_c",
"name":"Citraconate_c0",
"compartment":"c0",
"charge":-2,
"formula":"C5H4O4",
"annotation":{
"bigg.metabolite":"citac",
"inchikey":"HNEGQIOMVPPMNR-IHWYPQMZSA-L",
"kegg.compound":"['C02226']",
"sbo":"SBO:0000247",
"seed.compound":"cpd01502"
}
},
{
"id":"glutrna_gln_c",
"name":"glutrnagln_c0",
"compartment":"c0",
"charge":0,
"formula":"C20H28N6O13PR",
"annotation":{
"bigg.metabolite":"glutrna_gln",
"sbo":"SBO:0000247",
"seed.compound":"glutrnagln"
}
},
{
"id":"glylcoa_c",
"name":"Glutaconyl_1_CoA_c0",
"compartment":"c0",
"charge":-5,
"formula":"C26H35N7O19P3S",
"annotation":{
"bigg.metabolite":"glylcoa",
"inchikey":"URTLOTISFJPPOU-DEGQQWIJSA-I",
"kegg.compound":"['C02411']",
"sbo":"SBO:0000247",
"seed.compound":"cpd01599"
}
},
{
"id":"hgylcoa_c",
"name":"2_Hydroxyglutaryl_CoA_c0",
"compartment":"c0",
"charge":-4,
"formula":"C26H38N7O20P3S",
"annotation":{
"bigg.metabolite":"hgylcoa",
"inchikey":"nan",
"kegg.compound":"['C03058']",
"sbo":"SBO:0000247",
"seed.compound":"cpd01957"
}
},
{
"id":"2ippm_c",
"name":"2_Isopropylmaleate_c0",
"compartment":"c0",
"charge":-2,
"formula":"C7H8O4",
"annotation":{
"bigg.metabolite":"2ippm",
"inchikey":"NJMGRJLQRLFQQX-HYXAFXHYSA-L",
"kegg.compound":"['C02631']",
"sbo":"SBO:0000247",
"seed.compound":"cpd01710"
}
},
{
"id":"3c2hmp_c",
"name":"3_Isopropylmalate_c0",
"compartment":"c0",
"charge":-2,
"formula":"C7H10O5",
"annotation":{
"bigg.metabolite":"3c2hmp",
"inchikey":"RNQHMTFBUSSBJQ-CRCLSJGQSA-L",
"kegg.compound":"['C04411']",
"sbo":"SBO:0000247",
"seed.compound":"cpd02693"
}
},
{
"id":"prbamp_c",
"name":"Phosphoribosyl_AMP_c0",
"compartment":"c0",
"charge":-4,
"formula":"C15H19N5O14P2",
"annotation":{
"bigg.metabolite":"prbamp",
"inchikey":"RTQMRTSPTLIIHM-KEOHHSTQSA-J",
"kegg.compound":"['C02741']",
"sbo":"SBO:0000247",
"seed.compound":"cpd01777"
}
},
{
"id":"prfp_c",
"name":"phosphoribosylformiminoaicar_phosphate_c0",
"compartment":"c0",
"charge":-4,
"formula":"C15H21N5O15P2",
"annotation":{
"bigg.metabolite":"prfp",
"inchikey":"QOUSHGMTBIIAHR-KEOHHSTQSA-J",
"kegg.compound":"['C04896']",
"sbo":"SBO:0000247",
"seed.compound":"cpd02979"
}
},
{
"id":"im4act_c",
"name":"Imidazole_acetaldehyde_c0",
"compartment":"c0",
"charge":0,
"formula":"C5H6N2O",
"annotation":{
"bigg.metabolite":"im4act",
"inchikey":"MQSRGWNVEZRLDK-UHFFFAOYSA-N",
"kegg.compound":"['C05130']",
"sbo":"SBO:0000247",
"seed.compound":"cpd03052"
}
},
{
"id":"im4ac_c",
"name":"4_Imidazoleacetate_c0",
"compartment":"c0",
"charge":-1,
"formula":"C5H5N2O2",
"annotation":{
"bigg.metabolite":"im4ac",
"inchikey":"PRJKNHOMHKJCEJ-UHFFFAOYSA-M",
"kegg.compound":"['C02835']",
"sbo":"SBO:0000247",
"seed.compound":"cpd01831"
}
},
{
"id":"glutrna_c",
"name":"L_Glutamyl_tRNA_Glu_c0",
"compartment":"c0",
"charge":0,
"formula":"C15H19N6O6R",
"annotation":{
"bigg.metabolite":"glutrna",
"inchikey":"nan",
"kegg.compound":"['C02987']",
"sbo":"SBO:0000247",
"seed.compound":"cpd12227"
}
},
{
"id":"trnaglu_c",
"name":"tRNA_Glu_c0",
"compartment":"c0",
"charge":0,
"formula":"C10H12N5O3R",
"annotation":{
"bigg.metabolite":"trnaglu",
"inchikey":"nan",
"kegg.compound":"['C01641']",
"sbo":"SBO:0000247",
"seed.compound":"cpd11912"
}
},
{
"id":"acmama_c",
"name":"N_Acetylmuramoyl_Ala_c0",
"compartment":"c0",
"charge":-1,
"formula":"C14H23N2O9",
"annotation":{
"bigg.metabolite":"acmama",
"inchikey":"ICMUIFDBEVJCQA-GQQBCVOHSA-M",
"kegg.compound":"['C02999']",
"sbo":"SBO:0000247",
"seed.compound":"cpd01923"
}
},
{
"id":"acmum_c",
"name":"N_Acetylmuramate_c0",
"compartment":"c0",
"charge":-1,
"formula":"C11H18NO8",
"annotation":{
"bigg.metabolite":"acmum",
"inchikey":"MNLRQHMNZILYPY-MKFCKLDKSA-M",
"kegg.compound":"['C02713']",
"sbo":"SBO:0000247",
"seed.compound":"cpd01757"
}
},
{
"id":"3hivcoa_c",
"name":"3_Hydroxyisovaleryl_CoA_c0",
"compartment":"c0",
"charge":-3,
"formula":"C26H41N7O18P3S",
"annotation":{
"bigg.metabolite":"3hivcoa",
"inchikey":"nan",
"kegg.compound":"['C05998']",
"sbo":"SBO:0000247",
"seed.compound":"cpd03570"
}
},
{
"id":"3mb2coa_c",
"name":"Dimethylacryloyl_CoA_c0",
"compartment":"c0",
"charge":-4,
"formula":"C26H38N7O17P3S",
"annotation":{
"bigg.metabolite":"3mb2coa",
"inchikey":"BXIPALATIYNHJN-ZMHDXICWSA-J",
"kegg.compound":"['C03069']",
"sbo":"SBO:0000247",
"seed.compound":"cpd01966"
}
},
{
"id":"gar_c",
"name":"GAR_c0",
"compartment":"c0",
"charge":-1,
"formula":"C7H14N2O8P",
"annotation":{
"bigg.metabolite":"gar",
"inchikey":"OBQMLSFOUZUIOB-SHUUEZRQSA-M",
"kegg.compound":"['C03838']",
"sbo":"SBO:0000247",
"seed.compound":"cpd02394"
}
},
{
"id":"dmbzid_c",
"name":"Dimethylbenzimidazole_c0",
"compartment":"c0",
"charge":0,
"formula":"C9H10N2",
"annotation":{
"bigg.metabolite":"dmbzid",
"inchikey":"LJUQGASMPRMWIW-UHFFFAOYSA-N",
"kegg.compound":"['C03114']",
"sbo":"SBO:0000247",
"seed.compound":"cpd01997"
}
},
{
"id":"5prdmbz_c",
"name":"alpha_Ribazole_5_phosphate_c0",
"compartment":"c0",
"charge":-2,
"formula":"C14H17N2O7P",
"annotation":{
"bigg.metabolite":"5prdmbz",
"inchikey":"ZMRGXEJKZPRBPJ-SYQHCUMBSA-L",
"kegg.compound":"['C04778']",
"sbo":"SBO:0000247",
"seed.compound":"cpd02904"
}
},
{
"id":"3hddcoa_c",
"name":"S_3_Hydroxydodecanoyl_CoA_c0",
"compartment":"c0",
"charge":-4,
"formula":"C33H54N7O18P3S",
"annotation":{
"bigg.metabolite":"3hddcoa",
"inchikey":"IJFLXRCJWPKGKJ-LXIXEQKWSA-J",
"kegg.compound":"['C05262']",
"sbo":"SBO:0000247",
"seed.compound":"cpd03116"
}
},
{
"id":"trans_dd2coa_c",
"name":"2E_Dodecenoyl_CoA_c0",
"compartment":"c0",
"charge":-4,
"formula":"C33H52N7O17P3S",
"annotation":{
"bigg.metabolite":"trans_dd2coa",
"inchikey":"nan",
"kegg.compound":"['C03221']",
"sbo":"SBO:0000247",
"seed.compound":"cpd02060"
}
},
{
"id":"thdp_c",
"name":"tetrahydrodipicolinate_c0",
"compartment":"c0",
"charge":-2,
"formula":"C7H7NO4",
"annotation":{
"bigg.metabolite":"thdp",
"inchikey":"CXMBCXQHOXUCEO-BYPYZUCNSA-L",
"kegg.compound":"['C03972']",
"sbo":"SBO:0000247",
"seed.compound":"cpd02465"
}
},
{
"id":"3hmbcoa_c",
"name":"2_methyl_3_hydroxy_butyryl_CoA_c0",
"compartment":"c0",
"charge":-4,
"formula":"C26H40N7O18P3S",
"annotation":{
"bigg.metabolite":"3hmbcoa",
"inchikey":"PEKYNTFSOBAABV-LQUDNSJZSA-J",
"kegg.compound":"['C04405']",
"sbo":"SBO:0000247",
"seed.compound":"cpd02691"
}
},
{
"id":"2mb2coa_c",
"name":"Tiglyl_CoA_c0",
"compartment":"c0",
"charge":-4,
"formula":"C26H38N7O17P3S",
"annotation":{
"bigg.metabolite":"2mb2coa",
"inchikey":"PMWATMXOQQZNBX-DKBZLLMOSA-J",
"kegg.compound":"['C03345']",
"sbo":"SBO:0000247",
"seed.compound":"cpd02125"
}
},
{
"id":"fpram_c",
"name":"5_Phosphoribosylformylglycinamidine_c0",
"compartment":"c0",
"charge":-1,
"formula":"C8H15N3O8P",
"annotation":{
"bigg.metabolite":"fpram",
"inchikey":"PMCOGCVKOAOZQM-XVFCMESISA-M",
"kegg.compound":"['C04640']",
"sbo":"SBO:0000247",
"seed.compound":"cpd02826"
}
},
{
"id":"air_c",
"name":"AIR_c0",
"compartment":"c0",
"charge":-1,
"formula":"C8H13N3O7P",
"annotation":{
"bigg.metabolite":"air",
"inchikey":"PDACUKOKVHBVHJ-XVFCMESISA-M",
"kegg.compound":"['C03373']",
"sbo":"SBO:0000247",
"seed.compound":"cpd02140"
}
},
{
"id":"asptrna_asn_c",
"name":"asptrnaasn_c0",
"compartment":"c0",
"charge":0,
"formula":"C14H22NO13PR2",
"annotation":{
"bigg.metabolite":"asptrna_asn",
"sbo":"SBO:0000247",
"seed.compound":"asptrnaasn"
}
},
{
"id":"cpd02155_c",
"name":"NeuNGc_c0",
"compartment":"c0",
"charge":-1,
"formula":"C11H18NO10",
"annotation":{
"bigg.metabolite":"cpd02155",
"inchikey":"FDJKUWYYUZCUJX-PGIATKPXSA-M",
"kegg.compound":"['C03410']",
"sbo":"SBO:0000247",
"seed.compound":"cpd02155"
}
},
{
"id":"cpd02319_c",
"name":"CMP_NeuNGc_c0",
"compartment":"c0",
"charge":-2,
"formula":"C20H29N4O17P",
"annotation":{
"bigg.metabolite":"cpd02319",
"inchikey":"HOEWKBQADMRCLO-UIUGZIMDSA-L",
"kegg.compound":"['C03691']",
"sbo":"SBO:0000247",
"seed.compound":"cpd02319"
}
},
{
"id":"ahdt_c",
"name":"7_8_Dihydroneopterin_3_triphosphate_c0",
"compartment":"c0",
"charge":-3,
"formula":"C9H13N5O13P3",
"annotation":{
"bigg.metabolite":"ahdt",
"inchikey":"DGGUVLXVLHAAGT-XINAWCOVSA-K",
"kegg.compound":"['C04895']",
"sbo":"SBO:0000247",
"seed.compound":"cpd02978"
}
},
{
"id":"6pthp_c",
"name":"6_Pyruvoyltetrahydropterin_c0",
"compartment":"c0",
"charge":0,
"formula":"C9H11N5O3",
"annotation":{
"bigg.metabolite":"6pthp",
"inchikey":"nan",
"kegg.compound":"['C03684']",
"sbo":"SBO:0000247",
"seed.compound":"cpd02315"
}
},
{
"id":"iasp_c",
"name":"Iminoaspartate_c0",
"compartment":"c0",
"charge":-1,
"formula":"C4H4NO4",
"annotation":{
"bigg.metabolite":"iasp",
"inchikey":"ABZHGLSYGDUSDL-UHFFFAOYSA-M",
"kegg.compound":"['C05840']",
"sbo":"SBO:0000247",
"seed.compound":"cpd03470"
}
},
{
"id":"fgam_c",
"name":"N_Formyl_GAR_c0",
"compartment":"c0",
"charge":-2,
"formula":"C8H13N2O9P",
"annotation":{
"bigg.metabolite":"fgam",
"inchikey":"VDXLUNDMVKSKHO-XVFCMESISA-L",
"kegg.compound":"['C04376']",
"sbo":"SBO:0000247",
"seed.compound":"cpd02678"
}
},
{
"id":"actACP_c",
"name":"Acetoacetyl_ACP_c0",
"compartment":"c0",
"charge":-1,
"formula":"C15H25N2O9PRS",
"annotation":{
"bigg.metabolite":"actACP",
"inchikey":"nan",
"kegg.compound":"['C05744']",
"sbo":"SBO:0000247",
"seed.compound":"cpd11488"
}
},
{
"id":"aicar_c",
"name":"AICAR_c0",
"compartment":"c0",
"charge":-2,
"formula":"C9H13N4O8P",
"annotation":{
"bigg.metabolite":"aicar",
"inchikey":"NOTGFIUVDGNKRI-UUOKFMHZSA-L",
"kegg.compound":"['C04677']",
"sbo":"SBO:0000247",
"seed.compound":"cpd02851"
}
},
{
"id":"cpd02506_c",
"name":"5_Amino_4_imidazolecarboxyamide_c0",
"compartment":"c0",
"charge":0,
"formula":"C4H6N4O",
"annotation":{
"bigg.metabolite":"cpd02506",
"inchikey":"nan",
"kegg.compound":"['C04051']",
"sbo":"SBO:0000247",
"seed.compound":"cpd02506"
}
},
{
"id":"ptcys_c",
"name":"N_Pantothenoylcysteine_c0",
"compartment":"c0",
"charge":-1,
"formula":"C12H21N2O6S",
"annotation":{
"bigg.metabolite":"ptcys",
"inchikey":"nan",
"kegg.compound":"['C04079']",
"sbo":"SBO:0000247",
"seed.compound":"cpd02524"
}
},
{
"id":"cpd02544_c",
"name":"4_Carboxy_4_hydroxy_2_oxoadipate_c0",
"compartment":"c0",
"charge":-3,
"formula":"C7H5O8",
"annotation":{
"bigg.metabolite":"cpd02544",
"inchikey":"RQMCNDRMPZBEOD-UHFFFAOYSA-K",
"kegg.compound":"['C04115']",
"sbo":"SBO:0000247",
"seed.compound":"cpd02544"
}
},
{
"id":"cpd02653_c",
"name":"4_Carboxy_2_hydroxy_cis_cis_muconate_c0",
"compartment":"c0",
"charge":-3,
"formula":"C7H3O7",
"annotation":{
"bigg.metabolite":"cpd02653",
"inchikey":"POTZSFVTPSBXLW-UHFFFAOYSA-K",
"kegg.compound":"['C04324']",
"sbo":"SBO:0000247",
"seed.compound":"cpd02653"
}
},
{
"id":"5mdru1p_c",
"name":"methylthioribulose_1_phosphate_c0",
"compartment":"c0",
"charge":-2,
"formula":"C6H11O7PS",
"annotation":{
"bigg.metabolite":"5mdru1p",
"inchikey":"CNSJRYUMVMWNMC-RITPCOANSA-L",
"kegg.compound":"['C04582']",
"sbo":"SBO:0000247",
"seed.compound":"cpd02791"
}
},
{
"id":"3c4mop_c",
"name":"2_isopropyl_3_oxosuccinate_c0",
"compartment":"c0",
"charge":-2,
"formula":"C7H8O5",
"annotation":{
"bigg.metabolite":"3c4mop",
"inchikey":"HIIZAGQWABAMRR-BYPYZUCNSA-L",
"kegg.compound":"['C04236']",
"sbo":"SBO:0000247",
"seed.compound":"cpd02605"
}
},
{
"id":"3hbutACP_c",
"name":"R_3_Hydroxybutanoyl_acyl_carrier_protein_c0",
"compartment":"c0",
"charge":-1,
"formula":"C15H27N2O9PRS",
"annotation":{
"bigg.metabolite":"3hbutACP",
"inchikey":"nan",
"kegg.compound":"['C04618']",
"sbo":"SBO:0000247",
"seed.compound":"cpd11478"
}
},
{
"id":"but2eACP_c",
"name":"But_2_enoyl_acyl_carrier_protein_c0",
"compartment":"c0",
"charge":-1,
"formula":"C15H25N2O8PRS",
"annotation":{
"bigg.metabolite":"but2eACP",
"inchikey":"nan",
"kegg.compound":"['C04246']",
"sbo":"SBO:0000247",
"seed.compound":"cpd11465"
}
},
{
"id":"butACP_c",
"name":"Butyryl_ACP_c0",
"compartment":"c0",
"charge":-1,
"formula":"C15H27N2O8PRS",
"annotation":{
"bigg.metabolite":"butACP",
"inchikey":"nan",
"kegg.compound":"['C05745']",
"sbo":"SBO:0000247",
"seed.compound":"cpd11464"
}
},
{
"id":"acnamp_c",
"name":"N_Acetylneuraminate_9_phosphate_c0",
"compartment":"c0",
"charge":-2,
"formula":"C11H18NO12P",
"annotation":{
"bigg.metabolite":"acnamp",
"inchikey":"nan",
"kegg.compound":"['C06241']",
"sbo":"SBO:0000247",
"seed.compound":"cpd03733"
}
},
{
"id":"acmanap_c",
"name":"N_Acetylmannosamine_6_phosphate_c0",
"compartment":"c0",
"charge":-2,
"formula":"C8H14NO9P",
"annotation":{
"bigg.metabolite":"acmanap",
"inchikey":"BRGMHAYQAZFZDJ-ZTVVOAFPSA-L",
"kegg.compound":"['C04257']",
"sbo":"SBO:0000247",
"seed.compound":"cpd02612"
}
},
{
"id":"3hmoa_c",
"name":"2_Oxo_3_hydroxyisovalerate_c0",
"compartment":"c0",
"charge":-1,
"formula":"C5H7O4",
"annotation":{
"bigg.metabolite":"3hmoa",
"inchikey":"DNOPJXBPONYBLB-UHFFFAOYSA-M",
"kegg.compound":"['C04181']",
"sbo":"SBO:0000247",
"seed.compound":"cpd02569"
}
},
{
"id":"4r5au_c",
"name":"4__1_D_Ribitylamino_5_aminouracil_c0",
"compartment":"c0",
"charge":0,
"formula":"C9H16N4O6",
"annotation":{
"bigg.metabolite":"4r5au",
"inchikey":"XKQZIXVJVUPORE-RPDRRWSUSA-N",
"kegg.compound":"['C04732']",
"sbo":"SBO:0000247",
"seed.compound":"cpd02882"
}
},
{
"id":"db4p_c",
"name":"3_4_dihydroxy_2_butanone4_phosphate_c0",
"compartment":"c0",
"charge":-2,
"formula":"C4H7O6P",
"annotation":{
"bigg.metabolite":"db4p",
"inchikey":"nan",
"kegg.compound":"['C15556']",
"sbo":"SBO:0000247",
"seed.compound":"cpd11225"
}
},
{
"id":"dmlz_c",
"name":"6_7_Dimethyl_8__1_D_ribityllumazine_c0",
"compartment":"c0",
"charge":0,
"formula":"C13H18N4O6",
"annotation":{
"bigg.metabolite":"dmlz",
"inchikey":"SXDXRJZUAJBNFL-XKSSXDPKSA-N",
"kegg.compound":"['C04332']",
"sbo":"SBO:0000247",
"seed.compound":"cpd02656"
}
},
{
"id":"n6all26d_c",
"name":"N_acetyl_LL_2_6_diaminopimelate_c0",
"compartment":"c0",
"charge":-1,
"formula":"C9H15N2O5",
"annotation":{
"bigg.metabolite":"n6all26d",
"inchikey":"KYVLWJXMCBZDRL-BQBZGAKWSA-M",
"kegg.compound":"['C04390']",
"sbo":"SBO:0000247",
"seed.compound":"cpd02685"
}
},
{
"id":"nal2a6o_c",
"name":"L_2_Acetamido_6_oxopimelate_c0",
"compartment":"c0",
"charge":-2,
"formula":"C9H11NO6",
"annotation":{
"bigg.metabolite":"nal2a6o",
"inchikey":"RVHKMLVNOXVQRH-LURJTMIESA-L",
"kegg.compound":"['C05539']",
"sbo":"SBO:0000247",
"seed.compound":"cpd03289"
}
},
{
"id":"sl26da_c",
"name":"N_Succinyl_L_2_6_diaminopimelate_c0",
"compartment":"c0",
"charge":-2,
"formula":"C11H16N2O7",
"annotation":{
"bigg.metabolite":"sl26da",
"inchikey":"GLXUWZBUPATPBR-BQBZGAKWSA-L",
"kegg.compound":"['C04421']",
"sbo":"SBO:0000247",
"seed.compound":"cpd02698"
}
},
{
"id":"sl2a6o_c",
"name":"N_Succinyl_L_2_amino_6_oxopimelate_c0",
"compartment":"c0",
"charge":-3,
"formula":"C11H12NO8",
"annotation":{
"bigg.metabolite":"sl2a6o",
"inchikey":"SDVXSCSNVVZWDD-LURJTMIESA-K",
"kegg.compound":"['C04462']",
"sbo":"SBO:0000247",
"seed.compound":"cpd02724"
}
},
{
"id":"3hdecACP_c",
"name":"R_3_Hydroxydecanoyl_acyl_carrier_protein_c0",
"compartment":"c0",
"charge":-2,
"formula":"C21H40N2O9PRS",
"annotation":{
"bigg.metabolite":"3hdecACP",
"inchikey":"nan",
"kegg.compound":"['C04619']",
"sbo":"SBO:0000247",
"seed.compound":"cpd11482"
}
},
{
"id":"3odecACP_c",
"name":"3_oxodecanoyl_acp_c0",
"compartment":"c0",
"charge":-2,
"formula":"C21H38N2O9PRS",
"annotation":{
"bigg.metabolite":"3odecACP",
"inchikey":"nan",
"kegg.compound":"['C05753']",
"sbo":"SBO:0000247",
"seed.compound":"cpd11487"
}
},
{
"id":"tdec2eACP_c",
"name":"2E_Decenoyl_acp_c0",
"compartment":"c0",
"charge":-2,
"formula":"C21H38N2O8PRS",
"annotation":{
"bigg.metabolite":"tdec2eACP",
"inchikey":"nan",
"kegg.compound":"['C05754']",
"sbo":"SBO:0000247",
"seed.compound":"cpd11475"
}
},
{
"id":"3hoctACP_c",
"name":"R_3_Hydroxyoctanoyl_acyl_carrier_protein_c0",
"compartment":"c0",
"charge":-2,
"formula":"C19H34N2O9PRS",
"annotation":{
"bigg.metabolite":"3hoctACP",
"inchikey":"nan",
"kegg.compound":"['C04620']",
"sbo":"SBO:0000247",
"seed.compound":"cpd11483"
}
},
{
"id":"3ooctACP_c",
"name":"3_oxooctanoyl_acp_c0",
"compartment":"c0",
"charge":-2,
"formula":"C19H32N2O9PRS",
"annotation":{
"bigg.metabolite":"3ooctACP",
"inchikey":"nan",
"kegg.compound":"['C05750']",
"sbo":"SBO:0000247",
"seed.compound":"cpd11490"
}
},
{
"id":"toct2eACP_c",
"name":"2E_Octenoyl_acp_c0",
"compartment":"c0",
"charge":-1,
"formula":"C19H33N2O8PRS",
"annotation":{
"bigg.metabolite":"toct2eACP",
"inchikey":"nan",
"kegg.compound":"['C05751']",
"sbo":"SBO:0000247",
"seed.compound":"cpd11471"
}
},
{
"id":"3hpalmACP_c",
"name":"R_3_hydroxypalmitoyl_acyl_carrierprotein__c0",
"compartment":"c0",
"charge":-1,
"formula":"C27H51N2O9PRS",
"annotation":{
"bigg.metabolite":"3hpalmACP",
"inchikey":"nan",
"kegg.compound":"['C04633']",
"sbo":"SBO:0000247",
"seed.compound":"cpd11481"
}
},
{
"id":"3opalmACP_c",
"name":"3_oxohexadecanoyl_acp_c0",
"compartment":"c0",
"charge":-1,
"formula":"C27H49N2O9PRS",
"annotation":{
"bigg.metabolite":"3opalmACP",
"inchikey":"nan",
"kegg.compound":"['C05762']",
"sbo":"SBO:0000247",
"seed.compound":"cpd11485"
}
},
{
"id":"tpalm2eACP_c",
"name":"2E_Hexadecenoyl_acp_c0",
"compartment":"c0",
"charge":-1,
"formula":"C27H49N2O8PRS",
"annotation":{
"bigg.metabolite":"tpalm2eACP",
"inchikey":"nan",
"kegg.compound":"['C05763']",
"sbo":"SBO:0000247",
"seed.compound":"cpd11477"
}
},
{
"id":"prlp_c",
"name":"phosphoribulosylformimino_AICAR_phosphate_c0",
"compartment":"c0",
"charge":-4,
"formula":"C15H21N5O15P2",
"annotation":{
"bigg.metabolite":"prlp",
"inchikey":"BLKFNHOCHNCLII-GHVQHMAVSA-J",
"kegg.compound":"['C04916']",
"sbo":"SBO:0000247",
"seed.compound":"cpd02991"
}
},
{
"id":"25aics_c",
"name":"SAICAR_c0",
"compartment":"c0",
"charge":-3,
"formula":"C13H16N4O12P",
"annotation":{
"bigg.metabolite":"25aics",
"inchikey":"nan",
"kegg.compound":"['C04811']",
"sbo":"SBO:0000247",
"seed.compound":"cpd02921"
}
},
{
"id":"3hmrsACP_c",
"name":"HMA_c0",
"compartment":"c0",
"charge":-1,
"formula":"C25H47N2O9PRS",
"annotation":{
"bigg.metabolite":"3hmrsACP",
"inchikey":"nan",
"kegg.compound":"['C04688']",
"sbo":"SBO:0000247",
"seed.compound":"cpd11484"
}
},
{
"id":"3omrsACP_c",
"name":"3_oxotetradecanoyl_acp_c0",
"compartment":"c0",
"charge":-1,
"formula":"C25H45N2O9PRS",
"annotation":{
"bigg.metabolite":"3omrsACP",
"inchikey":"nan",
"kegg.compound":"['C05759']",
"sbo":"SBO:0000247",
"seed.compound":"cpd11491"
}
},
{
"id":"tmrs2eACP_c",
"name":"2E_Tetradecenoyl_acp_c0",
"compartment":"c0",
"charge":-1,
"formula":"C25H45N2O8PRS",
"annotation":{
"bigg.metabolite":"tmrs2eACP",
"inchikey":"nan",
"kegg.compound":"['C05760']",
"sbo":"SBO:0000247",
"seed.compound":"cpd11467"
}
},
{
"id":"uGgl_c",
"name":"UDP_N_acetylmuramoyl_L_alanyl_gamma_D_glutamyl_L_lysine_c0",
"compartment":"c0",
"charge":-3,
"formula":"C34H52N7O24P2",
"annotation":{
"bigg.metabolite":"uGgl",
"inchikey":"WXBLSQNZKMJACT-BYEZXYKXSA-K",
"kegg.compound":"['C05892']",
"sbo":"SBO:0000247",
"seed.compound":"cpd03490"
}
},
{
"id":"uGgla_c",
"name":"UDPMurAcoyl_L_Ala_D_gamma_Glu_L_Lys_D_Ala_D_Ala_c0",
"compartment":"c0",
"charge":-3,
"formula":"C40H62N9O26P2",
"annotation":{
"bigg.metabolite":"uGgla",
"inchikey":"PFMVORMCVGOQKR-XNCOKRRHSA-K",
"kegg.compound":"['C04702']",
"sbo":"SBO:0000247",
"seed.compound":"cpd02862"
}
},
{
"id":"5aizc_c",
"name":"5_Phosphoribosyl_4_carboxy_5_aminoimidazole_c0",
"compartment":"c0",
"charge":-2,
"formula":"C9H12N3O9P",
"annotation":{
"bigg.metabolite":"5aizc",
"inchikey":"XFVULMDJZXYMSG-ZIYNGMLESA-L",
"kegg.compound":"['C04751']",
"sbo":"SBO:0000247",
"seed.compound":"cpd02893"
}
},
{
"id":"rdmbzi_c",
"name":"alpha_Ribazole_c0",
"compartment":"c0",
"charge":0,
"formula":"C14H18N2O4",
"annotation":{
"bigg.metabolite":"rdmbzi",
"inchikey":"HLRUKOJSWOKCPP-SYQHCUMBSA-N",
"kegg.compound":"['C05775']",
"sbo":"SBO:0000247",
"seed.compound":"cpd03423"
}
},
{
"id":"ugmda_c",
"name":"UDP_N_acetylmuramoyl_L_alanyl_D_glutamyl_6_carboxy_L_lysyl_D_alanyl__D_alanine_c0",
"compartment":"c0",
"charge":-4,
"formula":"C41H61N9O28P2",
"annotation":{
"bigg.metabolite":"ugmda",
"inchikey":"nan",
"kegg.compound":"None",
"sbo":"SBO:0000247",
"seed.compound":"cpd02968"
}
},
{
"id":"cpd03666_c",
"name":"2_5_Diamino_6_5_triphosphoryl_3_4_trihydroxy_2_oxopentyl__amino_4_oxopyrimidine_c0",
"compartment":"c0",
"charge":-3,
"formula":"C9H15N5O14P3",
"annotation":{
"bigg.metabolite":"cpd03666",
"inchikey":"ZJYBJXKSWQPKFW-UHFFFAOYSA-K",
"kegg.compound":"['C06148']",
"sbo":"SBO:0000247",
"seed.compound":"cpd03666"
}
},
{
"id":"2ahbut_c",
"name":"2_Aceto_2_hydroxybutanoate_c0",
"compartment":"c0",
"charge":-1,
"formula":"C6H9O4",
"annotation":{
"bigg.metabolite":"2ahbut",
"inchikey":"nan",
"kegg.compound":"['C00659']",
"sbo":"SBO:0000247",
"seed.compound":"cpd00498"
}
},
{
"id":"ddeacp_c",
"name":"Dodecanoyl_ACP_c0",
"compartment":"c0",
"charge":-1,
"formula":"C23H43N2O8PSR",
"annotation":{
"bigg.metabolite":"ddeacp",
"inchikey":"nan",
"kegg.compound":"['C05223']",
"sbo":"SBO:0000247",
"seed.compound":"cpd11468"
}
},
{
"id":"tddec2eACP_c",
"name":"2E_Dodecenoyl_acp_c0",
"compartment":"c0",
"charge":-1,
"formula":"C23H41N2O8PRS",
"annotation":{
"bigg.metabolite":"tddec2eACP",
"inchikey":"nan",
"kegg.compound":"['C05758']",
"sbo":"SBO:0000247",
"seed.compound":"cpd11469"
}
},
{
"id":"3hhdcoa_c",
"name":"S_3_Hydroxyhexadecanoyl_CoA_c0",
"compartment":"c0",
"charge":-4,
"formula":"C37H62N7O18P3S",
"annotation":{
"bigg.metabolite":"3hhdcoa",
"inchikey":"nan",
"kegg.compound":"['C05258']",
"sbo":"SBO:0000247",
"seed.compound":"cpd03113"
}
},
{
"id":"hdd2coa_c",
"name":"2E_Hexadecenoyl_CoA_c0",
"compartment":"c0",
"charge":-4,
"formula":"C37H60N7O17P3S",
"annotation":{
"bigg.metabolite":"hdd2coa",
"inchikey":"JUPAQFRKPHPXLD-MSHHSVQMSA-J",
"kegg.compound":"['C05272']",
"sbo":"SBO:0000247",
"seed.compound":"cpd03126"
}
},
{
"id":"3htdcoa_c",
"name":"S_3_Hydroxytetradecanoyl_CoA_c0",
"compartment":"c0",
"charge":-4,
"formula":"C35H58N7O18P3S",
"annotation":{
"bigg.metabolite":"3htdcoa",
"inchikey":"nan",
"kegg.compound":"['C05260']",
"sbo":"SBO:0000247",
"seed.compound":"cpd03115"
}
},
{
"id":"td2coa_c",
"name":"2E_Tetradecenoyl_CoA_c0",
"compartment":"c0",
"charge":-4,
"formula":"C35H56N7O17P3S",
"annotation":{
"bigg.metabolite":"td2coa",
"inchikey":"MBCVYCOKMMMWLX-YYMFEJJQSA-J",
"kegg.compound":"['C05273']",
"sbo":"SBO:0000247",
"seed.compound":"cpd03127"
}
},
{
"id":"3hdcoa_c",
"name":"S_Hydroxydecanoyl_CoA_c0",
"compartment":"c0",
"charge":-4,
"formula":"C31H50N7O18P3S",
"annotation":{
"bigg.metabolite":"3hdcoa",
"inchikey":"HIVSMYZAMUNFKZ-PNPVFPMQSA-J",
"kegg.compound":"['C05264']",
"sbo":"SBO:0000247",
"seed.compound":"cpd03118"
}
},
{
"id":"dc2coa_c",
"name":"2E_Decenoyl_CoA_c0",
"compartment":"c0",
"charge":-4,
"formula":"C31H48N7O17P3S",
"annotation":{
"bigg.metabolite":"dc2coa",
"inchikey":"MGNBGCRQQFMNBM-YJHHLLFWSA-J",
"kegg.compound":"['C05275']",
"sbo":"SBO:0000247",
"seed.compound":"cpd03129"
}
},
{
"id":"3hocoa_c",
"name":"S_Hydroxyoctanoyl_CoA_c0",
"compartment":"c0",
"charge":-4,
"formula":"C29H46N7O18P3S",
"annotation":{
"bigg.metabolite":"3hocoa",
"inchikey":"nan",
"kegg.compound":"['C05266']",
"sbo":"SBO:0000247",
"seed.compound":"cpd03120"
}
},
{
"id":"oc2coa_c",
"name":"2E_Octenoyl_CoA_c0",
"compartment":"c0",
"charge":-4,
"formula":"C29H44N7O17P3S",
"annotation":{
"bigg.metabolite":"oc2coa",
"inchikey":"CPSDNAXXKWVYIY-NTLMCJQISA-J",
"kegg.compound":"['C05276']",
"sbo":"SBO:0000247",
"seed.compound":"cpd03130"
}
},
{
"id":"3hhcoa_c",
"name":"S_Hydroxyhexanoyl_CoA_c0",
"compartment":"c0",
"charge":-4,
"formula":"C27H42N7O18P3S",
"annotation":{
"bigg.metabolite":"3hhcoa",
"inchikey":"nan",
"kegg.compound":"['C05268']",
"sbo":"SBO:0000247",
"seed.compound":"cpd03122"
}
},
{
"id":"hx2coa_c",
"name":"2E_Hexenoyl_CoA_c0",
"compartment":"c0",
"charge":-4,
"formula":"C27H40N7O17P3S",
"annotation":{
"bigg.metabolite":"hx2coa",
"inchikey":"OINXHIBNZUUIMR-IXUYQXAASA-J",
"kegg.compound":"['C05271']",
"sbo":"SBO:0000247",
"seed.compound":"cpd03125"
}
},
{
"id":"cpd03199_c",
"name":"3_Ketolactose_c0",
"compartment":"c0",
"charge":0,
"formula":"C12H20O11",
"annotation":{
"bigg.metabolite":"cpd03199",
"inchikey":"nan",
"kegg.compound":"['C05403', 'G10531']",
"sbo":"SBO:0000247",
"seed.compound":"cpd03199"
}
},
{
"id":"cpd03193_c",
"name":"3_Keto_beta_D_galactose_c0",
"compartment":"c0",
"charge":0,
"formula":"C6H10O6",
"annotation":{
"bigg.metabolite":"cpd03193",
"inchikey":"APIQNBNBIICCON-FKMSRSAHSA-N",
"kegg.compound":"['C05394']",
"sbo":"SBO:0000247",
"seed.compound":"cpd03193"
}
},
{
"id":"34dhoxpeg_c",
"name":"3_4_Dihydroxyphenylethyleneglycol_c0",
"compartment":"c0",
"charge":0,
"formula":"C8H10O4",
"annotation":{
"bigg.metabolite":"34dhoxpeg",
"inchikey":"nan",
"kegg.compound":"['C05576']",
"sbo":"SBO:0000247",
"seed.compound":"cpd03306"
}
},
{
"id":"34dhmald_c",
"name":"3_4_Dihydroxymandelaldehyde_c0",
"compartment":"c0",
"charge":0,
"formula":"C8H8O4",
"annotation":{
"bigg.metabolite":"34dhmald",
"inchikey":"nan",
"kegg.compound":"['C05577']",
"sbo":"SBO:0000247",
"seed.compound":"cpd03307"
}
},
{
"id":"5hoxindact_c",
"name":"5_Hydroxyindoleacetaldehyde_c0",
"compartment":"c0",
"charge":0,
"formula":"C10H9NO2",
"annotation":{
"bigg.metabolite":"5hoxindact",
"inchikey":"OBFAPCIUSYHFIE-UHFFFAOYSA-N",
"kegg.compound":"['C05634']",
"sbo":"SBO:0000247",
"seed.compound":"cpd03345"
}
},
{
"id":"5hoxindoa_c",
"name":"5_Hydroxyindoleacetate_c0",
"compartment":"c0",
"charge":-1,
"formula":"C10H8NO3",
"annotation":{
"bigg.metabolite":"5hoxindoa",
"inchikey":"DUUGKQCEGZLZNO-UHFFFAOYSA-M",
"kegg.compound":"['C05635']",
"sbo":"SBO:0000247",
"seed.compound":"cpd03346"
}
},
{
"id":"cpd12755_c",
"name":"Cyanoglycoside_c0",
"compartment":"c0",
"charge":0,
"formula":"C8H11NO6R2",
"annotation":{
"bigg.metabolite":"cpd12755",
"inchikey":"nan",
"kegg.compound":"['C05713']",
"sbo":"SBO:0000247",
"seed.compound":"cpd12755"
}
},
{
"id":"cpd12754_c",
"name":"Cyanohydrin_c0",
"compartment":"c0",
"charge":0,
"formula":"C2HNOR2",
"annotation":{
"bigg.metabolite":"cpd12754",
"inchikey":"nan",
"kegg.compound":"['C05712']",
"sbo":"SBO:0000247",
"seed.compound":"cpd12754"
}
},
{
"id":"3ohexACP_c",
"name":"3_Oxohexanoyl_acp_c0",
"compartment":"c0",
"charge":-1,
"formula":"C17H29N2O9PRS",
"annotation":{
"bigg.metabolite":"3ohexACP",
"inchikey":"nan",
"kegg.compound":"['C05746']",
"sbo":"SBO:0000247",
"seed.compound":"cpd11486"
}
},
{
"id":"3hhexACP_c",
"name":"D_3_Hydroxyhexanoyl_acp_c0",
"compartment":"c0",
"charge":-1,
"formula":"C17H31N2O9PRS",
"annotation":{
"bigg.metabolite":"3hhexACP",
"inchikey":"nan",
"kegg.compound":"['C05747']",
"sbo":"SBO:0000247",
"seed.compound":"cpd11479"
}
},
{
"id":"thex2eACP_c",
"name":"2E_Hexenoyl_acp_c0",
"compartment":"c0",
"charge":-1,
"formula":"C17H29N2O8PRS",
"annotation":{
"bigg.metabolite":"thex2eACP",
"inchikey":"nan",
"kegg.compound":"['C05748']",
"sbo":"SBO:0000247",
"seed.compound":"cpd11473"
}
},
{
"id":"hexACP_c",
"name":"Hexanoyl_ACP_c0",
"compartment":"c0",
"charge":-1,
"formula":"C17H31N2O8PRS",
"annotation":{
"bigg.metabolite":"hexACP",
"inchikey":"nan",
"kegg.compound":"['C05749']",
"sbo":"SBO:0000247",
"seed.compound":"cpd11472"
}
},
{
"id":"ocACP_c",
"name":"Octanoyl_ACP_c0",
"compartment":"c0",
"charge":-2,
"formula":"C19H36N2O8PRS",
"annotation":{
"bigg.metabolite":"ocACP",
"inchikey":"nan",
"kegg.compound":"['C05752']",
"sbo":"SBO:0000247",
"seed.compound":"cpd11470"
}
},
{
"id":"deceACP_c",
"name":"Decanoyl_ACP_c0",
"compartment":"c0",
"charge":-1,
"formula":"C21H39N2O8PSR",
"annotation":{
"bigg.metabolite":"deceACP",
"inchikey":"nan",
"kegg.compound":"['C05755']",
"sbo":"SBO:0000247",
"seed.compound":"cpd11474"
}
},
{
"id":"3oddecACP_c",
"name":"3_oxododecanoyl_acp_c0",
"compartment":"c0",
"charge":-1,
"formula":"C23H41N2O9PRS",
"annotation":{
"bigg.metabolite":"3oddecACP",
"inchikey":"nan",
"kegg.compound":"['C05756']",
"sbo":"SBO:0000247",
"seed.compound":"cpd11489"
}
},
{
"id":"3hddecACP_c",
"name":"D_3_Hydroxydodecanoyl_acp_c0",
"compartment":"c0",
"charge":-1,
"formula":"C23H43N2O9PRS",
"annotation":{
"bigg.metabolite":"3hddecACP",
"inchikey":"nan",
"kegg.compound":"['C05757']",
"sbo":"SBO:0000247",
"seed.compound":"cpd11480"
}
},
{
"id":"tdeceACP_c",
"name":"Myristoyl_ACP_c0",
"compartment":"c0",
"charge":-1,
"formula":"C25H47N2O8PSR",
"annotation":{
"bigg.metabolite":"tdeceACP",
"inchikey":"nan",
"kegg.compound":"['C05761']",
"sbo":"SBO:0000247",
"seed.compound":"cpd11466"
}
},
{
"id":"hexdACP_c",
"name":"hexadecanoyl_acp_c0",
"compartment":"c0",
"charge":-1,
"formula":"C27H51N2O8PRS",
"annotation":{
"bigg.metabolite":"hexdACP",
"inchikey":"nan",
"kegg.compound":"['C05764']",
"sbo":"SBO:0000247",
"seed.compound":"cpd11476"
}
},
{
"id":"bdg2hc_c",
"name":"beta_D_Glucosyl_2_coumarinate_c0",
"compartment":"c0",
"charge":-1,
"formula":"C15H17O8",
"annotation":{
"bigg.metabolite":"bdg2hc",
"inchikey":"GVRIYIMNJGULCZ-QLFWQTQQSA-M",
"kegg.compound":"['C05839']",
"sbo":"SBO:0000247",
"seed.compound":"cpd03469"
}
},
{
"id":"2coum_c",
"name":"2_Coumarinate_c0",
"compartment":"c0",
"charge":-1,
"formula":"C9H7O3",
"annotation":{
"bigg.metabolite":"2coum",
"inchikey":"PMOWTIHVNWZYFI-WAYWQWQTSA-M",
"kegg.compound":"['C05838']",
"sbo":"SBO:0000247",
"seed.compound":"cpd03468"
}
},
{
"id":"uagmda_c",
"name":"Undecaprenyl_diphospho_N_acetylmuramoyl_L_alanyl_D_glutamyl_meso_2_6_diaminopimeloyl_D_alanyl_D_alanine_c0",
"compartment":"c0",
"charge":-4,
"formula":"C87H139N7O23P2",
"annotation":{
"bigg.metabolite":"uagmda",
"inchikey":"PNWZQTONLRRPST-KLDRQJOASA-J",
"kegg.compound":"['C05897']",
"sbo":"SBO:0000247",
"seed.compound":"cpd03494"
}
},
{
"id":"uaagmda_c",
"name":"Undecaprenyl_diphospho_N_acetylmuramoyl__N_acetylglucosamine_L_ala_D_glu_meso_2_6_diaminopimeloyl_D_ala_D_ala_c0",
"compartment":"c0",
"charge":-4,
"formula":"C95H152N8O28P2",
"annotation":{
"bigg.metabolite":"uaagmda",
"inchikey":"OXJNZXDFVLDLEI-MBCYCBSHSA-J",
"kegg.compound":"['C05898']",
"sbo":"SBO:0000247",
"seed.compound":"cpd03495"
}
},
{
"id":"cpd03519_c",
"name":"2_5_Diaminopyrimidine_nucleoside_triphosphate_c0",
"compartment":"c0",
"charge":-3,
"formula":"C9H15N5O14P3",
"annotation":{
"bigg.metabolite":"cpd03519",
"inchikey":"CRXOALRUOMUPMC-UMMCILCDSA-K",
"kegg.compound":"['C05923']",
"sbo":"SBO:0000247",
"seed.compound":"cpd03519"
}
},
{
"id":"n4abutn_c",
"name":"N4_Acetylaminobutanal_c0",
"compartment":"c0",
"charge":0,
"formula":"C6H11NO2",
"annotation":{
"bigg.metabolite":"n4abutn",
"inchikey":"DDSLGZOYEPKPSJ-UHFFFAOYSA-N",
"kegg.compound":"['C05936']",
"sbo":"SBO:0000247",
"seed.compound":"cpd03529"
}
},
{
"id":"4aabutn_c",
"name":"4_Acetamidobutanoate_c0",
"compartment":"c0",
"charge":-1,
"formula":"C6H10NO3",
"annotation":{
"bigg.metabolite":"4aabutn",
"inchikey":"UZTFMUBKZQVKLK-UHFFFAOYSA-M",
"kegg.compound":"['C02946']",
"sbo":"SBO:0000247",
"seed.compound":"cpd01889"
}
},
{
"id":"4hglu_c",
"name":"4_Hydroxy_L_glutamate_c0",
"compartment":"c0",
"charge":-1,
"formula":"C5H8NO5",
"annotation":{
"bigg.metabolite":"4hglu",
"inchikey":"HBDWQSHEVMSFGY-SCQFTWEKSA-M",
"kegg.compound":"['C03079']",
"sbo":"SBO:0000247",
"seed.compound":"cpd01974"
}
},
{
"id":"23dhmp_c",
"name":"2_3_Dihydroxy_3_methylvalerate_c0",
"compartment":"c0",
"charge":-1,
"formula":"C6H11O4",
"annotation":{
"bigg.metabolite":"23dhmp",
"inchikey":"nan",
"kegg.compound":"['C04104']",
"sbo":"SBO:0000247",
"seed.compound":"cpd02535"
}
},
{
"id":"cpd10162_c",
"name":"R_3_Hydroxy_3_methyl_2_oxopentanoate_c0",
"compartment":"c0",
"charge":-1,
"formula":"C6H9O4",
"annotation":{
"bigg.metabolite":"cpd10162",
"inchikey":"YJVOWRAWFXRESP-ZCFIWIBFSA-M",
"kegg.compound":"['C14463']",
"sbo":"SBO:0000247",
"seed.compound":"cpd10162"
}
},
{
"id":"cpd02570_c",
"name":"Parapyruvate_c0",
"compartment":"c0",
"charge":-2,
"formula":"C6H6O6",
"annotation":{
"bigg.metabolite":"cpd02570",
"inchikey":"YRWAMSXHYBBHFL-UHFFFAOYSA-L",
"kegg.compound":"['C06033']",
"sbo":"SBO:0000247",
"seed.compound":"cpd02570"
}
},
{
"id":"cpd03596_c",
"name":"4_Methylene_2_oxoglutarate_c0",
"compartment":"c0",
"charge":-2,
"formula":"C6H4O5",
"annotation":{
"bigg.metabolite":"cpd03596",
"inchikey":"WLGLTNPFBKNYGG-UHFFFAOYSA-L",
"kegg.compound":"['C06035']",
"sbo":"SBO:0000247",
"seed.compound":"cpd03596"
}
},
{
"id":"phthr_c",
"name":"4_Phosphonooxy_threonine_c0",
"compartment":"c0",
"charge":-2,
"formula":"C4H8NO7P",
"annotation":{
"bigg.metabolite":"phthr",
"inchikey":"nan",
"kegg.compound":"['C06055']",
"sbo":"SBO:0000247",
"seed.compound":"cpd03607"
}
},
{
"id":"ohpb_c",
"name":"2_Oxo_3_hydroxy_4_phosphobutanoate_c0",
"compartment":"c0",
"charge":-3,
"formula":"C4H4O8P",
"annotation":{
"bigg.metabolite":"ohpb",
"inchikey":"MZJFVXDTNBHTKZ-UWTATZPHSA-K",
"kegg.compound":"['C06054']",
"sbo":"SBO:0000247",
"seed.compound":"cpd03606"
}
},
{
"id":"4hthr_c",
"name":"4_Hydroxy_L_threonine_c0",
"compartment":"c0",
"charge":0,
"formula":"C4H9NO4",
"annotation":{
"bigg.metabolite":"4hthr",
"inchikey":"JBNUARFQOCGDRK-GBXIJSLDSA-N",
"kegg.compound":"['C06056']",
"sbo":"SBO:0000247",
"seed.compound":"cpd03608"
}
},
{
"id":"n2_c",
"name":"N2_c0",
"compartment":"c0",
"charge":0,
"formula":"N2",
"annotation":{
"bigg.metabolite":"n2",
"inchikey":"IJGRMHOSHXDMSA-UHFFFAOYSA-N",
"kegg.compound":"['C00697']",
"sbo":"SBO:0000247",
"seed.compound":"cpd00528"
}
},
{
"id":"co1dam_c",
"name":"CobIyrinate_diamide_c0",
"compartment":"c0",
"charge":-2,
"formula":"C45H59CoN6O12",
"annotation":{
"bigg.metabolite":"co1dam",
"inchikey":"nan",
"kegg.compound":"['C06505']",
"sbo":"SBO:0000247",
"seed.compound":"cpd03915"
}
},
{
"id":"adcobdam_c",
"name":"Adenosyl_cobyrinate_diamide_c0",
"compartment":"c0",
"charge":-1,
"formula":"C55H71CoN11O15",
"annotation":{
"bigg.metabolite":"adcobdam",
"inchikey":"nan",
"kegg.compound":"['C06506']",
"sbo":"SBO:0000247",
"seed.compound":"cpd03916"
}
},
{
"id":"adocbi_c",
"name":"Adenosyl_cobinamide_c0",
"compartment":"c0",
"charge":4,
"formula":"C58H87CoN16O11",
"annotation":{
"bigg.metabolite":"adocbi",
"inchikey":"nan",
"kegg.compound":"['C06508']",
"sbo":"SBO:0000247",
"seed.compound":"cpd03918"
}
},
{
"id":"adocbip_c",
"name":"Adenosyl_cobinamide_phosphate_c0",
"compartment":"c0",
"charge":2,
"formula":"C58H86CoN16O14P",
"annotation":{
"bigg.metabolite":"adocbip",
"inchikey":"nan",
"kegg.compound":"['C06509']",
"sbo":"SBO:0000247",
"seed.compound":"cpd03919"
}
},
{
"id":"agdpcbi_c",
"name":"Adenosylcobinamide_GDP_c0",
"compartment":"c0",
"charge":1,
"formula":"C68H97CoN21O21P2",
"annotation":{
"bigg.metabolite":"agdpcbi",
"inchikey":"nan",
"kegg.compound":"['C06510']",
"sbo":"SBO:0000247",
"seed.compound":"cpd03920"
}
},
{
"id":"adocbl_c",
"name":"Calomide_c0",
"compartment":"c0",
"charge":2,
"formula":"C72H102CoN18O17P",
"annotation":{
"bigg.metabolite":"adocbl",
"inchikey":"nan",
"kegg.compound":"['C00194']",
"sbo":"SBO:0000247",
"seed.compound":"cpd00166"
}
},
{
"id":"cpd04077_c",
"name":"4_Sulfolactone_c0",
"compartment":"c0",
"charge":-2,
"formula":"C6H4O7S",
"annotation":{
"bigg.metabolite":"cpd04077",
"inchikey":"WEEOYKXHMIPYQX-UHFFFAOYSA-L",
"kegg.compound":"['C06676']",
"sbo":"SBO:0000247",
"seed.compound":"cpd04077"
}
},
{
"id":"cpd01498_c",
"name":"Maleylacetate_c0",
"compartment":"c0",
"charge":-2,
"formula":"C6H4O5",
"annotation":{
"bigg.metabolite":"cpd01498",
"inchikey":"SOXXPQLIZIPMIZ-UHFFFAOYSA-L",
"kegg.compound":"['C02222']",
"sbo":"SBO:0000247",
"seed.compound":"cpd01498"
}
},
{
"id":"trnaasp_c",
"name":"tRNAAsp_c0",
"compartment":"c0",
"charge":0,
"formula":"C10H12N5O3R",
"annotation":{
"bigg.metabolite":"trnaasp",
"inchikey":"nan",
"kegg.compound":"['C01638']",
"sbo":"SBO:0000247",
"seed.compound":"cpd11909"
}
},
{
"id":"asptrna_c",
"name":"L_Aspartyl_tRNAAsp_c0",
"compartment":"c0",
"charge":0,
"formula":"C14H17N6O6R",
"annotation":{
"bigg.metabolite":"asptrna",
"inchikey":"nan",
"kegg.compound":"['C02984']",
"sbo":"SBO:0000247",
"seed.compound":"cpd12226"
}
},
{
"id":"cpd04111_c",
"name":"6_Carboxyhex_2_enoyl_CoA_c0",
"compartment":"c0",
"charge":-5,
"formula":"C28H39N7O19P3S",
"annotation":{
"bigg.metabolite":"cpd04111",
"inchikey":"JLSPXYVUFSDGNY-RGWPIYMPSA-I",
"kegg.compound":"['C06723']",
"sbo":"SBO:0000247",
"seed.compound":"cpd04111"
}
},
{
"id":"3hpimcoa_c",
"name":"3_Hydroxypimelyl_CoA_c0",
"compartment":"c0",
"charge":-5,
"formula":"C28H41N7O20P3S",
"annotation":{
"bigg.metabolite":"3hpimcoa",
"inchikey":"VGEBXBQECGWCRH-JXUSAFQPSA-I",
"kegg.compound":"['C06714']",
"sbo":"SBO:0000247",
"seed.compound":"cpd04103"
}
},
{
"id":"6hch1eccoa_c",
"name":"6_Hydroxycyclohex_1_enecarbonyl_CoA_c0",
"compartment":"c0",
"charge":-4,
"formula":"C28H40N7O18P3S",
"annotation":{
"bigg.metabolite":"6hch1eccoa",
"inchikey":"WBCJUEJWJADAGR-CRVKRRNDSA-J",
"kegg.compound":"['C06749']",
"sbo":"SBO:0000247",
"seed.compound":"cpd04130"
}
},
{
"id":"cpd06716_c",
"name":"2_6_Dihydroxycyclohexane_1_carboxyl_CoA_c0",
"compartment":"c0",
"charge":-4,
"formula":"C28H42N7O19P3S",
"annotation":{
"bigg.metabolite":"cpd06716",
"inchikey":"IDVOAQDDLQQSLO-CXCAYBSSSA-J",
"kegg.compound":"['C09824']",
"sbo":"SBO:0000247",
"seed.compound":"cpd06716"
}
},
{
"id":"dhna_c",
"name":"1_4_Dihydroxy_2_naphthoate_c0",
"compartment":"c0",
"charge":-1,
"formula":"C11H7O4",
"annotation":{
"bigg.metabolite":"dhna",
"inchikey":"VOJUXHHACRXLTD-UHFFFAOYSA-M",
"kegg.compound":"['C03657']",
"sbo":"SBO:0000247",
"seed.compound":"cpd02295"
}
},
{
"id":"octdp_c",
"name":"Farnesylfarnesylgeraniol_c0",
"compartment":"c0",
"charge":-2,
"formula":"C40H66O7P2",
"annotation":{
"bigg.metabolite":"octdp",
"inchikey":"nan",
"kegg.compound":"['C04146']",
"sbo":"SBO:0000247",
"seed.compound":"cpd02557"
}
},
{
"id":"2dmmq_gen_c",
"name":"2dmmq7_c0",
"compartment":"c0",
"charge":-1,
"formula":"C50H71O2",
"annotation":{
"bigg.metabolite":"2dmmq_gen",
"inchikey":"WALCBDVYDNDULV-RVDMUPIBSA-N",
"kegg.compound":"['C05818']",
"sbo":"SBO:0000247",
"seed.compound":"cpd11425"
}
},
{
"id":"udcpdp_c",
"name":"Bactoprenyl_diphosphate_c0",
"compartment":"c0",
"charge":-2,
"formula":"C55H90O7P2",
"annotation":{
"bigg.metabolite":"udcpdp",
"inchikey":"NTXGVHCCXVHYCL-NTDVEAECSA-L",
"kegg.compound":"['C04574']",
"sbo":"SBO:0000247",
"seed.compound":"cpd02229"
}
},
{
"id":"udcpp_c",
"name":"Undecaprenylphosphate_c0",
"compartment":"c0",
"charge":-2,
"formula":"C55H89O4P",
"annotation":{
"bigg.metabolite":"udcpp",
"inchikey":"UFPHFKCTOZIAFY-RDQGWRCRSA-L",
"kegg.compound":"['C00348']",
"sbo":"SBO:0000247",
"seed.compound":"cpd00286"
}
},
{
"id":"uaGgla_c",
"name":"MurAcoyl_L_Ala_D_gamma_Glu_L_Lys_D_Ala_D_Ala_diphospho__undecaprenol_c0",
"compartment":"c0",
"charge":-3,
"formula":"C86H140N7O21P2",
"annotation":{
"bigg.metabolite":"uaGgla",
"inchikey":"SULOOAFLXMQJSF-OGDYFQGPSA-K",
"kegg.compound":"['C04851']",
"sbo":"SBO:0000247",
"seed.compound":"cpd02948"
}
},
{
"id":"2me4p_c",
"name":"2_C_methyl_D_erythritol4_phosphate_c0",
"compartment":"c0",
"charge":-2,
"formula":"C5H11O7P",
"annotation":{
"bigg.metabolite":"2me4p",
"inchikey":"XMWHRVNVKDKBRG-UHNVWZDZSA-L",
"kegg.compound":"['C11434']",
"sbo":"SBO:0000247",
"seed.compound":"cpd08286"
}
},
{
"id":"4c2me_c",
"name":"4__cytidine5_diphospho_2_C_methyl_D_erythritol_c0",
"compartment":"c0",
"charge":-2,
"formula":"C14H23N3O14P2",
"annotation":{
"bigg.metabolite":"4c2me",
"inchikey":"YFAUKWZNPVBCFF-XHIBXCGHSA-L",
"kegg.compound":"['C11435']",
"sbo":"SBO:0000247",
"seed.compound":"cpd08287"
}
},
{
"id":"2p4c2me_c",
"name":"2_phospho_4__cytidine5_diphospho_2_C_methyl_D_erythritol_c0",
"compartment":"c0",
"charge":-4,
"formula":"C14H22N3O17P3",
"annotation":{
"bigg.metabolite":"2p4c2me",
"inchikey":"HTJXTKBIUVFUAR-XHIBXCGHSA-J",
"kegg.compound":"['C11436']",
"sbo":"SBO:0000247",
"seed.compound":"cpd08288"
}
},
{
"id":"dxyl5p_c",
"name":"1_deoxy_D_xylulose5_phosphate_c0",
"compartment":"c0",
"charge":-2,
"formula":"C5H9O7P",
"annotation":{
"bigg.metabolite":"dxyl5p",
"inchikey":"AJPADPZSRRUGHI-RFZPGFLSSA-L",
"kegg.compound":"['C11437']",
"sbo":"SBO:0000247",
"seed.compound":"cpd08289"
}
},
{
"id":"2mecdp_c",
"name":"2_C_methyl_D_erythritol2_4_cyclodiphosphate_c0",
"compartment":"c0",
"charge":-2,
"formula":"C5H10O9P2",
"annotation":{
"bigg.metabolite":"2mecdp",
"inchikey":"SFRQRNJMIIUYDI-UHNVWZDZSA-L",
"kegg.compound":"['C11453']",
"sbo":"SBO:0000247",
"seed.compound":"cpd08301"
}
},
{
"id":"uaaGgla_c",
"name":"Undecaprenyl_diphospho_N_acetylmuramoyl_N_acetylglucosamine_L_alanyl_gamma_D_glutamyl_L_lysyl_D_alanyl_D_alanine_c0",
"compartment":"c0",
"charge":-3,
"formula":"C94H153N8O26P2",
"annotation":{
"bigg.metabolite":"uaaGgla",
"inchikey":"ULXTYUPMJXVUHQ-OVTFQNCVSA-K",
"kegg.compound":"['C05893']",
"sbo":"SBO:0000247",
"seed.compound":"cpd03491"
}
},
{
"id":"amopbut-L_c",
"name":"2_Amino_3_oxo_4_phosphonooxybutyrate_c0",
"compartment":"c0",
"charge":-2,
"formula":"C4H6NO7P",
"annotation":{
"bigg.metabolite":"amopbut-L",
"inchikey":"LMKSRFWSQAKTOE-VKHMYHEASA-L",
"kegg.compound":"['C07335']",
"sbo":"SBO:0000247",
"seed.compound":"cpd04539"
}
},
{
"id":"h2mb4p_c",
"name":"1_Hydroxy_2_methyl_2_butenyl_4_diphosphate_c0",
"compartment":"c0",
"charge":-2,
"formula":"C5H10O8P2",
"annotation":{
"bigg.metabolite":"h2mb4p",
"inchikey":"MDSIZRKJVDMQOQ-GORDUTHDSA-L",
"kegg.compound":"['C11811']",
"sbo":"SBO:0000247",
"seed.compound":"cpd08615"
}
},
{
"id":"lcts_c",
"name":"LACT_c0",
"compartment":"c0",
"charge":0,
"formula":"C12H22O11",
"annotation":{
"bigg.metabolite":"lcts",
"inchikey":"nan",
"kegg.compound":"['C00243', 'C06373', 'G10504']",
"sbo":"SBO:0000247",
"seed.compound":"cpd00208"
}
},
{
"id":"pylald_c",
"name":"Perillaldehyde_c0",
"compartment":"c0",
"charge":0,
"formula":"C10H14O",
"annotation":{
"bigg.metabolite":"pylald",
"inchikey":"RUMOYJJNUMEFDD-UHFFFAOYSA-N",
"kegg.compound":"['C02576']",
"sbo":"SBO:0000247",
"seed.compound":"cpd01686"
}
},
{
"id":"peracd_c",
"name":"Perillic_acid_c0",
"compartment":"c0",
"charge":-1,
"formula":"C10H13O2",
"annotation":{
"bigg.metabolite":"peracd",
"inchikey":"CDSMSBUVCWHORP-UHFFFAOYSA-M",
"kegg.compound":"['C11924']",
"sbo":"SBO:0000247",
"seed.compound":"cpd08721"
}
},
{
"id":"percoa_c",
"name":"Perillyl_CoA_c0",
"compartment":"c0",
"charge":-4,
"formula":"C31H44N7O17P3S",
"annotation":{
"bigg.metabolite":"percoa",
"inchikey":"OXKCUIYSFSJEKA-GIOVMEBGSA-J",
"kegg.compound":"['C11929']",
"sbo":"SBO:0000247",
"seed.compound":"cpd08726"
}
},
{
"id":"cpd08731_c",
"name":"2_Hydroxy_4_isopropenylcyclohexane_1_carboxyl_CoA_c0",
"compartment":"c0",
"charge":-4,
"formula":"C31H46N7O18P3S",
"annotation":{
"bigg.metabolite":"cpd08731",
"inchikey":"MHSFKYBKMYLOCI-IFBDJYIYSA-J",
"kegg.compound":"['C11934']",
"sbo":"SBO:0000247",
"seed.compound":"cpd08731"
}
},
{
"id":"3ipro6oxhp_c",
"name":"3R_3_Isopropenyl_6_oxoheptanoate_c0",
"compartment":"c0",
"charge":-1,
"formula":"C10H15O3",
"annotation":{
"bigg.metabolite":"3ipro6oxhp",
"inchikey":"NJOIWWRMLFSDTM-SECBINFHSA-M",
"kegg.compound":"['C11405']",
"sbo":"SBO:0000247",
"seed.compound":"cpd08259"
}
},
{
"id":"3ipro6oxhpcoa_c",
"name":"cpd08261_c0",
"compartment":"c0",
"charge":-4,
"formula":"C31H46N7O18P3S",
"annotation":{
"bigg.metabolite":"3ipro6oxhpcoa",
"inchikey":"VMTHAXKUEKKCEY-PDQACDDGSA-J",
"kegg.compound":"['C11407']",
"sbo":"SBO:0000247",
"seed.compound":"cpd08261"
}
},
{
"id":"c2m26d_c",
"name":"cis_2_Methyl_5_isopropylhexa_2_5_dienoic_acid_c0",
"compartment":"c0",
"charge":-1,
"formula":"C10H15O2",
"annotation":{
"bigg.metabolite":"c2m26d",
"inchikey":"HZNKOKJSWBRPRJ-TWGQIWQCSA-M",
"kegg.compound":"['C11944']",
"sbo":"SBO:0000247",
"seed.compound":"cpd08741"
}
},
{
"id":"c2m26dcoa_c",
"name":"cis_2_Methyl_5_isopropylhexa_2_5_dienoyl_CoA_c0",
"compartment":"c0",
"charge":-4,
"formula":"C31H46N7O17P3S",
"annotation":{
"bigg.metabolite":"c2m26dcoa",
"inchikey":"MPYXOYHSKAAPLW-NXIRUBHOSA-J",
"kegg.compound":"['C11946']",
"sbo":"SBO:0000247",
"seed.compound":"cpd08743"
}
},
{
"id":"t2m26d_c",
"name":"trans_2_Methyl_5_isopropylhexa_2_5_dienoic_acid_c0",
"compartment":"c0",
"charge":-1,
"formula":"C10H15O2",
"annotation":{
"bigg.metabolite":"t2m26d",
"inchikey":"HZNKOKJSWBRPRJ-RMKNXTFCSA-M",
"kegg.compound":"['C11943']",
"sbo":"SBO:0000247",
"seed.compound":"cpd08740"
}
},
{
"id":"t2m26dcoa_c",
"name":"trans_2_Methyl_5_isopropylhexa_2_5_dienoyl_CoA_c0",
"compartment":"c0",
"charge":-4,
"formula":"C31H46N7O17P3S",
"annotation":{
"bigg.metabolite":"t2m26dcoa",
"inchikey":"MPYXOYHSKAAPLW-AVJOVGNRSA-J",
"kegg.compound":"['C11945']",
"sbo":"SBO:0000247",
"seed.compound":"cpd08742"
}
},
{
"id":"dtdpglu_c",
"name":"dTDPglucose_c0",
"compartment":"c0",
"charge":-2,
"formula":"C16H24N2O16P2",
"annotation":{
"bigg.metabolite":"dtdpglu",
"inchikey":"YSYKRGRSMLTJNL-URARBOGNSA-L",
"kegg.compound":"['C00842']",
"sbo":"SBO:0000247",
"seed.compound":"cpd00626"
}
},
{
"id":"dtdp4d6dg_c",
"name":"dTDP_4_oxo_6_deoxy_D_glucose_c0",
"compartment":"c0",
"charge":-2,
"formula":"C16H22N2O15P2",
"annotation":{
"bigg.metabolite":"dtdp4d6dg",
"inchikey":"PSXWNITXWWECNY-UCBTUHGZSA-L",
"kegg.compound":"['C11907']",
"sbo":"SBO:0000247",
"seed.compound":"cpd00521"
}
},
{
"id":"dtdp4d6dm_c",
"name":"dTDP_4_oxo_L_rhamnose_c0",
"compartment":"c0",
"charge":-2,
"formula":"C16H22N2O15P2",
"annotation":{
"bigg.metabolite":"dtdp4d6dm",
"inchikey":"PSXWNITXWWECNY-LPVGZGSHSA-L",
"kegg.compound":"['C00688']",
"sbo":"SBO:0000247",
"seed.compound":"cpd00522"
}
},
{
"id":"applp_c",
"name":"R_1_Aminopropan_2_yl_phosphate_c0",
"compartment":"c0",
"charge":-1,
"formula":"C3H9NO4P",
"annotation":{
"bigg.metabolite":"applp",
"inchikey":"YBOLZUJJGUZUDC-GSVOUGTGSA-M",
"kegg.compound":"['C04122']",
"sbo":"SBO:0000247",
"seed.compound":"cpd02547"
}
},
{
"id":"adcobhex_c",
"name":"Adenosylcobyric_acid_c0",
"compartment":"c0",
"charge":3,
"formula":"C55H79CoN15O11",
"annotation":{
"bigg.metabolite":"adcobhex",
"inchikey":"nan",
"kegg.compound":"['C06507']",
"sbo":"SBO:0000247",
"seed.compound":"cpd03917"
}
},
{
"id":"5hfreulcoa_c",
"name":"5_Hydroxyferuloyl_CoA_c0",
"compartment":"c0",
"charge":-4,
"formula":"C31H40N7O20P3S",
"annotation":{
"bigg.metabolite":"5hfreulcoa",
"inchikey":"ILSPFIPSQSFPCN-VYBUCKLUSA-J",
"kegg.compound":"['C12203']",
"sbo":"SBO:0000247",
"seed.compound":"cpd08983"
}
},
{
"id":"sincoa_c",
"name":"Sinapoyl_CoA_c0",
"compartment":"c0",
"charge":-4,
"formula":"C32H42N7O20P3S",
"annotation":{
"bigg.metabolite":"sincoa",
"inchikey":"RBFUWESMWRUGFY-GSNIOFLCSA-J",
"kegg.compound":"['C00411']",
"sbo":"SBO:0000247",
"seed.compound":"cpd00326"
}
},
{
"id":"egme_c",
"name":"Methyl_ecgonine_c0",
"compartment":"c0",
"charge":0,
"formula":"C10H17NO3",
"annotation":{
"bigg.metabolite":"egme",
"inchikey":"nan",
"kegg.compound":"['C12448']",
"sbo":"SBO:0000247",
"seed.compound":"cpd09199"
}
},
{
"id":"meoh_c",
"name":"Methanol_c0",
"compartment":"c0",
"charge":0,
"formula":"CH4O",
"annotation":{
"bigg.metabolite":"meoh",
"inchikey":"OKKJLVBELUTLKV-UHFFFAOYSA-N",
"kegg.compound":"['C00132']",
"sbo":"SBO:0000247",
"seed.compound":"cpd00116"
}
},
{
"id":"ecgon_c",
"name":"Ecgonine_c0",
"compartment":"c0",
"charge":0,
"formula":"C9H15NO3",
"annotation":{
"bigg.metabolite":"ecgon",
"inchikey":"PHMBVCPLDPDESM-RLXKETGRSA-N",
"kegg.compound":"['C10858']",
"sbo":"SBO:0000247",
"seed.compound":"cpd07744"
}
},
{
"id":"pecgon_c",
"name":"Pseudoecgonine_c0",
"compartment":"c0",
"charge":0,
"formula":"C9H15NO3",
"annotation":{
"bigg.metabolite":"pecgon",
"inchikey":"PHMBVCPLDPDESM-GHNGIAPOSA-N",
"kegg.compound":"['C12449']",
"sbo":"SBO:0000247",
"seed.compound":"cpd09200"
}
},
{
"id":"pecgoncoa_c",
"name":"cpd09201_c0",
"compartment":"c0",
"charge":-3,
"formula":"C30H46N8O18P3S",
"annotation":{
"bigg.metabolite":"pecgoncoa",
"inchikey":"LWFFRRDSDGEAQK-ZSCOKQQMSA-K",
"kegg.compound":"['C12450']",
"sbo":"SBO:0000247",
"seed.compound":"cpd09201"
}
},
{
"id":"cpd09480_c",
"name":"1_2_Bis4_hydroxyphenyl_2_propanol_c0",
"compartment":"c0",
"charge":0,
"formula":"C15H16O3",
"annotation":{
"bigg.metabolite":"cpd09480",
"inchikey":"ODPHPWGPPAECAJ-UHFFFAOYSA-N",
"kegg.compound":"['C13629']",
"sbo":"SBO:0000247",
"seed.compound":"cpd09480"
}
},
{
"id":"cpd09483_c",
"name":"4_4_Dihydroxy_alpha_methylstilbene_c0",
"compartment":"c0",
"charge":0,
"formula":"C15H14O2",
"annotation":{
"bigg.metabolite":"cpd09483",
"inchikey":"PMNXCGMIMVLCRP-ZHACJKMWSA-N",
"kegg.compound":"['C13632']",
"sbo":"SBO:0000247",
"seed.compound":"cpd09483"
}
},
{
"id":"uagnr_c",
"name":"UDP_N_acetyl_D_galactosaminuronic_acid_c0",
"compartment":"c0",
"charge":-3,
"formula":"C17H22N3O18P2",
"annotation":{
"bigg.metabolite":"uagnr",
"inchikey":"DZOGQXKQLXAPND-ALERELDYSA-K",
"kegg.compound":"['C13952']",
"sbo":"SBO:0000247",
"seed.compound":"cpd09739"
}
},
{
"id":"cpppg3_c",
"name":"CoproporphyrinogenIII_c0",
"compartment":"c0",
"charge":-4,
"formula":"C36H40N4O8",
"annotation":{
"bigg.metabolite":"cpppg3",
"inchikey":"NIUVHXTXUXOFEB-UHFFFAOYSA-J",
"kegg.compound":"['C03263']",
"sbo":"SBO:0000247",
"seed.compound":"cpd02083"
}
},
{
"id":"pppg9_c",
"name":"ProtoporphyrinogenIX_c0",
"compartment":"c0",
"charge":-2,
"formula":"C34H38N4O4",
"annotation":{
"bigg.metabolite":"pppg9",
"inchikey":"UHSGPDMIQQYNAX-UHFFFAOYSA-L",
"kegg.compound":"['C01079']",
"sbo":"SBO:0000247",
"seed.compound":"cpd00791"
}
},
{
"id":"dad_5_c",
"name":"5_Deoxyadenosine_c0",
"compartment":"c0",
"charge":0,
"formula":"C10H13N5O3",
"annotation":{
"bigg.metabolite":"dad_5",
"inchikey":"XGYIMTFOTBMPFP-KQYNXXCUSA-N",
"kegg.compound":"['C05198']",
"sbo":"SBO:0000247",
"seed.compound":"cpd03091"
}
},
{
"id":"cpd09820_c",
"name":"Naphthyl_2_methylene_succinyl_CoA_c0",
"compartment":"c0",
"charge":-5,
"formula":"C36H41N7O19P3S",
"annotation":{
"bigg.metabolite":"cpd09820",
"inchikey":"GZNYDKAZGJZRED-UJLOWQRRSA-I",
"kegg.compound":"['C14117']",
"sbo":"SBO:0000247",
"seed.compound":"cpd09820"
}
},
{
"id":"cpd09821_c",
"name":"Naphthyl_2_hydroxymethyl_succinyl_CoA_c0",
"compartment":"c0",
"charge":-5,
"formula":"C36H43N7O20P3S",
"annotation":{
"bigg.metabolite":"cpd09821",
"inchikey":"RMOYWSYICKVNGV-JRBQSZAISA-I",
"kegg.compound":"['C14118']",
"sbo":"SBO:0000247",
"seed.compound":"cpd09821"
}
},
{
"id":"cpd09789_c",
"name":"2_Hydroxy_3_methylbenzalpyruvate_c0",
"compartment":"c0",
"charge":-1,
"formula":"C11H9O4",
"annotation":{
"bigg.metabolite":"cpd09789",
"inchikey":"DWONKORAGIKGGD-AATRIKPKSA-M",
"kegg.compound":"['C14086']",
"sbo":"SBO:0000247",
"seed.compound":"cpd09789"
}
},
{
"id":"cpd09790_c",
"name":"3_Methylsalicylaldehyde_c0",
"compartment":"c0",
"charge":0,
"formula":"C8H8O2",
"annotation":{
"bigg.metabolite":"cpd09790",
"inchikey":"IPPQNXSAJZOTJZ-UHFFFAOYSA-N",
"kegg.compound":"['C14087']",
"sbo":"SBO:0000247",
"seed.compound":"cpd09790"
}
},
{
"id":"cpd09792_c",
"name":"1_Naphthalenemethanol_c0",
"compartment":"c0",
"charge":0,
"formula":"C11H10O",
"annotation":{
"bigg.metabolite":"cpd09792",
"inchikey":"PBLNHHSDYFYZNC-UHFFFAOYSA-N",
"kegg.compound":"['C14089']",
"sbo":"SBO:0000247",
"seed.compound":"cpd09792"
}
},
{
"id":"cpd09793_c",
"name":"1_Naphthaldehyde_c0",
"compartment":"c0",
"charge":0,
"formula":"C11H8O",
"annotation":{
"bigg.metabolite":"cpd09793",
"inchikey":"SQAINHDHICKHLX-UHFFFAOYSA-N",
"kegg.compound":"['C14090']",
"sbo":"SBO:0000247",
"seed.compound":"cpd09793"
}
},
{
"id":"cpd09798_c",
"name":"2_Hydroxy_3_carboxybenzalpyruvate_c0",
"compartment":"c0",
"charge":-2,
"formula":"C11H6O6",
"annotation":{
"bigg.metabolite":"cpd09798",
"inchikey":"NCSHNHYNPKPIAU-SNAWJCMRSA-L",
"kegg.compound":"['C14095']",
"sbo":"SBO:0000247",
"seed.compound":"cpd09798"
}
},
{
"id":"cpd09799_c",
"name":"3_Formylsalicylic_acid_c0",
"compartment":"c0",
"charge":-1,
"formula":"C8H5O4",
"annotation":{
"bigg.metabolite":"cpd09799",
"inchikey":"YOEUNKPREOJHBW-UHFFFAOYSA-M",
"kegg.compound":"['C14096']",
"sbo":"SBO:0000247",
"seed.compound":"cpd09799"
}
},
{
"id":"cpd01859_c",
"name":"2_Naphthylmethanol_c0",
"compartment":"c0",
"charge":0,
"formula":"C11H10O",
"annotation":{
"bigg.metabolite":"cpd01859",
"inchikey":"MFGWMAAZYZSWMY-UHFFFAOYSA-N",
"kegg.compound":"['C02909']",
"sbo":"SBO:0000247",
"seed.compound":"cpd01859"
}
},
{
"id":"cpd09802_c",
"name":"2_Naphthaldehyde_c0",
"compartment":"c0",
"charge":0,
"formula":"C11H8O",
"annotation":{
"bigg.metabolite":"cpd09802",
"inchikey":"PJKVFARRVXDXAD-UHFFFAOYSA-N",
"kegg.compound":"['C14099']",
"sbo":"SBO:0000247",
"seed.compound":"cpd09802"
}
},
{
"id":"cpd09810_c",
"name":"2_Hydroxy_4_hydroxymethylbenzalpyruvate_c0",
"compartment":"c0",
"charge":-1,
"formula":"C11H9O5",
"annotation":{
"bigg.metabolite":"cpd09810",
"inchikey":"OQOCDFNWSBHKBA-ONEGZZNKSA-M",
"kegg.compound":"['C14107']",
"sbo":"SBO:0000247",
"seed.compound":"cpd09810"
}
},
{
"id":"cpd09811_c",
"name":"4_Hydroxymethylsalicylaldehyde_c0",
"compartment":"c0",
"charge":0,
"formula":"C8H8O3",
"annotation":{
"bigg.metabolite":"cpd09811",
"inchikey":"OWAQGWDSFNLJGH-UHFFFAOYSA-N",
"kegg.compound":"['C14108']",
"sbo":"SBO:0000247",
"seed.compound":"cpd09811"
}
},
{
"id":"cpd09843_c",
"name":"5_Carboxy_2_pentenoyl_CoA_c0",
"compartment":"c0",
"charge":-4,
"formula":"C27H38N7O19P3S",
"annotation":{
"bigg.metabolite":"cpd09843",
"inchikey":"nan",
"kegg.compound":"['C14144']",
"sbo":"SBO:0000247",
"seed.compound":"cpd09843"
}
},
{
"id":"3hadpcoa_c",
"name":"3S_3_Hydroxyadipyl_CoA_c0",
"compartment":"c0",
"charge":-5,
"formula":"C27H39N7O20P3S",
"annotation":{
"bigg.metabolite":"3hadpcoa",
"inchikey":"OTEACGAEDCIMBS-NOTSHUFBSA-I",
"kegg.compound":"['C14145']",
"sbo":"SBO:0000247",
"seed.compound":"cpd09844"
}
},
{
"id":"cpd03642_c",
"name":"Adipate_c0",
"compartment":"c0",
"charge":-2,
"formula":"C6H8O4",
"annotation":{
"bigg.metabolite":"cpd03642",
"inchikey":"WNLRTRBMVRJNCN-UHFFFAOYSA-L",
"kegg.compound":"['C06104']",
"sbo":"SBO:0000247",
"seed.compound":"cpd03642"
}
},
{
"id":"cpd09842_c",
"name":"Adipyl_CoA_c0",
"compartment":"c0",
"charge":-4,
"formula":"C27H40N7O19P3S",
"annotation":{
"bigg.metabolite":"cpd09842",
"inchikey":"nan",
"kegg.compound":"['C14143']",
"sbo":"SBO:0000247",
"seed.compound":"cpd09842"
}
},
{
"id":"ibcoa_c",
"name":"Isobutyryl_CoA_c0",
"compartment":"c0",
"charge":-4,
"formula":"C25H38N7O17P3S",
"annotation":{
"bigg.metabolite":"ibcoa",
"inchikey":"AEWHYWSPVRZHCT-NDZSKPAWSA-J",
"kegg.compound":"['C00630']",
"sbo":"SBO:0000247",
"seed.compound":"cpd00481"
}
},
{
"id":"cbi_c",
"name":"Cobinamide_c0",
"compartment":"c0",
"charge":3,
"formula":"C48H75CoN11O8",
"annotation":{
"bigg.metabolite":"cbi",
"inchikey":"nan",
"kegg.compound":"['C05774']",
"sbo":"SBO:0000247",
"seed.compound":"cpd03422"
}
},
{
"id":"appl_c",
"name":"1_Aminopropan_2_ol_c0",
"compartment":"c0",
"charge":1,
"formula":"C3H10NO",
"annotation":{
"bigg.metabolite":"appl",
"inchikey":"HXKKHQJGJAFBHI-GSVOUGTGSA-O",
"kegg.compound":"['C03194']",
"sbo":"SBO:0000247",
"seed.compound":"cpd02039"
}
},
{
"id":"5caiz_c",
"name":"5_phosphoribosyl_5_carboxyaminoimidazole_c0",
"compartment":"c0",
"charge":-3,
"formula":"C9H11N3O9P",
"annotation":{
"bigg.metabolite":"5caiz",
"inchikey":"JHLXDWGVSYMXPL-XVFCMESISA-K",
"kegg.compound":"['C15667']",
"sbo":"SBO:0000247",
"seed.compound":"cpd11310"
}
},
{
"id":"SCP_c",
"name":"cpd28253_c0",
"compartment":"c0",
"charge":0,
"formula":"C4H7N2O3R",
"annotation":{
"bigg.metabolite":"SCP",
"inchikey":"nan",
"kegg.compound":"None",
"sbo":"SBO:0000247",
"seed.compound":"cpd28253"
}
},
{
"id":"adenSCP_c",
"name":"cpd22312_c0",
"compartment":"c0",
"charge":0,
"formula":"C14H19N7O9PR",
"annotation":{
"bigg.metabolite":"adenSCP",
"inchikey":"nan",
"kegg.compound":"None",
"sbo":"SBO:0000247",
"seed.compound":"cpd22312"
}
},
{
"id":"cpd27355_c",
"name":"cpd27355_c0",
"compartment":"c0",
"charge":0,
"formula":"R",
"annotation":{
"bigg.metabolite":"cpd27355",
"inchikey":"nan",
"kegg.compound":"None",
"sbo":"SBO:0000247",
"seed.compound":"cpd27355"
}
},
{
"id":"cpd27847_c",
"name":"cpd27847_c0",
"compartment":"c0",
"charge":0,
"formula":"RS",
"annotation":{
"bigg.metabolite":"cpd27847",
"inchikey":"nan",
"kegg.compound":"None",
"sbo":"SBO:0000247",
"seed.compound":"cpd27847"
}
},
{
"id":"udpLa4o_c",
"name":"UDP_4_keto_pyranose_c0",
"compartment":"c0",
"charge":-2,
"formula":"C14H18N2O16P2",
"annotation":{
"bigg.metabolite":"udpLa4o",
"inchikey":"nan",
"kegg.compound":"None",
"sbo":"SBO:0000247",
"seed.compound":"cpd15578"
}
},
{
"id":"udpLa4n_c",
"name":"uridine_5_diphospho__c0",
"compartment":"c0",
"charge":-1,
"formula":"C14H22N3O15P2",
"annotation":{
"bigg.metabolite":"udpLa4n",
"inchikey":"nan",
"kegg.compound":"None",
"sbo":"SBO:0000247",
"seed.compound":"cpd15577"
}
},
{
"id":"3oodcoa_c",
"name":"3_Oxostearoyl_CoA_c0",
"compartment":"c0",
"charge":-4,
"formula":"C39H64N7O18P3S",
"annotation":{
"bigg.metabolite":"3oodcoa",
"inchikey":"LGOGWHDPDVAUNY-LFZQUHGESA-J",
"kegg.compound":"['C16216']",
"sbo":"SBO:0000247",
"seed.compound":"cpd14935"
}
},
{
"id":"3hodcoa_c",
"name":"3_Hydroxystearoyl_CoA_c0",
"compartment":"c0",
"charge":-4,
"formula":"C39H66N7O18P3S",
"annotation":{
"bigg.metabolite":"3hodcoa",
"inchikey":"WZMAIEGYXCOYSH-FWBOWLIOSA-J",
"kegg.compound":"['C16217']",
"sbo":"SBO:0000247",
"seed.compound":"cpd14936"
}
},
{
"id":"3osteACP_c",
"name":"3_Oxostearoyl_acp_c0",
"compartment":"c0",
"charge":-1,
"formula":"C29H53N2O9PRS",
"annotation":{
"bigg.metabolite":"3osteACP",
"inchikey":"nan",
"kegg.compound":"['C16219']",
"sbo":"SBO:0000247",
"seed.compound":"cpd14938"
}
},
{
"id":"3hoctaACP_c",
"name":"R_3_Hydroxyoctadecanoyl_acyl_carrierprotein__c0",
"compartment":"c0",
"charge":-1,
"formula":"C29H55N2O9PRS",
"annotation":{
"bigg.metabolite":"3hoctaACP",
"inchikey":"nan",
"kegg.compound":"None",
"sbo":"SBO:0000247",
"seed.compound":"cpd15371"
}
},
{
"id":"toctd2eACP_c",
"name":"trans_octadec_2_enoyl_acyl_carrier_protein_c0",
"compartment":"c0",
"charge":-1,
"formula":"C29H53N2O8PRS",
"annotation":{
"bigg.metabolite":"toctd2eACP",
"inchikey":"nan",
"kegg.compound":"None",
"sbo":"SBO:0000247",
"seed.compound":"cpd15572"
}
},
{
"id":"ocdACP_c",
"name":"Stearoyl_acyl_carrier_protein_c0",
"compartment":"c0",
"charge":-1,
"formula":"C29H55N2O8PSR",
"annotation":{
"bigg.metabolite":"ocdACP",
"inchikey":"nan",
"kegg.compound":"['C04088']",
"sbo":"SBO:0000247",
"seed.compound":"cpd12458"
}
},
{
"id":"cproc_c",
"name":"Cyclopropanecarboxylate_c0",
"compartment":"c0",
"charge":-1,
"formula":"C4H5O2",
"annotation":{
"bigg.metabolite":"cproc",
"inchikey":"YMGUBTXCNDTFJI-UHFFFAOYSA-M",
"kegg.compound":"['C16267']",
"sbo":"SBO:0000247",
"seed.compound":"cpd14983"
}
},
{
"id":"cproccoa_c",
"name":"Cyclopropanecarboxyl_CoA_c0",
"compartment":"c0",
"charge":-4,
"formula":"C25H36N7O17P3S",
"annotation":{
"bigg.metabolite":"cproccoa",
"inchikey":"NCSHVCWGZZSPQT-NDZSKPAWSA-J",
"kegg.compound":"['C16268']",
"sbo":"SBO:0000247",
"seed.compound":"cpd14984"
}
},
{
"id":"35cdgmp_c",
"name":"cdiGMP_c0",
"compartment":"c0",
"charge":-2,
"formula":"C20H22N10O14P2",
"annotation":{
"bigg.metabolite":"35cdgmp",
"inchikey":"PKFDLKSEZWEFGL-MHARETSRSA-L",
"kegg.compound":"['C16463']",
"sbo":"SBO:0000247",
"seed.compound":"cpd15167"
}
},
{
"id":"cpd15172_c",
"name":"2E_5_Methylhexa_2_4_dienoyl_CoA_c0",
"compartment":"c0",
"charge":-4,
"formula":"C28H40N7O17P3S",
"annotation":{
"bigg.metabolite":"cpd15172",
"inchikey":"IFMYVRQEHQTINS-MEOYLLPMSA-J",
"kegg.compound":"['C16468']",
"sbo":"SBO:0000247",
"seed.compound":"cpd15172"
}
},
{
"id":"cpd15173_c",
"name":"3_Hydroxy_5_methylhex_4_enoyl_CoA_c0",
"compartment":"c0",
"charge":-4,
"formula":"C28H42N7O18P3S",
"annotation":{
"bigg.metabolite":"cpd15173",
"inchikey":"OLZYNLSKRKFUJC-FPVIQYCMSA-J",
"kegg.compound":"['C16469']",
"sbo":"SBO:0000247",
"seed.compound":"cpd15173"
}
},
{
"id":"trnasec_c",
"name":"cpd15573_c0",
"compartment":"c0",
"charge":0,
"formula":"C10H12N5O3R",
"annotation":{
"bigg.metabolite":"trnasec",
"inchikey":"nan",
"kegg.compound":"None",
"sbo":"SBO:0000247",
"seed.compound":"cpd15573"
}
},
{
"id":"sertrna_sec_c",
"name":"L_Seryl_tRNASec_c0",
"compartment":"c0",
"charge":2,
"formula":"C13H19N6O5R",
"annotation":{
"bigg.metabolite":"sertrna_sec",
"inchikey":"nan",
"kegg.compound":"['C06481']",
"sbo":"SBO:0000247",
"seed.compound":"cpd15565"
}
},
{
"id":"5flur_c",
"name":"5_Fluorouridine_c0",
"compartment":"c0",
"charge":0,
"formula":"C9H11FN2O6",
"annotation":{
"bigg.metabolite":"5flur",
"inchikey":"FHIDNBAQOFJWCA-UAKXSSHOSA-N",
"kegg.compound":"['C16633']",
"sbo":"SBO:0000247",
"seed.compound":"cpd16437"
}
},
{
"id":"5flurimp_c",
"name":"5_Fluorouridine_monophosphate_c0",
"compartment":"c0",
"charge":-2,
"formula":"C9H10FN2O9P",
"annotation":{
"bigg.metabolite":"5flurimp",
"inchikey":"RNBMPPYRHNWTMA-UAKXSSHOSA-L",
"kegg.compound":"['C16634']",
"sbo":"SBO:0000247",
"seed.compound":"cpd16438"
}
},
{
"id":"6tins5mp_c",
"name":"6_Thioinosine_5_monophosphate_c0",
"compartment":"c0",
"charge":-2,
"formula":"C10H11N4O7PS",
"annotation":{
"bigg.metabolite":"6tins5mp",
"inchikey":"ZKRFOXLVOKTUTA-KQYNXXCUSA-L",
"kegg.compound":"['C04646']",
"sbo":"SBO:0000247",
"seed.compound":"cpd02832"
}
},
{
"id":"6txan5mp_c",
"name":"6_Thioxanthine_5_monophosphate_c0",
"compartment":"c0",
"charge":-2,
"formula":"C10H11N4O8PS",
"annotation":{
"bigg.metabolite":"6txan5mp",
"inchikey":"WMRIOGFRJLQENF-UUOKFMHZSA-L",
"kegg.compound":"['C16618']",
"sbo":"SBO:0000247",
"seed.compound":"cpd16422"
}
},
{
"id":"6tgsnmp_c",
"name":"6_Thioguanosine_monophosphate_c0",
"compartment":"c0",
"charge":-2,
"formula":"C10H12N5O7PS",
"annotation":{
"bigg.metabolite":"6tgsnmp",
"inchikey":"BPZXYEUJBFHASJ-UUOKFMHZSA-L",
"kegg.compound":"['C16619']",
"sbo":"SBO:0000247",
"seed.compound":"cpd16423"
}
},
{
"id":"cpd05267_c",
"name":"Ribose_c0",
"compartment":"c0",
"charge":0,
"formula":"C5H10O5",
"annotation":{
"bigg.metabolite":"cpd05267",
"inchikey":"SRBFZHDQGSBBOR-TXICZTDVSA-N",
"kegg.compound":"['C08353']",
"sbo":"SBO:0000247",
"seed.compound":"cpd05267"
}
},
{
"id":"cpd16443_c",
"name":"beta_D_Ribofuranose_c0",
"compartment":"c0",
"charge":0,
"formula":"C5H10O5",
"annotation":{
"bigg.metabolite":"cpd16443",
"inchikey":"HMFHBZSHGGEWLO-TXICZTDVSA-N",
"kegg.compound":"['C16639']",
"sbo":"SBO:0000247",
"seed.compound":"cpd16443"
}
},
{
"id":"na15dap_c",
"name":"na15dap_c0",
"compartment":"c0",
"charge":3,
"formula":"C8H24N3",
"annotation":{
"bigg.metabolite":"na15dap",
"sbo":"SBO:0000247",
"seed.compound":"na15dap"
}
},
{
"id":"ivcoa_c",
"name":"Isovaleryl_CoA_c0",
"compartment":"c0",
"charge":-4,
"formula":"C26H40N7O17P3S",
"annotation":{
"bigg.metabolite":"ivcoa",
"inchikey":"UYVZIWWBJMYRCD-ZMHDXICWSA-J",
"kegg.compound":"['C02939']",
"sbo":"SBO:0000247",
"seed.compound":"cpd01882"
}
},
{
"id":"2mbcoa_c",
"name":"2_Methylbutyryl_CoA_c0",
"compartment":"c0",
"charge":-4,
"formula":"C26H40N7O17P3S",
"annotation":{
"bigg.metabolite":"2mbcoa",
"inchikey":"LYNVNYDEQMMNMZ-XGXNYEOVSA-J",
"kegg.compound":"['C01033']",
"sbo":"SBO:0000247",
"seed.compound":"cpd00760"
}
},
{
"id":"5pg35pg_c",
"name":"5pg35pg_c0",
"compartment":"c0",
"charge":-3,
"formula":"C20H23N10O15P2",
"annotation":{
"bigg.metabolite":"5pg35pg",
"sbo":"SBO:0000247",
"seed.compound":"5pg35pg"
}
},
{
"id":"com_c",
"name":"CoM_c0",
"compartment":"c0",
"charge":-1,
"formula":"C2H5O3S2",
"annotation":{
"bigg.metabolite":"com",
"inchikey":"ZNEWHQLOPFWXOF-UHFFFAOYSA-M",
"kegg.compound":"['C03576']",
"sbo":"SBO:0000247",
"seed.compound":"cpd02246"
}
},
{
"id":"mcom_c",
"name":"Methyl_CoM_c0",
"compartment":"c0",
"charge":-1,
"formula":"C3H7O3S2",
"annotation":{
"bigg.metabolite":"mcom",
"inchikey":"FGMRHOCVEPGURB-UHFFFAOYSA-M",
"kegg.compound":"['C03920']",
"sbo":"SBO:0000247",
"seed.compound":"cpd02438"
}
},
{
"id":"h4mpt_c",
"name":"H4MPT_c0",
"compartment":"c0",
"charge":-3,
"formula":"C30H42N6O16P",
"annotation":{
"bigg.metabolite":"h4mpt",
"inchikey":"SCBIBGUJSMHIAI-LHIIQLEZSA-K",
"kegg.compound":"['C01217']",
"sbo":"SBO:0000247",
"seed.compound":"cpd00895"
}
},
{
"id":"mleneh4spt_c",
"name":"5_10_Methylenetetrahydromethanopterin_c0",
"compartment":"c0",
"charge":-3,
"formula":"C31H42N6O16P",
"annotation":{
"bigg.metabolite":"mleneh4spt",
"inchikey":"GBMIGEWJAPFSQI-CAFBYHECSA-K",
"kegg.compound":"['C04377']",
"sbo":"SBO:0000247",
"seed.compound":"cpd02679"
}
},
{
"id":"4hp4hob_c",
"name":"4hp4hob_c0",
"compartment":"c0",
"charge":0,
"formula":"C13H10O4",
"annotation":{
"bigg.metabolite":"4hp4hob",
"sbo":"SBO:0000247",
"seed.compound":"4hp4hob"
}
},
{
"id":"4hbz_c",
"name":"4_Hydroxybenzoate_c0",
"compartment":"c0",
"charge":-1,
"formula":"C7H5O3",
"annotation":{
"bigg.metabolite":"4hbz",
"inchikey":"FJKROLUGYXJWQN-UHFFFAOYSA-M",
"kegg.compound":"['C00156']",
"sbo":"SBO:0000247",
"seed.compound":"cpd00136"
}
},
{
"id":"hqn_c",
"name":"Quinol_c0",
"compartment":"c0",
"charge":0,
"formula":"C6H6O2",
"annotation":{
"bigg.metabolite":"hqn",
"inchikey":"QIGBRXMKCJKVMJ-UHFFFAOYSA-N",
"kegg.compound":"['C00530']",
"sbo":"SBO:0000247",
"seed.compound":"cpd00415"
}
},
{
"id":"tma_c",
"name":"CH33N_c0",
"compartment":"c0",
"charge":1,
"formula":"C3H10N",
"annotation":{
"bigg.metabolite":"tma",
"inchikey":"GETQZCLCWQTVFV-UHFFFAOYSA-O",
"kegg.compound":"['C00565']",
"sbo":"SBO:0000247",
"seed.compound":"cpd00441"
}
},
{
"id":"dma_c",
"name":"CH32NH_c0",
"compartment":"c0",
"charge":1,
"formula":"C2H8N",
"annotation":{
"bigg.metabolite":"dma",
"inchikey":"ROSDSFDQCJNGOL-UHFFFAOYSA-O",
"kegg.compound":"['C00543']",
"sbo":"SBO:0000247",
"seed.compound":"cpd00425"
}
},
{
"id":"hepdp_c",
"name":"all_trans_Heptaprenyl_diphosphate_c0",
"compartment":"c0",
"charge":-2,
"formula":"C35H58O7P2",
"annotation":{
"bigg.metabolite":"hepdp",
"inchikey":"LSJLEXWXRKTZAJ-YUIIPXGZSA-L",
"kegg.compound":"['C04216']",
"sbo":"SBO:0000247",
"seed.compound":"cpd02590"
}
},
{
"id":"trnaprec_c",
"name":"cpd28576_c0",
"compartment":"c0",
"charge":0,
"formula":"C10H17O10PR2",
"annotation":{
"bigg.metabolite":"trnaprec",
"inchikey":"nan",
"kegg.compound":"None",
"sbo":"SBO:0000247",
"seed.compound":"cpd28576"
}
},
{
"id":"trnacca_c",
"name":"cpd28600_c0",
"compartment":"c0",
"charge":0,
"formula":"C38H53N11O30P4R2",
"annotation":{
"bigg.metabolite":"trnacca",
"inchikey":"nan",
"kegg.compound":"None",
"sbo":"SBO:0000247",
"seed.compound":"cpd28600"
}
},
{
"id":"trnacyt_c",
"name":"trnacyt_c0",
"compartment":"c0",
"charge":-1,
"formula":"C19H28N3O17P2R2",
"annotation":{
"bigg.metabolite":"trnacyt",
"sbo":"SBO:0000247",
"seed.compound":"trnacyt"
}
},
{
"id":"trnacc_c",
"name":"trnacc_c0",
"compartment":"c0",
"charge":0,
"formula":"C28H29N6O18P3R2",
"annotation":{
"bigg.metabolite":"trnacc",
"sbo":"SBO:0000247",
"seed.compound":"trnacc"
}
},
{
"id":"btd_M_c",
"name":"S_S_2_3_Butanediol_c0",
"compartment":"c0",
"charge":0,
"formula":"C4H10O2",
"annotation":{
"bigg.metabolite":"btd_M",
"inchikey":"OWBTYPJTUOEWEK-IMJSIDKUSA-N",
"kegg.compound":"['C03046']",
"sbo":"SBO:0000247",
"seed.compound":"cpd01949"
}
},
{
"id":"s7p_c",
"name":"Sedoheptulose7_phosphate_c0",
"compartment":"c0",
"charge":-2,
"formula":"C7H13O10P",
"annotation":{
"bigg.metabolite":"s7p",
"inchikey":"JDTUMPKOJBQPKX-GBNDHIKLSA-L",
"kegg.compound":"['C05382']",
"sbo":"SBO:0000247",
"seed.compound":"cpd00238"
}
},
{
"id":"fe3_c",
"name":"fe3_c0",
"compartment":"c0",
"charge":3,
"formula":"Fe",
"annotation":{
"bigg.metabolite":"fe3",
"inchikey":"VTLYFUHAOXGGBS-UHFFFAOYSA-N",
"kegg.compound":"['C14819']",
"sbo":"SBO:0000247",
"seed.compound":"cpd10516"
}
},
{
"id":"gdpddman_c",
"name":"GDP_4_dehydro_D_rhamnose_c0",
"compartment":"c0",
"charge":-2,
"formula":"C16H21N5O15P2",
"annotation":{
"bigg.metabolite":"gdpddman",
"inchikey":"PNHLMHWWFOPQLK-BKUUWRAGSA-L",
"kegg.compound":"['C01222']",
"sbo":"SBO:0000247",
"seed.compound":"cpd00900"
}
},
{
"id":"orot5p_c",
"name":"Orotidylic_acid_c0",
"compartment":"c0",
"charge":-3,
"formula":"C10H10N2O11P",
"annotation":{
"bigg.metabolite":"orot5p",
"inchikey":"KYOBSHFOBAOFBF-XVFCMESISA-K",
"kegg.compound":"['C01103']",
"sbo":"SBO:0000247",
"seed.compound":"cpd00810"
}
},
{
"id":"hista_c",
"name":"Histamine_c0",
"compartment":"c0",
"charge":1,
"formula":"C5H10N3",
"annotation":{
"bigg.metabolite":"hista",
"inchikey":"NTYJJOPFIAHURM-UHFFFAOYSA-O",
"kegg.compound":"['C00388']",
"sbo":"SBO:0000247",
"seed.compound":"cpd00312"
}
},
{
"id":"pacald_c",
"name":"alpha_Tolualdehyde_c0",
"compartment":"c0",
"charge":0,
"formula":"C8H8O",
"annotation":{
"bigg.metabolite":"pacald",
"inchikey":"DTUQWGWMVIHBKE-UHFFFAOYSA-N",
"kegg.compound":"['C00601']",
"sbo":"SBO:0000247",
"seed.compound":"cpd00464"
}
},
{
"id":"4per_c",
"name":"4_Phosphoerythronate_c0",
"compartment":"c0",
"charge":-3,
"formula":"C4H6O8P",
"annotation":{
"bigg.metabolite":"4per",
"inchikey":"ZCZXOHUILRHRQJ-PWNYCUMCSA-K",
"kegg.compound":"['C03393']",
"sbo":"SBO:0000247",
"seed.compound":"cpd02147"
}
},
{
"id":"gdpfuc_c",
"name":"GDP_L_fucose_c0",
"compartment":"c0",
"charge":-2,
"formula":"C16H23N5O15P2",
"annotation":{
"bigg.metabolite":"gdpfuc",
"inchikey":"nan",
"kegg.compound":"['C00325', 'G10615']",
"sbo":"SBO:0000247",
"seed.compound":"cpd00272"
}
},
{
"id":"12ppd__R_c",
"name":"R_1_2_Propanediol_c0",
"compartment":"c0",
"charge":0,
"formula":"C3H8O2",
"annotation":{
"bigg.metabolite":"12ppd__R",
"inchikey":"DNIAPMSPPWPWGF-GSVOUGTGSA-N",
"kegg.compound":"['C02912']",
"sbo":"SBO:0000247",
"seed.compound":"cpd01861"
}
},
{
"id":"ppal_c",
"name":"Propanal_c0",
"compartment":"c0",
"charge":0,
"formula":"C3H6O",
"annotation":{
"bigg.metabolite":"ppal",
"inchikey":"NBBJYMSMWIIQGU-UHFFFAOYSA-N",
"kegg.compound":"['C00479']",
"sbo":"SBO:0000247",
"seed.compound":"cpd00371"
}
},
{
"id":"fuc__L_c",
"name":"L_Fucose_c0",
"compartment":"c0",
"charge":0,
"formula":"C6H12O5",
"annotation":{
"bigg.metabolite":"fuc__L",
"inchikey":"SHZGCJCMOBCMKK-DHVFOXMCSA-N",
"kegg.compound":"['C01019']",
"sbo":"SBO:0000247",
"seed.compound":"cpd00751"
}
},
{
"id":"mhpglu_c",
"name":"5_Methyltetrahydropteroyltri_L_glutamate_c0",
"compartment":"c0",
"charge":-4,
"formula":"C30H35N9O12",
"annotation":{
"bigg.metabolite":"mhpglu",
"inchikey":"HVRNKDVLFAVCJF-VJANTYMQSA-J",
"kegg.compound":"['C04489']",
"sbo":"SBO:0000247",
"seed.compound":"cpd02738"
}
},
{
"id":"thglu_c",
"name":"Tetrahydropteroyltri_L_glutamate_c0",
"compartment":"c0",
"charge":-4,
"formula":"C29H33N9O12",
"annotation":{
"bigg.metabolite":"thglu",
"inchikey":"nan",
"kegg.compound":"['C04144']",
"sbo":"SBO:0000247",
"seed.compound":"cpd02555"
}
},
{
"id":"uaaGgtla_c",
"name":"Undecaprenyl_diphospho_N_acetylmuramoyl_N_acetylglucosamine_L_alanyl_D_isoglutaminyl_L_lysyl_D_alanyl_D_alanine_c0",
"compartment":"c0",
"charge":-2,
"formula":"C94H155N9O25P2",
"annotation":{
"bigg.metabolite":"uaaGgtla",
"inchikey":"CALJPWOWZPDIQK-PRHZHQPTSA-L",
"kegg.compound":"['C05894']",
"sbo":"SBO:0000247",
"seed.compound":"cpd03492"
}
},
{
"id":"tre6p_c",
"name":"Trehalose_6_phosphate_c0",
"compartment":"c0",
"charge":-2,
"formula":"C12H21O14P",
"annotation":{
"bigg.metabolite":"tre6p",
"inchikey":"LABSPYBHMPDTEL-LIZSDCNHSA-L",
"kegg.compound":"['C00689', 'G09795']",
"sbo":"SBO:0000247",
"seed.compound":"cpd00523"
}
},
{
"id":"udecan1_c",
"name":"cpd17666_c0",
"compartment":"c0",
"charge":-2,
"formula":"C96H158N10O26P2",
"annotation":{
"bigg.metabolite":"udecan1",
"inchikey":"VCKYTGCICDTHCU-OQUIGZRYSA-L",
"kegg.compound":"['C17541']",
"sbo":"SBO:0000247",
"seed.compound":"cpd17666"
}
},
{
"id":"udecan2_c",
"name":"cpd17675_c0",
"compartment":"c0",
"charge":-3,
"formula":"C97H158N9O27P2",
"annotation":{
"bigg.metabolite":"udecan2",
"inchikey":"MMGDIKBAHBHKDI-GCTRGLIYSA-K",
"kegg.compound":"['C17550']",
"sbo":"SBO:0000247",
"seed.compound":"cpd17675"
}
},
{
"id":"3mbACP_c",
"name":"isovaleryl_ACP_c0",
"compartment":"c0",
"charge":-1,
"formula":"C16H29N2O8PRS",
"annotation":{
"bigg.metabolite":"3mbACP",
"inchikey":"nan",
"kegg.compound":"None",
"sbo":"SBO:0000247",
"seed.compound":"cpd11520"
}
},
{
"id":"glycogen_c",
"name":"Glycogen_c0",
"compartment":"c0",
"charge":0,
"formula":"C6H10O5",
"annotation":{
"bigg.metabolite":"glycogen",
"inchikey":"BYSGBSNPRWKUQH-UJDJLXLFSA-N",
"kegg.compound":"['C00182', 'G11603']",
"sbo":"SBO:0000247",
"seed.compound":"cpd00155"
}
},
{
"id":"3mb2cACP_c",
"name":"3mb2cACP_c0",
"compartment":"c0",
"charge":-1,
"formula":"C16H27O8N2PSR",
"annotation":{
"bigg.metabolite":"3mb2cACP",
"sbo":"SBO:0000247",
"seed.compound":"3mb2cACP"
}
},
{
"id":"branch_c13_fa_c",
"name":"branchc13fa_c0",
"compartment":"c0",
"charge":-1,
"formula":"C13H25O2",
"annotation":{
"bigg.metabolite":"branch_c13_fa",
"sbo":"SBO:0000247",
"seed.compound":"branchc13fa"
}
},
{
"id":"branch_c17_fa_c",
"name":"branchc17fa_c0",
"compartment":"c0",
"charge":-1,
"formula":"C17H33O2",
"annotation":{
"bigg.metabolite":"branch_c17_fa",
"sbo":"SBO:0000247",
"seed.compound":"branchc17fa"
}
},
{
"id":"1ag3p_gen_c",
"name":"cpd11424_c0",
"compartment":"c0",
"charge":-200,
"formula":"C1868H3636O700P100",
"annotation":{
"bigg.metabolite":"1ag3p_gen",
"inchikey":"nan",
"kegg.compound":"None",
"sbo":"SBO:0000247",
"seed.compound":"cpd11424"
}
},
{
"id":"pa_gen_c",
"name":"cpd11422_c0",
"compartment":"c0",
"charge":-200,
"formula":"C3436H6572O800P100",
"annotation":{
"bigg.metabolite":"pa_gen",
"inchikey":"nan",
"kegg.compound":"['C00416']",
"sbo":"SBO:0000247",
"seed.compound":"cpd11422"
}
},
{
"id":"dg12dg_c",
"name":"cpd11428_c0",
"compartment":"c0",
"charge":0,
"formula":"C4636H8672O1500",
"annotation":{
"bigg.metabolite":"dg12dg",
"inchikey":"nan",
"kegg.compound":"None",
"sbo":"SBO:0000247",
"seed.compound":"cpd11428"
}
},
{
"id":"tg12dg_c",
"name":"cpd11458_c0",
"compartment":"c0",
"charge":0,
"formula":"C5236H9672O2000",
"annotation":{
"bigg.metabolite":"tg12dg",
"inchikey":"nan",
"kegg.compound":"None",
"sbo":"SBO:0000247",
"seed.compound":"cpd11458"
}
},
{
"id":"cpd12556_c",
"name":"cpd12556_c0",
"compartment":"c0",
"charge":0,
"formula":"C4336H8572N200O1100P100",
"annotation":{
"bigg.metabolite":"cpd12556",
"inchikey":"nan",
"kegg.compound":"['C04482']",
"sbo":"SBO:0000247",
"seed.compound":"cpd12556"
}
},
{
"id":"ps_BS_c",
"name":"cpd11455_c0",
"compartment":"c0",
"charge":-100,
"formula":"C3736H7172N100O1000P100",
"annotation":{
"bigg.metabolite":"ps_BS",
"inchikey":"nan",
"kegg.compound":"['C02737']",
"sbo":"SBO:0000247",
"seed.compound":"cpd11455"
}
},
{
"id":"psetha_BS_c",
"name":"cpd11456_c0",
"compartment":"c0",
"charge":-100,
"formula":"C3636H7172N100O800P100",
"annotation":{
"bigg.metabolite":"psetha_BS",
"inchikey":"nan",
"kegg.compound":"['C00350']",
"sbo":"SBO:0000247",
"seed.compound":"cpd11456"
}
},
{
"id":"cdpglyc_c",
"name":"CDPglycerol_c0",
"compartment":"c0",
"charge":-2,
"formula":"C12H19N3O13P2",
"annotation":{
"bigg.metabolite":"cdpglyc",
"inchikey":"nan",
"kegg.compound":"['C00513']",
"sbo":"SBO:0000247",
"seed.compound":"cpd00402"
}
},
{
"id":"glu_lta_c",
"name":"cpd11445_c0",
"compartment":"c0",
"charge":-2400,
"formula":"C26236H47072O25500P2400",
"annotation":{
"bigg.metabolite":"glu_lta",
"inchikey":"nan",
"kegg.compound":"None",
"sbo":"SBO:0000247",
"seed.compound":"cpd11445"
}
},
{
"id":"aglu_lta_c",
"name":"cpd11446_c0",
"compartment":"c0",
"charge":-2400,
"formula":"C31036H54272N2400O25500P2400",
"annotation":{
"bigg.metabolite":"aglu_lta",
"inchikey":"nan",
"kegg.compound":"None",
"sbo":"SBO:0000247",
"seed.compound":"cpd11446"
}
},
{
"id":"ala_lta_c",
"name":"cpd11447_c0",
"compartment":"c0",
"charge":-2400,
"formula":"C19036H39872N2400O18300P2400",
"annotation":{
"bigg.metabolite":"ala_lta",
"inchikey":"nan",
"kegg.compound":"None",
"sbo":"SBO:0000247",
"seed.compound":"cpd11447"
}
},
{
"id":"lta_c",
"name":"cpd11448_c0",
"compartment":"c0",
"charge":-2400,
"formula":"C11836H23072O13500P2400",
"annotation":{
"bigg.metabolite":"lta",
"inchikey":"nan",
"kegg.compound":"None",
"sbo":"SBO:0000247",
"seed.compound":"cpd11448"
}
},
{
"id":"cpd11452_c",
"name":"cpd11452_c0",
"compartment":"c0",
"charge":-2,
"formula":"C40H62N8O21",
"annotation":{
"bigg.metabolite":"cpd11452",
"inchikey":"nan",
"kegg.compound":"None",
"sbo":"SBO:0000247",
"seed.compound":"cpd11452"
}
},
{
"id":"gly_tea_c",
"name":"cpd11442_c0",
"compartment":"c0",
"charge":-45,
"formula":"C151H297N2O238P46",
"annotation":{
"bigg.metabolite":"gly_tea",
"inchikey":"nan",
"kegg.compound":"None",
"sbo":"SBO:0000247",
"seed.compound":"cpd11442"
}
},
{
"id":"glygly_tea_c",
"name":"cpd11443_c0",
"compartment":"c0",
"charge":-45,
"formula":"C421H749N2O464P46",
"annotation":{
"bigg.metabolite":"glygly_tea",
"inchikey":"nan",
"kegg.compound":"None",
"sbo":"SBO:0000247",
"seed.compound":"cpd11443"
}
},
{
"id":"min_tea_c",
"name":"tcam_c0",
"compartment":"c0",
"charge":-30,
"formula":"H750O420C420N30P30",
"annotation":{
"bigg.metabolite":"min_tea",
"inchikey":"nan",
"kegg.compound":"None",
"sbo":"SBO:0000247",
"seed.compound":"cpd11459"
}
},
{
"id":"cell6_c",
"name":"Cellohexaose_c0",
"compartment":"c0",
"charge":0,
"formula":"C36H62O31",
"annotation":{
"bigg.metabolite":"cell6",
"inchikey":"nan",
"kegg.compound":"['C06217', 'G01967']",
"sbo":"SBO:0000247",
"seed.compound":"cpd03719"
}
},
{
"id":"cell5_c",
"name":"Cellopentaose_c0",
"compartment":"c0",
"charge":0,
"formula":"C30H52O26",
"annotation":{
"bigg.metabolite":"cell5",
"inchikey":"nan",
"kegg.compound":"['C06218', 'G00546']",
"sbo":"SBO:0000247",
"seed.compound":"cpd03720"
}
},
{
"id":"cell4_c",
"name":"Cellotetraose_c0",
"compartment":"c0",
"charge":0,
"formula":"C24H42O21",
"annotation":{
"bigg.metabolite":"cell4",
"inchikey":"nan",
"kegg.compound":"['C02013', 'G00459']",
"sbo":"SBO:0000247",
"seed.compound":"cpd01376"
}
},
{
"id":"cell3_c",
"name":"Cellotriose_c0",
"compartment":"c0",
"charge":0,
"formula":"C18H32O16",
"annotation":{
"bigg.metabolite":"cell3",
"inchikey":"FYGDTMLNYKFZSV-ZWSAEMDYSA-N",
"kegg.compound":"['C06219', 'G00318']",
"sbo":"SBO:0000247",
"seed.compound":"cpd03721"
}
},
{
"id":"nh4_e",
"name":"NH3_e0",
"compartment":"e0",
"charge":1,
"formula":"H4N",
"annotation":{
"bigg.metabolite":"nh4",
"inchikey":"QGZKDVFQNNGYKY-UHFFFAOYSA-O",
"kegg.compound":"['C00014']",
"sbo":"SBO:0000247",
"seed.compound":"cpd00013"
}
},
{
"id":"h2o_e",
"name":"H2O_e0",
"compartment":"e0",
"charge":0,
"formula":"H2O",
"annotation":{
"bigg.metabolite":"h2o",
"inchikey":"XLYOFNOQVPJJNP-UHFFFAOYSA-N",
"kegg.compound":"['C00001', 'C01328']",
"sbo":"SBO:0000247",
"seed.compound":"cpd00001"
}
},
{
"id":"co2_e",
"name":"CO2_e0",
"compartment":"e0",
"charge":0,
"formula":"CO2",
"annotation":{
"bigg.metabolite":"co2",
"inchikey":"CURLTUGMZLYLDI-UHFFFAOYSA-N",
"kegg.compound":"['C00011']",
"sbo":"SBO:0000247",
"seed.compound":"cpd00011"
}
},
{
"id":"cellb_e",
"name":"CELB_e0",
"compartment":"e0",
"charge":0,
"formula":"C12H22O11",
"annotation":{
"bigg.metabolite":"cellb",
"inchikey":"GUBGYTABKSRVRQ-CUHNMECISA-N",
"kegg.compound":"['C00185', 'G00289']",
"sbo":"SBO:0000247",
"seed.compound":"cpd00158"
}
},
{
"id":"cell3_e",
"name":"Cellotriose_e0",
"compartment":"e0",
"charge":0,
"formula":"C18H32O16",
"annotation":{
"bigg.metabolite":"cell3",
"inchikey":"FYGDTMLNYKFZSV-ZWSAEMDYSA-N",
"kegg.compound":"['C06219', 'G00318']",
"sbo":"SBO:0000247",
"seed.compound":"cpd03721"
}
},
{
"id":"cell4_e",
"name":"Cellotetraose_e0",
"compartment":"e0",
"charge":0,
"formula":"C24H42O21",
"annotation":{
"bigg.metabolite":"cell4",
"inchikey":"nan",
"kegg.compound":"['C02013', 'G00459']",
"sbo":"SBO:0000247",
"seed.compound":"cpd01376"
}
},
{
"id":"cell5_e",
"name":"Cellopentaose_e0",
"compartment":"e0",
"charge":0,
"formula":"C30H52O26",
"annotation":{
"bigg.metabolite":"cell5",
"inchikey":"nan",
"kegg.compound":"['C06218', 'G00546']",
"sbo":"SBO:0000247",
"seed.compound":"cpd03720"
}
},
{
"id":"cell6_e",
"name":"Cellohexaose_e0",
"compartment":"e0",
"charge":0,
"formula":"C36H62O31",
"annotation":{
"bigg.metabolite":"cell6",
"inchikey":"nan",
"kegg.compound":"['C06217', 'G01967']",
"sbo":"SBO:0000247",
"seed.compound":"cpd03719"
}
},
{
"id":"urea_e",
"name":"Urea_e0",
"compartment":"e0",
"charge":0,
"formula":"CH4N2O",
"annotation":{
"bigg.metabolite":"urea",
"inchikey":"XSQUKJJJFZCRTK-UHFFFAOYSA-N",
"kegg.compound":"['C00086']",
"sbo":"SBO:0000247",
"seed.compound":"cpd00073"
}
},
{
"id":"ca2_e",
"name":"Ca2_plus__e0",
"compartment":"e0",
"charge":2,
"formula":"Ca",
"annotation":{
"bigg.metabolite":"ca2",
"inchikey":"BHPQYMZQTOCNFJ-UHFFFAOYSA-N",
"kegg.compound":"['C00076']",
"sbo":"SBO:0000247",
"seed.compound":"cpd00063"
}
},
{
"id":"ca2_c",
"name":"Ca2_plus__c0",
"compartment":"c0",
"charge":2,
"formula":"Ca",
"annotation":{
"bigg.metabolite":"ca2",
"inchikey":"BHPQYMZQTOCNFJ-UHFFFAOYSA-N",
"kegg.compound":"['C00076']",
"sbo":"SBO:0000247",
"seed.compound":"cpd00063"
}
},
{
"id":"mg2_e",
"name":"Mg_e0",
"compartment":"e0",
"charge":2,
"formula":"Mg",
"annotation":{
"bigg.metabolite":"mg2",
"inchikey":"JLVVSXFLKOJNIY-UHFFFAOYSA-N",
"kegg.compound":"['C00305']",
"sbo":"SBO:0000247",
"seed.compound":"cpd00254"
}
},
{
"id":"mg2_c",
"name":"Mg_c0",
"compartment":"c0",
"charge":2,
"formula":"Mg",
"annotation":{
"bigg.metabolite":"mg2",
"inchikey":"JLVVSXFLKOJNIY-UHFFFAOYSA-N",
"kegg.compound":"['C00305']",
"sbo":"SBO:0000247",
"seed.compound":"cpd00254"
}
},
{
"id":"k_e",
"name":"K_plus__e0",
"compartment":"e0",
"charge":1,
"formula":"K",
"annotation":{
"bigg.metabolite":"k",
"inchikey":"NPYPAHLBTDXSSS-UHFFFAOYSA-N",
"kegg.compound":"['C00238']",
"sbo":"SBO:0000247",
"seed.compound":"cpd00205"
}
},
{
"id":"k_c",
"name":"K_plus__c0",
"compartment":"c0",
"charge":1,
"formula":"K",
"annotation":{
"bigg.metabolite":"k",
"inchikey":"NPYPAHLBTDXSSS-UHFFFAOYSA-N",
"kegg.compound":"['C00238']",
"sbo":"SBO:0000247",
"seed.compound":"cpd00205"
}
},
{
"id":"so4_e",
"name":"Sulfate_e0",
"compartment":"e0",
"charge":-2,
"formula":"O4S",
"annotation":{
"bigg.metabolite":"so4",
"inchikey":"QAOWNCQODCNURD-UHFFFAOYSA-L",
"kegg.compound":"['C00059']",
"sbo":"SBO:0000247",
"seed.compound":"cpd00048"
}
},
{
"id":"pi_e",
"name":"Phosphate_e0",
"compartment":"e0",
"charge":-2,
"formula":"HO4P",
"annotation":{
"bigg.metabolite":"pi",
"inchikey":"NBIIXXVUZAFLBC-UHFFFAOYSA-L",
"kegg.compound":"['C00009']",
"sbo":"SBO:0000247",
"seed.compound":"cpd00009"
}
},
{
"id":"fe3_e",
"name":"fe3_e0",
"compartment":"e0",
"charge":3,
"formula":"Fe",
"annotation":{
"bigg.metabolite":"fe3",
"inchikey":"VTLYFUHAOXGGBS-UHFFFAOYSA-N",
"kegg.compound":"['C14819']",
"sbo":"SBO:0000247",
"seed.compound":"cpd10516"
}
},
{
"id":"h2s_e",
"name":"H2S_e0",
"compartment":"e0",
"charge":-1,
"formula":"HS",
"annotation":{
"bigg.metabolite":"h2s",
"inchikey":"RWSOTUBLDIXVET-UHFFFAOYSA-M",
"kegg.compound":"['C00283']",
"sbo":"SBO:0000247",
"seed.compound":"cpd00239"
}
},
{
"id":"ala__L_e",
"name":"L_Alanine_e0",
"compartment":"e0",
"charge":0,
"formula":"C3H7NO2",
"annotation":{
"bigg.metabolite":"ala__L",
"inchikey":"QNAYBMKLOCPYGJ-REOHCLBHSA-N",
"kegg.compound":"['C00041']",
"sbo":"SBO:0000247",
"seed.compound":"cpd00035"
}
},
{
"id":"arg__L_e",
"name":"L_Arginine_e0",
"compartment":"e0",
"charge":1,
"formula":"C6H15N4O2",
"annotation":{
"bigg.metabolite":"arg__L",
"inchikey":"ODKSFYDXXFIFQN-BYPYZUCNSA-O",
"kegg.compound":"['C00062']",
"sbo":"SBO:0000247",
"seed.compound":"cpd00051"
}
},
{
"id":"asn__L_e",
"name":"L_Asparagine_e0",
"compartment":"e0",
"charge":0,
"formula":"C4H8N2O3",
"annotation":{
"bigg.metabolite":"asn__L",
"inchikey":"DCXYFEDJOCDNAF-REOHCLBHSA-N",
"kegg.compound":"['C00152']",
"sbo":"SBO:0000247",
"seed.compound":"cpd00132"
}
},
{
"id":"asp__L_e",
"name":"L_Aspartate_e0",
"compartment":"e0",
"charge":-1,
"formula":"C4H6NO4",
"annotation":{
"bigg.metabolite":"asp__L",
"inchikey":"CKLJMWTZIZZHCS-REOHCLBHSA-M",
"kegg.compound":"['C00049']",
"sbo":"SBO:0000247",
"seed.compound":"cpd00041"
}
},
{
"id":"cys__L_e",
"name":"L_Cysteine_e0",
"compartment":"e0",
"charge":0,
"formula":"C3H7NO2S",
"annotation":{
"bigg.metabolite":"cys__L",
"inchikey":"XUJNEKJLAYXESH-REOHCLBHSA-N",
"kegg.compound":"['C00097']",
"sbo":"SBO:0000247",
"seed.compound":"cpd00084"
}
},
{
"id":"glu__L_e",
"name":"L_Glutamate_e0",
"compartment":"e0",
"charge":-1,
"formula":"C5H8NO4",
"annotation":{
"bigg.metabolite":"glu__L",
"inchikey":"WHUUTDBJXJRKMK-VKHMYHEASA-M",
"kegg.compound":"['C00025']",
"sbo":"SBO:0000247",
"seed.compound":"cpd00023"
}
},
{
"id":"gln__L_e",
"name":"L_Glutamine_e0",
"compartment":"e0",
"charge":0,
"formula":"C5H10N2O3",
"annotation":{
"bigg.metabolite":"gln__L",
"inchikey":"ZDXPYRJPNDTMRX-VKHMYHEASA-N",
"kegg.compound":"['C00064']",
"sbo":"SBO:0000247",
"seed.compound":"cpd00053"
}
},
{
"id":"gly_e",
"name":"Glycine_e0",
"compartment":"e0",
"charge":0,
"formula":"C2H5NO2",
"annotation":{
"bigg.metabolite":"gly",
"inchikey":"DHMQDGOQFOQNFH-UHFFFAOYSA-N",
"kegg.compound":"['C00037']",
"sbo":"SBO:0000247",
"seed.compound":"cpd00033"
}
},
{
"id":"his__L_e",
"name":"L_Histidine_e0",
"compartment":"e0",
"charge":0,
"formula":"C6H9N3O2",
"annotation":{
"bigg.metabolite":"his__L",
"inchikey":"HNDVDQJCIGZPNO-YFKPBYRVSA-N",
"kegg.compound":"['C00135']",
"sbo":"SBO:0000247",
"seed.compound":"cpd00119"
}
},
{
"id":"ile__L_e",
"name":"L_Isoleucine_e0",
"compartment":"e0",
"charge":0,
"formula":"C6H13NO2",
"annotation":{
"bigg.metabolite":"ile__L",
"inchikey":"AGPKZVBTJJNPAG-WHFBIAKZSA-N",
"kegg.compound":"['C00407']",
"sbo":"SBO:0000247",
"seed.compound":"cpd00322"
}
},
{
"id":"leu__L_e",
"name":"L_Leucine_e0",
"compartment":"e0",
"charge":0,
"formula":"C6H13NO2",
"annotation":{
"bigg.metabolite":"leu__L",
"inchikey":"ROHFNLRQFUQHCH-YFKPBYRVSA-N",
"kegg.compound":"['C00123']",
"sbo":"SBO:0000247",
"seed.compound":"cpd00107"
}
},
{
"id":"lys__L_e",
"name":"L_Lysine_e0",
"compartment":"e0",
"charge":1,
"formula":"C6H15N2O2",
"annotation":{
"bigg.metabolite":"lys__L",
"inchikey":"KDXKERNSBIXSRK-YFKPBYRVSA-O",
"kegg.compound":"['C00047']",
"sbo":"SBO:0000247",
"seed.compound":"cpd00039"
}
},
{
"id":"met__L_e",
"name":"L_Methionine_e0",
"compartment":"e0",
"charge":0,
"formula":"C5H11NO2S",
"annotation":{
"bigg.metabolite":"met__L",
"inchikey":"FFEARJCKVFRZRR-BYPYZUCNSA-N",
"kegg.compound":"['C00073']",
"sbo":"SBO:0000247",
"seed.compound":"cpd00060"
}
},
{
"id":"phe__L_e",
"name":"L_Phenylalanine_e0",
"compartment":"e0",
"charge":0,
"formula":"C9H11NO2",
"annotation":{
"bigg.metabolite":"phe__L",
"inchikey":"COLNVLDHVKWLRT-QMMMGPOBSA-N",
"kegg.compound":"['C00079']",
"sbo":"SBO:0000247",
"seed.compound":"cpd00066"
}
},
{
"id":"pro__L_e",
"name":"L_Proline_e0",
"compartment":"e0",
"charge":0,
"formula":"C5H9NO2",
"annotation":{
"bigg.metabolite":"pro__L",
"inchikey":"ONIBWKKTOPOVIA-BYPYZUCNSA-N",
"kegg.compound":"['C00148']",
"sbo":"SBO:0000247",
"seed.compound":"cpd00129"
}
},
{
"id":"ser__L_e",
"name":"L_Serine_e0",
"compartment":"e0",
"charge":0,
"formula":"C3H7NO3",
"annotation":{
"bigg.metabolite":"ser__L",
"inchikey":"MTCFGRXMJLQNBG-REOHCLBHSA-N",
"kegg.compound":"['C00065']",
"sbo":"SBO:0000247",
"seed.compound":"cpd00054"
}
},
{
"id":"thr__L_e",
"name":"L_Threonine_e0",
"compartment":"e0",
"charge":0,
"formula":"C4H9NO3",
"annotation":{
"bigg.metabolite":"thr__L",
"inchikey":"AYFVYJQAPQTCCC-GBXIJSLDSA-N",
"kegg.compound":"['C00188']",
"sbo":"SBO:0000247",
"seed.compound":"cpd00161"
}
},
{
"id":"trp__L_e",
"name":"L_Tryptophan_e0",
"compartment":"e0",
"charge":0,
"formula":"C11H12N2O2",
"annotation":{
"bigg.metabolite":"trp__L",
"inchikey":"QIVBCDIJIAJPQS-VIFPVBQESA-N",
"kegg.compound":"['C00078']",
"sbo":"SBO:0000247",
"seed.compound":"cpd00065"
}
},
{
"id":"tyr__L_e",
"name":"L_Tyrosine_e0",
"compartment":"e0",
"charge":0,
"formula":"C9H11NO3",
"annotation":{
"bigg.metabolite":"tyr__L",
"inchikey":"OUYCCCASQSFEME-QMMMGPOBSA-N",
"kegg.compound":"['C00082']",
"sbo":"SBO:0000247",
"seed.compound":"cpd00069"
}
},
{
"id":"val__L_e",
"name":"L_Valine_e0",
"compartment":"e0",
"charge":0,
"formula":"C5H11NO2",
"annotation":{
"bigg.metabolite":"val__L",
"inchikey":"KZSNJWFQEVHDMF-BYPYZUCNSA-N",
"kegg.compound":"['C00183']",
"sbo":"SBO:0000247",
"seed.compound":"cpd00156"
}
},
{
"id":"ac_e",
"name":"Acetate_e0",
"compartment":"e0",
"charge":-1,
"formula":"C2H3O2",
"annotation":{
"bigg.metabolite":"ac",
"inchikey":"QTBSBXVTEAMEQO-UHFFFAOYSA-M",
"kegg.compound":"['C00033']",
"sbo":"SBO:0000247",
"seed.compound":"cpd00029"
}
},
{
"id":"for_e",
"name":"Formate_e0",
"compartment":"e0",
"charge":-1,
"formula":"CHO2",
"annotation":{
"bigg.metabolite":"for",
"inchikey":"BDAGIHXWWSANSR-UHFFFAOYSA-M",
"kegg.compound":"['C00058']",
"sbo":"SBO:0000247",
"seed.compound":"cpd00047"
}
},
{
"id":"lac__L_e",
"name":"L_Lactate_e0",
"compartment":"e0",
"charge":-1,
"formula":"C3H5O3",
"annotation":{
"bigg.metabolite":"lac__L",
"inchikey":"JVTAAEKCZFNVCJ-REOHCLBHSA-M",
"kegg.compound":"['C00186']",
"sbo":"SBO:0000247",
"seed.compound":"cpd00159"
}
},
{
"id":"h2_e",
"name":"H2_e0",
"compartment":"e0",
"charge":0,
"formula":"H2",
"annotation":{
"bigg.metabolite":"h2",
"inchikey":"UFHFLCQGNIYNRP-UHFFFAOYSA-N",
"kegg.compound":"['C00282']",
"sbo":"SBO:0000247",
"seed.compound":"cpd11640"
}
},
{
"id":"pyr_e",
"name":"Pyruvate_e0",
"compartment":"e0",
"charge":-1,
"formula":"C3H3O3",
"annotation":{
"bigg.metabolite":"pyr",
"inchikey":"LCTONWCANYUPML-UHFFFAOYSA-M",
"kegg.compound":"['C00022']",
"sbo":"SBO:0000247",
"seed.compound":"cpd00020"
}
},
{
"id":"succ_e",
"name":"Succinate_e0",
"compartment":"e0",
"charge":-2,
"formula":"C4H4O4",
"annotation":{
"bigg.metabolite":"succ",
"inchikey":"KDYFGRWQOYBRFD-UHFFFAOYSA-L",
"kegg.compound":"['C00042']",
"sbo":"SBO:0000247",
"seed.compound":"cpd00036"
}
},
{
"id":"mal__L_e",
"name":"L_Malate_e0",
"compartment":"e0",
"charge":-2,
"formula":"C4H4O5",
"annotation":{
"bigg.metabolite":"mal__L",
"inchikey":"BJEPYKJPYRNKOW-REOHCLBHSA-L",
"kegg.compound":"['C00149']",
"sbo":"SBO:0000247",
"seed.compound":"cpd00130"
}
},
{
"id":"btd_M_e",
"name":"S_S_2_3_Butanediol_e0",
"compartment":"e0",
"charge":0,
"formula":"C4H10O2",
"annotation":{
"bigg.metabolite":"btd_M",
"inchikey":"OWBTYPJTUOEWEK-IMJSIDKUSA-N",
"kegg.compound":"['C03046']",
"sbo":"SBO:0000247",
"seed.compound":"cpd01949"
}
},
{
"id":"btd_RR_e",
"name":"BDOH_e0",
"compartment":"e0",
"charge":0,
"formula":"C4H10O2",
"annotation":{
"bigg.metabolite":"btd_RR",
"inchikey":"OWBTYPJTUOEWEK-QWWZWVQMSA-N",
"kegg.compound":"['C03044']",
"sbo":"SBO:0000247",
"seed.compound":"cpd01947"
}
},
{
"id":"5oxpro_e",
"name":"5_Oxoproline_e0",
"compartment":"e0",
"charge":-1,
"formula":"C5H6NO3",
"annotation":{
"bigg.metabolite":"5oxpro",
"inchikey":"ODHCTXKNWHHXJC-VKHMYHEASA-M",
"kegg.compound":"['C01879']",
"sbo":"SBO:0000247",
"seed.compound":"cpd01293"
}
},
{
"id":"ibutoh_c",
"name":"Isobutyl_alcohol_c0",
"compartment":"c0",
"charge":0,
"formula":"C4H10O",
"annotation":{
"bigg.metabolite":"ibutoh",
"inchikey":"ZXEKIIBDNHEJCQ-UHFFFAOYSA-N",
"kegg.compound":"['C14710']",
"sbo":"SBO:0000247",
"seed.compound":"cpd10408"
}
},
{
"id":"ibutoh_e",
"name":"Isobutyl_alcohol_e0",
"compartment":"e0",
"charge":0,
"formula":"C4H10O",
"annotation":{
"bigg.metabolite":"ibutoh",
"inchikey":"ZXEKIIBDNHEJCQ-UHFFFAOYSA-N",
"kegg.compound":"['C14710']",
"sbo":"SBO:0000247",
"seed.compound":"cpd10408"
}
},
{
"id":"fum_e",
"name":"Fumarate_e0",
"compartment":"e0",
"charge":-2,
"formula":"C4H2O4",
"annotation":{
"bigg.metabolite":"fum",
"inchikey":"VZCYOOQTPOCHFL-OWOJBTEDSA-L",
"kegg.compound":"['C00122']",
"sbo":"SBO:0000247",
"seed.compound":"cpd00106"
}
},
{
"id":"xylt_e",
"name":"Xylitol_e0",
"compartment":"e0",
"charge":0,
"formula":"C5H12O5",
"annotation":{
"bigg.metabolite":"xylt",
"inchikey":"HEBKCHPVOIAQTA-SCDXWVJYSA-N",
"kegg.compound":"['C00379']",
"sbo":"SBO:0000247",
"seed.compound":"cpd00306"
}
},
{
"id":"na1_c",
"name":"Na_plus__c0",
"compartment":"c0",
"charge":1,
"formula":"Na",
"annotation":{
"bigg.metabolite":"na1",
"inchikey":"FKNQFGJONOIPTF-UHFFFAOYSA-N",
"kegg.compound":"['C01330']",
"sbo":"SBO:0000247",
"seed.compound":"cpd00971"
}
},
{
"id":"ppa_c",
"name":"Propionate_c0",
"compartment":"c0",
"charge":-1,
"formula":"C3H5O2",
"annotation":{
"bigg.metabolite":"ppa",
"inchikey":"XBDQKXXYIPTUBI-UHFFFAOYSA-M",
"kegg.compound":"['C00163']",
"sbo":"SBO:0000247",
"seed.compound":"cpd00141"
}
},
{
"id":"s17bp_c",
"name":"Sedoheptulose_1_7_bisphosphate_c0",
"compartment":"c0",
"charge":-4,
"formula":"C7H12O13P2",
"annotation":{
"bigg.metabolite":"s17bp",
"inchikey":"OKHXOUGRECCASI-SHUUEZRQSA-J",
"kegg.compound":"['C00447']",
"sbo":"SBO:0000247",
"seed.compound":"cpd00349"
}
},
{
"id":"2mppal_c",
"name":"2_methylpropanal_c0",
"compartment":"c0",
"charge":0,
"formula":"C4H8O",
"annotation":{
"bigg.metabolite":"2mppal",
"inchikey":"nan",
"kegg.compound":"None",
"sbo":"SBO:0000247",
"seed.compound":"cpd16874"
}
},
{
"id":"pnto__R_e",
"name":"PAN_e0",
"compartment":"e0",
"charge":-1,
"formula":"C9H16NO5",
"annotation":{
"bigg.metabolite":"pnto__R",
"inchikey":"GHOKWGTUZJEAQD-ZETCQYMHSA-M",
"kegg.compound":"['C00864']",
"sbo":"SBO:0000247",
"seed.compound":"cpd00644"
}
},
{
"id":"etoh_e",
"name":"Ethanol_e0",
"compartment":"e0",
"charge":0,
"formula":"C2H6O",
"annotation":{
"bigg.metabolite":"etoh",
"inchikey":"LFQSCWFLJHTTHZ-UHFFFAOYSA-N",
"kegg.compound":"['C00469']",
"sbo":"SBO:0000247",
"seed.compound":"cpd00363"
}
},
{
"id":"ppoh_c",
"name":"Optal_c0",
"compartment":"c0",
"charge":0,
"formula":"C3H8O",
"annotation":{
"bigg.metabolite":"ppoh",
"inchikey":"BDERNNFJNOPAEC-UHFFFAOYSA-N",
"kegg.compound":"['C05979']",
"sbo":"SBO:0000247",
"seed.compound":"cpd03559"
}
},
{
"id":"2mbald_c",
"name":"2_Methylbutanal_c0",
"compartment":"c0",
"charge":0,
"formula":"C5H10O",
"annotation":{
"bigg.metabolite":"2mbald",
"inchikey":"BYGQBDHUGHBGMD-UHFFFAOYSA-N",
"kegg.compound":"['C02223']",
"sbo":"SBO:0000247",
"seed.compound":"cpd01499"
}
},
{
"id":"2mbtoh_c",
"name":"2_methyl_1_butanol_c0",
"compartment":"c0",
"charge":0,
"formula":"C5H12O",
"annotation":{
"bigg.metabolite":"2mbtoh",
"inchikey":"nan",
"kegg.compound":"None",
"sbo":"SBO:0000247",
"seed.compound":"cpd16873"
}
},
{
"id":"3mbald_c",
"name":"3_Methylbutanal_c0",
"compartment":"c0",
"charge":0,
"formula":"C5H10O",
"annotation":{
"bigg.metabolite":"3mbald",
"inchikey":"YGHRJJRRZDOVPD-UHFFFAOYSA-N",
"kegg.compound":"['C07329']",
"sbo":"SBO:0000247",
"seed.compound":"cpd04534"
}
},
{
"id":"iamoh_c",
"name":"Isoamyl_alcohol_c0",
"compartment":"c0",
"charge":0,
"formula":"C5H12O",
"annotation":{
"bigg.metabolite":"iamoh",
"inchikey":"PHTQWCKDNZKARW-UHFFFAOYSA-N",
"kegg.compound":"['C07328']",
"sbo":"SBO:0000247",
"seed.compound":"cpd04533"
}
},
{
"id":"na1_e",
"name":"Na_plus__e0",
"compartment":"e0",
"charge":1,
"formula":"Na",
"annotation":{
"bigg.metabolite":"na1",
"inchikey":"FKNQFGJONOIPTF-UHFFFAOYSA-N",
"kegg.compound":"['C01330']",
"sbo":"SBO:0000247",
"seed.compound":"cpd00971"
}
},
{
"id":"glceq_e",
"name":"Glucose equivalents",
"compartment":"e0",
"charge":0,
"formula":"C6H12O6",
"annotation":{
"bigg.metabolite":"glceq",
"sbo":"SBO:0000247",
"seed.compound":"glceq"
}
},
{
"id":"fuc__L_e",
"name":"L_Fucose_c0",
"compartment":"e0",
"charge":0,
"formula":"C6H12O5",
"annotation":{
"bigg.metabolite":"fuc__L",
"inchikey":"SHZGCJCMOBCMKK-DHVFOXMCSA-N",
"kegg.compound":"['C01019']",
"sbo":"SBO:0000247",
"seed.compound":"cpd00751"
}
},
{
"id":"glc__D_e",
"name":"D_Glucose_c0",
"compartment":"e0",
"charge":0,
"formula":"C6H12O6",
"annotation":{
"bigg.metabolite":"glc__D",
"inchikey":"WQZGKKKJIJFFOK-GASJEMHNSA-N",
"kegg.compound":"['C00031', 'C00293']",
"sbo":"SBO:0000247",
"seed.compound":"cpd00027"
}
},
{
"id":"sbt__D_e",
"name":"Sorbitol_c0",
"compartment":"e0",
"charge":0,
"formula":"C6H14O6",
"annotation":{
"bigg.metabolite":"sbt__D",
"inchikey":"FBPFZTCFMRRESA-JGWLITMVSA-N",
"kegg.compound":"['C00794']",
"sbo":"SBO:0000247",
"seed.compound":"cpd00588"
}
},
{
"id":"fru_e",
"name":"D_Fructose_c0",
"compartment":"e0",
"charge":0,
"formula":"C6H12O6",
"annotation":{
"bigg.metabolite":"fru",
"inchikey":"RFSUNEUAIZKAJO-VRPWFDPXSA-N",
"kegg.compound":"['C00095']",
"sbo":"SBO:0000247",
"seed.compound":"cpd00082"
}
},
{
"id":"cit_e",
"name":"Citrate_c0",
"compartment":"e0",
"charge":-3,
"formula":"C6H5O7",
"annotation":{
"bigg.metabolite":"cit",
"inchikey":"KRKNYBCHXYNGOX-UHFFFAOYSA-K",
"kegg.compound":"['C00158']",
"sbo":"SBO:0000247",
"seed.compound":"cpd00137"
}
},
{
"id":"shcl_c",
"name":"Dihydrosirohydrochlorin C42H40N4O16",
"compartment":"c0",
"charge":-7,
"formula":"C42H41N4O16",
"annotation":{
"bigg.metabolite":"shcl",
"sbo":"SBO:0000247",
"seed.compound":"shcl"
}
},
{
"id":"agly_tea_c",
"name":"Alanyl-glycerol teichoic acid",
"compartment":"c0",
"charge":-44.0,
"formula":"C286H613N47O328P46",
"notes":{
"IS_GENERIC":"biomass",
"KEGG_ID":""
}
}
],
"reactions":[
{
"id":"PPA",
"name":"Inorganic diphosphatase",
"metabolites":{
"h2o_c":1.0,
"h_c":1.0,
"h_e":-2.0,
"pi_c":-2.0,
"ppi_c":1.0
},
"lower_bound":0.0,
"upper_bound":1000.0,
"gene_reaction_rule":"CLO1313_RS04240",
"subsystem":"Oxidative phosphorylation",
"notes":{
"confidence_level":"2",
"curation_notes":"annotated as sodium translocating",
"literature_references":"PMID23435896",
"old_gpr":"Clo1313_0823"
},
"annotation":{
"ec-code":[
"3.6.1.1"
],
"kegg.reaction":[
"R00004"
],
"sbo":"SBO:0000176"
}
},
{
"id":"ACLS",
"name":"Acetolactate synthase",
"metabolites":{
"alac__S_c":1.0,
"co2_c":1.0,
"h_c":-1.0,
"pyr_c":-2.0
},
"lower_bound":0.0,
"upper_bound":1000.0,
"gene_reaction_rule":"(CLO1313_RS00530 and CLO1313_RS00535) or CLO1313_RS01575",
"subsystem":"Pantothenate and CoA biosynthesis",
"notes":{
"confidence_level":"4",
"literature_references":"PMID26170002",
"old_gpr":"(Clo1313_0099 and Clo1313_0100) or Clo1313_0305"
},
"annotation":{
"bigg.reaction":[
"ACLS, ACLSm"
],
"brenda":[
"BR37100, BS386675"
],
"ec-code":[
"2.2.1.6"
],
"iatcore":[
"VAL1"
],
"kegg.reaction":[
"R00006, R00226"
],
"metacyc":[
"ACETOLACTSYN-RXN"
],
"metanetx.reaction":[
"MNXR392"
],
"rhea":[
"20501, 20502, 20503, 20504, 25249, 25250, 25251, 25252"
],
"sbo":"SBO:0000176",
"seed.reaction":[
"rxn00003"
],
"unipathway.reaction":[
"UCR00226, UER00677"
]
}
},
{
"id":"PDHam1hi",
"name":"Pyruvate dehydrogenase (acetyl-transferring)",
"metabolites":{
"2ahethmpp_c":1.0,
"co2_c":1.0,
"h_c":-1.0,
"pyr_c":-1.0,
"thmpp_c":-1.0
},
"lower_bound":0.0,
"upper_bound":1000.0,
"gene_reaction_rule":"CLO1313_RS00530 or CLO1313_RS00535 or CLO1313_RS01575",
"subsystem":"Glycolysis/Gluconeogenesis",
"notes":{
"confidence_level":"2",
"old_gpr":"Clo1313_0099 or Clo1313_0100 or Clo1313_0305"
},
"annotation":{
"ec-code":[
"1.2.4.1         2.2.1.6         4.1.1.1"
],
"kegg.reaction":[
"R00014, R08648"
],
"metacyc":[
"RXN-12583"
],
"metanetx.reaction":[
"MNXR59103"
],
"sbo":"SBO:0000176",
"seed.reaction":[
"rxn00011"
],
"unipathway.reaction":[
"UCR00014"
]
}
},
{
"id":"ECH",
"name":"(FeFe)-hydrogenase, ferredoxin dependent, membrane-bound",
"metabolites":{
"fdxo_42_c":2.0,
"fdxr_42_c":-2.0,
"h2_c":1,
"h_c":-3.0,
"h_e":1
},
"lower_bound":-1000,
"upper_bound":1000,
"gene_reaction_rule":"CLO1313_RS02885 and CLO1313_RS02890 and CLO1313_RS02895 and CLO1313_RS02900 and CLO1313_RS02905 and CLO1313_RS02910 and CLO1313_RS15535 and CLO1313_RS02915 and CLO1313_RS02920 and CLO1313_RS02925 and CLO1313_RS02930 and CLO1313_RS02935 and (CLO1313_RS09510 or CLO1313_RS09060)",
"subsystem":"Redox metabolism",
"notes":{
"confidence_level":"4",
"curation_notes":"GPR is organized as: (maturase 1 and maturase 2 ...) and (ech_subunit 1 and ech_subunit 2?) and (ferredoxin1 or ferredoxin2 or...).",
"literature_references":"doi:10.1021/acs.inorgchem.5b02274",
"old_gpr":"(Clo1313_0564 and Clo1313_0565 and Clo1313_0566 and Clo1313_0567 and Clo1313_0568 and Clo1313_0569) and (Clo1313_0570 and Clo1313_0571 and Clo1313_0572 and Clo1313_0573 and Clo1313_0574 and Clo1313_0575) and (Clo1313_1881 or Clo1313_1791)"
},
"annotation":{
"ec-code":[
"1.12.7.2        1.12.99.-"
],
"iatcore":[
"FEM14, ECH"
],
"kegg.reaction":[
"R00019"
],
"sbo":"SBO:0000176"
}
},
{
"id":"AHEXASE3",
"name":"Beta-N-acetylhexosaminidase, cytosol",
"metabolites":{
"acgam_c":2.0,
"chtbs_c":-1.0,
"h2o_c":-1.0
},
"lower_bound":0.0,
"upper_bound":1000.0,
"gene_reaction_rule":"CLO1313_RS09635",
"subsystem":"Amino sugar and nucleotide sugar metabolism",
"notes":{
"confidence_level":"2",
"curation_notes":"isolated",
"old_gpr":"Clo1313_1904"
},
"annotation":{
"ec-code":[
"3.2.1.52"
],
"kegg.reaction":[
"R00022, R06141"
],
"metacyc":[
"RXN-12625"
],
"metanetx.reaction":[
"MNXR5635"
],
"rhea":[
"30671, 30672, 30673, 30674"
],
"sbo":"SBO:0000176",
"seed.reaction":[
"rxn00016"
]
}
},
{
"id":"CLBH",
"name":"Cellobiose hydrolase",
"metabolites":{
"cellb_c":-1.0,
"glc__D_c":2.0,
"h2o_c":-1.0
},
"lower_bound":0.0,
"upper_bound":1000.0,
"gene_reaction_rule":"CLO1313_RS05115 or CLO1313_RS10225 or CLO1313_RS04225",
"subsystem":"Starch and sucrose metabolism",
"notes":{
"confidence_level":"2",
"old_gpr":"Clo1313_1002 or Clo1313_2020 or Clo1313_0820"
},
"annotation":{
"biocyc":[
"RXN-10773"
],
"ec-code":[
"3.2.1.21"
],
"kegg.reaction":[
"R00026"
],
"metanetx.reaction":[
"MNXR14507"
],
"rhea":[
"30679, 30680, 30681, 30682"
],
"sbo":"SBO:0000176",
"seed.reaction":[
"rxn00020"
]
}
},
{
"id":"PPBNGS",
"name":"Porphobilinogen synthase",
"metabolites":{
"5aop_c":-2.0,
"h2o_c":2.0,
"h_c":1.0,
"ppbng_c":1.0
},
"lower_bound":0.0,
"upper_bound":1000.0,
"gene_reaction_rule":"CLO1313_RS00595",
"subsystem":"Porphyrin and chlorophyll metabolism",
"notes":{
"confidence_level":"2",
"curation_notes":"reaction direction was not correct. Creating gap",
"old_gpr":"Clo1313_0112"
},
"annotation":{
"bigg.reaction":[
"PPBNGS"
],
"biopath":[
"RXN00685"
],
"brenda":[
"BR22826"
],
"ec-code":[
"4.2.1.24"
],
"kegg.reaction":[
"R00036"
],
"metacyc":[
"PORPHOBILSYNTH-RXN"
],
"metanetx.reaction":[
"MNXR4380"
],
"reactome":[
"REACT_102149, REACT_105735, REACT_108067, REACT_108366, REACT_109551, REACT_115799, REACT_29574, REACT_30060, REACT_34582, REACT_78417, REACT_79090, REACT_86208, REACT_86506, REACT_87228, REACT_87418, REACT_91105, REACT_93306, REACT_9430, REACT_95615, REACT_95858"
],
"rhea":[
"24064, 24065, 24066, 24067"
],
"sbo":"SBO:0000176",
"seed.reaction":[
"rxn00029"
],
"unipathway.reaction":[
"UCR00036, UER00318"
]
}
},
{
"id":"HMBS",
"name":"Hydroxymethylbilane synthase",
"metabolites":{
"h2o_c":-1.0,
"hmbil_c":1.0,
"nh4_c":4.0,
"ppbng_c":-4.0
},
"lower_bound":0.0,
"upper_bound":1000.0,
"gene_reaction_rule":"CLO1313_RS00585",
"subsystem":"Porphyrin and chlorophyll metabolism",
"notes":{
"confidence_level":"2",
"old_gpr":"Clo1313_0110"
},
"annotation":{
"bigg.reaction":[
"HMBS"
],
"biopath":[
"RXN00155"
],
"brenda":[
"BR44288"
],
"ec-code":[
"2.5.1.61"
],
"metanetx.reaction":[
"MNXR2980"
],
"reactome":[
"REACT_109251, REACT_111975, REACT_112064, REACT_112125, REACT_112182, REACT_112412, REACT_112891, REACT_112987, REACT_113975, REACT_114418, REACT_114514, REACT_114679, REACT_114680, REACT_116165, REACT_135579, REACT_140435, REACT_142207, REACT_145624, REACT_9446"
],
"rhea":[
"13185, 13186, 13187, 13188"
],
"sbo":"SBO:0000176",
"seed.reaction":[
"rxn00060"
],
"unipathway.reaction":[
"UCR00084, UER00319"
]
}
},
{
"id":"ATPS",
"name":"ATPase",
"metabolites":{
"adp_c":1.0,
"atp_c":-1.0,
"h2o_c":-1.0,
"h_c":-1.0,
"h_e":2.0,
"pi_c":1.0
},
"lower_bound":0.0,
"upper_bound":1000.0,
"gene_reaction_rule":"CLO1313_RS01005 or (CLO1313_RS14915 and CLO1313_RS14920 and CLO1313_RS14925 and CLO1313_RS14930 and CLO1313_RS14935 and CLO1313_RS14940 and CLO1313_RS14945 and CLO1313_RS14950) or (CLO1313_RS00975 and CLO1313_RS00980 and CLO1313_RS00985 and CLO1313_RS00990 and CLO1313_RS00995 and CLO1313_RS01000) or CLO1313_RS01005 or CLO1313_RS01010 or CLO1313_RS10355 or CLO1313_RS14910 or CLO1313_RS14915 or CLO1313_RS14920 or CLO1313_RS14925 or CLO1313_RS05885 or CLO1313_RS06805 or CLO1313_RS05475 or CLO1313_RS14990 or CLO1313_RS09995",
"subsystem":"Oxidative phosphorylation",
"notes":{
"confidence_level":"2",
"curation_notes":"Added several putative ATPS genes based on genome annotation",
"old_gpr":"(Clo1313_0195) or (Clo1313_2935 and Clo1313_2936 and Clo1313_2937 and Clo1313_2938 and Clo1313_2939 and Clo1313_2940 and Clo1313_2941 and Clo1313_2942) or (Clo1313_0189 and Clo1313_0190 and Clo1313_0191 and Clo1313_0192 and Clo1313_0193 and Clo1313_0194) or Clo1313_0195 or Clo1313_0196 or Clo1313_2044 or Clo1313_2934 or Clo1313_2935 or Clo1313_2936 or Clo1313_2937 or Clo1313_1159 or Clo1313_1342 or Clo1313_1076 or Clo1313_2950 or Clo1313_1976"
},
"annotation":{
"bigg.reaction":[
"ATPM, ATPS, NTP1"
],
"biopath":[
"RXN00003, RXN01035"
],
"brenda":[
"BR22769, BR22782, BS141407"
],
"ec-code":[
"3.6.1.3         3.6.1.5         3.6.1.8         3.6.1.15"
],
"kegg.reaction":[
"R00086"
],
"metacyc":[
"3.6.3.50-RXN, 3.6.3.51-RXN, 3.6.3.52-RXN, 3.6.4.1-RXN, 3.6.4.11-RXN, 3.6.4.2-RXN, 3.6.4.3-RXN, 3.6.4.4-RXN, 3.6.4.5-RXN, 3.6.4.6-RXN, 3.6.4.7-RXN, 3.6.4.8-RXN, 3.6.4.9-RXN, ADENOSINETRIPHOSPHATASE-RXN, RXN-10799, RXN-10800, RXN-11109, RXN-11135, RXN0-1061"
],
"metanetx.reaction":[
"MNXR892"
],
"reactome":[
"REACT_110331, REACT_114392, REACT_125833, REACT_125930, REACT_127575, REACT_128535, REACT_131968, REACT_132070, REACT_132222, REACT_133711, REACT_134617, REACT_136874, REACT_140447, REACT_142102, REACT_143625, REACT_146014, REACT_15379, REACT_25268, REACT_86172"
],
"rhea":[
"13065, 13066, 13067, 13068, 20852, 20853, 20854, 20855"
],
"sbo":"SBO:0000176",
"seed.reaction":[
"rxn00062, rxn08173, rxn09528, rxn09529, rxn09530, rxn09694, rxn10042, rxn10443, rxn11300, rxn13766"
]
}
},
{
"id":"GLUS",
"name":"Glutamate synthase (NADH)",
"metabolites":{
"akg_c":-1.0,
"gln__L_c":-1.0,
"glu__L_c":2.0,
"h_c":-1.0,
"nad_c":1.0,
"nadh_c":-1.0
},
"lower_bound":0.0,
"upper_bound":1000.0,
"gene_reaction_rule":"CLO1313_RS09345 or CLO1313_RS07420 or CLO1313_RS08370 or CLO1313_RS09335 or CLO1313_RS08490",
"subsystem":"Alanine, aspartate and glutamate metabolism",
"notes":{
"confidence_level":"2",
"old_gpr":"Clo1313_1849 or Clo1313_1467 or Clo1313_1657 or Clo1313_1847 or Clo1313_1681"
},
"annotation":{
"bigg.reaction":[
"GLUSx"
],
"brenda":[
"BR36862, BS370168"
],
"ec-code":[
"1.4.1.14"
],
"kegg.reaction":[
"R00093"
],
"metacyc":[
"GLUTAMATE-SYNTHASE-NADH-RXN"
],
"metanetx.reaction":[
"MNXR31608"
],
"rhea":[
"13753, 13754, 13755, 13756"
],
"sbo":"SBO:0000176",
"seed.reaction":[
"rxn00069"
],
"unipathway.reaction":[
"UCR00093, UER00690"
]
}
},
{
"id":"NADK",
"name":"NAD kinase",
"metabolites":{
"adp_c":1.0,
"atp_c":-1.0,
"h_c":1.0,
"nad_c":-1.0,
"nadp_c":1.0
},
"lower_bound":0.0,
"upper_bound":1000.0,
"gene_reaction_rule":"CLO1313_RS07110",
"subsystem":"Nicotinate and nicotinamide metabolism",
"notes":{
"confidence_level":"2",
"old_gpr":"Clo1313_1405"
},
"annotation":{
"bigg.reaction":[
"NADK, NADKm"
],
"biopath":[
"RXN00607"
],
"brenda":[
"BR47763"
],
"ec-code":[
"2.7.1.22"
],
"kegg.reaction":[
"R00104"
],
"metacyc":[
"NAD-KIN-RXN"
],
"metanetx.reaction":[
"MNXR3759"
],
"reactome":[
"REACT_100443, REACT_100710, REACT_104124, REACT_105015, REACT_106904, REACT_109125, REACT_11234, REACT_28799, REACT_29129, REACT_30450, REACT_32843, REACT_93050, REACT_94691, REACT_97499"
],
"rhea":[
"18629, 18630, 18631, 18632"
],
"sbo":"SBO:0000176",
"seed.reaction":[
"rxn00077"
]
}
},
{
"id":"GLUSy",
"name":"Glutamate synthase (NADPH)",
"metabolites":{
"akg_c":-1.0,
"gln__L_c":-1.0,
"glu__L_c":2.0,
"h_c":-1.0,
"nadp_c":1.0,
"nadph_c":-1.0
},
"lower_bound":0.0,
"upper_bound":1000.0,
"gene_reaction_rule":"CLO1313_RS10305 or CLO1313_RS10290 or CLO1313_RS09345",
"subsystem":"Alanine, aspartate and glutamate metabolism",
"notes":{
"confidence_level":"2",
"old_gpr":"Clo1313_2035 or Clo1313_2032 or Clo1313_1849"
},
"annotation":{
"bigg.reaction":[
"GLUSy"
],
"biopath":[
"RXN00859"
],
"brenda":[
"BR36861, BS370167"
],
"ec-code":[
"1.4.1.13"
],
"kegg.reaction":[
"R00114"
],
"metacyc":[
"GLUTAMATESYN-RXN"
],
"metanetx.reaction":[
"MNXR31609"
],
"rhea":[
"15501, 15502, 15503, 15504"
],
"sbo":"SBO:0000176",
"seed.reaction":[
"rxn00085"
],
"unipathway.reaction":[
"UCR00114, UER00689"
]
}
},
{
"id":"ADK1",
"name":"Adenylate kinase",
"metabolites":{
"adp_c":2.0,
"amp_c":-1.0,
"atp_c":-1.0,
"h_c":-1.0
},
"lower_bound":0.0,
"upper_bound":1000.0,
"gene_reaction_rule":"CLO1313_RS02365",
"subsystem":"Purine metabolism",
"notes":{
"confidence_level":"2",
"old_gpr":"Clo1313_0466"
},
"annotation":{
"bigg.reaction":[
"ADK1, ADK1m"
],
"biocyc":[
"ADENYL-KIN-RXN"
],
"biopath":[
"RXN00680"
],
"brenda":[
"BR47850"
],
"ec-code":[
"2.7.4.3"
],
"kegg.reaction":[
"R00127"
],
"metacyc":[
"ADENYL-KIN-RXN"
],
"metanetx.reaction":[
"MNXR479"
],
"reactome":[
"REACT_100354, REACT_100999, REACT_104314, REACT_106139, REACT_107217, REACT_109890, REACT_145463, REACT_153379, REACT_153437, REACT_154529, REACT_154771, REACT_158659, REACT_159588, REACT_2031, REACT_31539, REACT_32517, REACT_33002, REACT_33987, REACT_34796, REACT_390, REACT_78886, REACT_80849, REACT_80989, REACT_82847, REACT_84010, REACT_84704, REACT_85367, REACT_85846, REACT_91426, REACT_91927, REACT_92343, REACT_92843, REACT_94373, REACT_95537, REACT_96203, REACT_97241, REACT_97658"
],
"rhea":[
"12973, 12974, 12975, 12976"
],
"sbo":"SBO:0000176",
"seed.reaction":[
"rxn00097, rxn11199"
],
"unipathway.reaction":[
"UCR00127, UER00649"
]
}
},
{
"id":"DPCOAK",
"name":"Dephospho-CoA kinase",
"metabolites":{
"adp_c":1.0,
"atp_c":-1.0,
"coa_c":1.0,
"dpcoa_c":-1.0,
"h_c":1.0
},
"lower_bound":0.0,
"upper_bound":1000.0,
"gene_reaction_rule":"CLO1313_RS06770",
"subsystem":"Pantothenate and CoA biosynthesis",
"notes":{
"confidence_level":"2",
"old_gpr":"Clo1313_1335"
},
"annotation":{
"bigg.reaction":[
"DPCOAK, DPCOAKm"
],
"biocyc":[
"DEPHOSPHOCOAKIN-RXN"
],
"biopath":[
"RXN00293"
],
"brenda":[
"BR48063"
],
"ec-code":[
"2.7.1.24"
],
"kegg.reaction":[
"R00130"
],
"metacyc":[
"DEPHOSPHOCOAKIN-RXN"
],
"metanetx.reaction":[
"MNXR1772"
],
"reactome":[
"REACT_103651, REACT_11093, REACT_128998, REACT_159966, REACT_30468, REACT_30902, REACT_32306, REACT_33500, REACT_77675, REACT_82321, REACT_89804, REACT_90005, REACT_93983"
],
"rhea":[
"18245, 18246, 18247, 18248"
],
"sbo":"SBO:0000176",
"seed.reaction":[
"rxn00100"
],
"unipathway.reaction":[
"UCR00130, UER00356"
]
}
},
{
"id":"UREA",
"name":"Urease",
"metabolites":{
"co2_c":1.0,
"h2o_c":-1.0,
"h_c":-2.0,
"nh4_c":2.0,
"urea_c":-1.0
},
"lower_bound":0.0,
"upper_bound":1000.0,
"gene_reaction_rule":"CLO1313_RS12615 and CLO1313_RS12620 and CLO1313_RS12625 and CLO1313_RS12595 and CLO1313_RS12600 and CLO1313_RS12605 and CLO1313_RS12610 and CLO1313_RS12615",
"subsystem":"Purine metabolism",
"notes":{
"confidence_level":"2",
"old_gpr":"(Clo1313_2490 and Clo1313_2491 and Clo1313_2492) and (Clo1313_2486 and Clo1313_2487 and Clo1313_2488 and CLO1313_RS12610 and Clo1313_2490)"
},
"annotation":{
"bigg.reaction":[
"UREA"
],
"biocyc":[
"UREASE-RXN"
],
"biopath":[
"RXN00445"
],
"brenda":[
"BR22694"
],
"ec-code":[
"3.5.1.5"
],
"kegg.reaction":[
"R00131"
],
"metacyc":[
"UREASE-RXN"
],
"metanetx.reaction":[
"MNXR5297"
],
"rhea":[
"20557, 20558, 20559, 20560, 25346"
],
"sbo":"SBO:0000176",
"seed.reaction":[
"rxn00101"
],
"unipathway.reaction":[
"UCR00131, UER00370"
]
}
},
{
"id":"NMNAT",
"name":"Nicotinamide-nucleotide adenylyltransferase",
"metabolites":{
"atp_c":-1.0,
"nad_c":1.0,
"nmn_c":-1.0,
"ppi_c":1.0
},
"lower_bound":0.0,
"upper_bound":1000.0,
"gene_reaction_rule":"CLO1313_RS05180",
"subsystem":"Nicotinate and nicotinamide metabolism",
"notes":{
"confidence_level":"2",
"old_gpr":"Clo1313_1016"
},
"annotation":{
"bigg.reaction":[
"NMNAT, NMNATm, NMNATn, NMNATr"
],
"biocyc":[
"NICONUCADENYLYLTRAN-RXN"
],
"biopath":[
"RXN01195"
],
"brenda":[
"BR47858"
],
"ec-code":[
"2.7.7.1         2.7.7.18"
],
"kegg.reaction":[
"R00137"
],
"metacyc":[
"2.7.7.1-RXN"
],
"metanetx.reaction":[
"MNXR3827"
],
"rhea":[
"21360, 21361, 21362, 21363"
],
"sbo":"SBO:0000176",
"seed.reaction":[
"rxn00105"
],
"unipathway.reaction":[
"UCR00137, UER00600"
]
}
},
{
"id":"HAMR",
"name":"Hydroxylamine reductase",
"metabolites":{
"h2o_c":-1.0,
"h_c":2.0,
"ham_c":1.0,
"nad_c":-1.0,
"nadh_c":1.0,
"nh4_c":-1.0
},
"lower_bound":-1000.0,
"upper_bound":1000.0,
"gene_reaction_rule":"CLO1313_RS11135",
"subsystem":"Nitrogen metabolism",
"notes":{
"confidence_level":"2",
"old_gpr":"Clo1313_2198"
},
"annotation":{
"ec-code":[
"1.7.1.10        1.7.99.1"
],
"kegg.reaction":[
"R00143"
],
"sbo":"SBO:0000176"
}
},
{
"id":"NDPK2",
"name":"Nucleoside-diphosphate kinase (ATP:UDP)",
"metabolites":{
"adp_c":1.0,
"atp_c":-1.0,
"udp_c":-1.0,
"utp_c":1.0
},
"lower_bound":0.0,
"upper_bound":1000.0,
"gene_reaction_rule":"CLO1313_RS07615",
"subsystem":"Pyrimidine metabolism",
"notes":{
"confidence_level":"2",
"old_gpr":"Clo1313_1508"
},
"annotation":{
"biocyc":[
"UDPKIN-RXN"
],
"ec-code":[
"2.7.4.6"
],
"kegg.reaction":[
"R00156"
],
"metacyc":[
"UDPKIN-RXN"
],
"metanetx.reaction":[
"MNXR55759"
],
"rhea":[
"25098, 25099, 25100, 25101"
],
"sbo":"SBO:0000176",
"seed.reaction":[
"rxn00117"
],
"unipathway.reaction":[
"UCR00156, UER00276"
]
}
},
{
"id":"UMPK",
"name":"UMP kinase",
"metabolites":{
"adp_c":1.0,
"atp_c":-1.0,
"h_c":-1.0,
"udp_c":1.0,
"ump_c":-1.0
},
"lower_bound":0.0,
"upper_bound":1000.0,
"gene_reaction_rule":"CLO1313_RS07635 or CLO1313_RS06160",
"subsystem":"Pyrimidine metabolism",
"notes":{
"confidence_level":"2",
"old_gpr":"Clo1313_1512 or Clo1313_1211"
},
"annotation":{
"bigg.reaction":[
"UMPK, UMPKm, UMPKn, URIDK1"
],
"biocyc":[
"RXN-12002"
],
"biopath":[
"RXN01502"
],
"brenda":[
"BR48071"
],
"ec-code":[
"2.7.4.4         2.7.4.14        2.7.4.22"
],
"kegg.reaction":[
"R00158"
],
"metacyc":[
"2.7.4.22-RXN, RXN-12002"
],
"metanetx.reaction":[
"MNXR56029"
],
"rhea":[
"24400, 24401, 24402, 24403"
],
"sbo":"SBO:0000176",
"seed.reaction":[
"rxn00119"
],
"unipathway.reaction":[
"UCR00158, UER00274, UER00275"
]
}
},
{
"id":"FMNAT",
"name":"FMN adenylyltransferase",
"metabolites":{
"atp_c":-1.0,
"fad_c":1.0,
"fmn_c":-1.0,
"ppi_c":1.0
},
"lower_bound":0.0,
"upper_bound":1000.0,
"gene_reaction_rule":"CLO1313_RS06245",
"subsystem":"Riboflavin metabolism",
"notes":{
"confidence_level":"2",
"old_gpr":"Clo1313_1229"
},
"annotation":{
"bigg.reaction":[
"FMNAT, FMNATm"
],
"biocyc":[
"FADSYN-RXN"
],
"brenda":[
"BR47867"
],
"ec-code":[
"2.7.7.2"
],
"kegg.reaction":[
"R00161"
],
"metacyc":[
"FADSYN-RXN"
],
"metanetx.reaction":[
"MNXR55426"
],
"reactome":[
"REACT_100498, REACT_101323, REACT_103618, REACT_11128, REACT_113625, REACT_131422, REACT_138527, REACT_32724, REACT_34649, REACT_81244, REACT_82934, REACT_85313, REACT_85926, REACT_89710"
],
"rhea":[
"17237, 17238, 17239, 17240"
],
"sbo":"SBO:0000176",
"seed.reaction":[
"rxn00122"
],
"unipathway.reaction":[
"UCR00161, UER00407"
]
}
},
{
"id":"METAT",
"name":"Methionine adenosyltransferase",
"metabolites":{
"amet_c":1.0,
"atp_c":-1.0,
"h2o_c":-1.0,
"h_c":1.0,
"met__L_c":-1.0,
"pi_c":1.0,
"ppi_c":1.0
},
"lower_bound":0.0,
"upper_bound":1000.0,
"gene_reaction_rule":"CLO1313_RS14860",
"subsystem":"Cysteine and methionine metabolism",
"notes":{
"confidence_level":"2",
"old_gpr":"Clo1313_2924"
},
"annotation":{
"bigg.reaction":[
"METAT"
],
"biocyc":[
"S-ADENMETSYN-RXN"
],
"biopath":[
"RXN00344"
],
"brenda":[
"BR47590"
],
"ec-code":[
"2.5.1.6"
],
"kegg.reaction":[
"R00177"
],
"metacyc":[
"S-ADENMETSYN-RXN"
],
"metanetx.reaction":[
"MNXR3487"
],
"reactome":[
"REACT_103144, REACT_105520, REACT_127322, REACT_132106, REACT_133813, REACT_135986, REACT_139445, REACT_142003, REACT_159813, REACT_32402, REACT_6819, REACT_77762, REACT_77766, REACT_77967, REACT_86939, REACT_91839, REACT_92413, REACT_96978"
],
"rhea":[
"21080, 21081, 21082, 21083"
],
"sbo":"SBO:0000176",
"seed.reaction":[
"rxn00126"
],
"unipathway.reaction":[
"UCR00177, UER00080"
]
}
},
{
"id":"NTD7",
"name":"5'-nucleotidase (AMP)",
"metabolites":{
"adn_c":1.0,
"amp_c":-1.0,
"h2o_c":-1.0,
"pi_c":1.0
},
"lower_bound":0.0,
"upper_bound":1000.0,
"gene_reaction_rule":"CLO1313_RS15375",
"subsystem":"Purine metabolism",
"notes":{
"confidence_level":"2",
"old_gpr":"Clo1313_3022"
},
"annotation":{
"bigg.reaction":[
"NTD7, NTD7e, NTD7l, NTD7pp"
],
"biocyc":[
"AMP-DEPHOSPHORYLATION-RXN"
],
"biopath":[
"RXN01372"
],
"brenda":[
"BS64616"
],
"ec-code":[
"3.1.3.5"
],
"kegg.reaction":[
"R00183"
],
"metacyc":[
"AMP-DEPHOSPHORYLATION-RXN"
],
"metanetx.reaction":[
"MNXR3880"
],
"reactome":[
"REACT_100871, REACT_102002, REACT_108023, REACT_127041, REACT_144387, REACT_1556, REACT_30137, REACT_81741, REACT_84607"
],
"rhea":[
"29375, 29376, 29377, 29378"
],
"sbo":"SBO:0000176",
"seed.reaction":[
"rxn00132"
]
}
},
{
"id":"BPNT",
"name":"3',5'-bisphosphate nucleotidase",
"metabolites":{
"amp_c":1.0,
"h2o_c":-1.0,
"pap_c":-1.0,
"pi_c":1.0
},
"lower_bound":0.0,
"upper_bound":1000.0,
"gene_reaction_rule":"CLO1313_RS00635",
"subsystem":"Purine metabolism",
"notes":{
"confidence_level":"2",
"old_gpr":"Clo1313_0120"
},
"annotation":{
"bigg.reaction":[
"BPNT2"
],
"ec-code":[
"2.7.1.25"
],
"kegg.reaction":[
"R00188"
],
"metacyc":[
"R163-RXN"
],
"metanetx.reaction":[
"MNXR966"
],
"reactome":[
"REACT_27229"
],
"sbo":"SBO:0000176",
"seed.reaction":[
"rxn00360"
]
}
},
{
"id":"ADPT",
"name":"Adenine phosphoribosyltransferase",
"metabolites":{
"ade_c":-1.0,
"amp_c":1.0,
"h_c":1.0,
"ppi_c":1.0,
"prpp_c":-1.0
},
"lower_bound":0.0,
"upper_bound":1000.0,
"gene_reaction_rule":"CLO1313_RS04650",
"subsystem":"Purine metabolism",
"notes":{
"confidence_level":"2",
"old_gpr":"Clo1313_0908"
},
"annotation":{
"bigg.reaction":[
"ADPT"
],
"biopath":[
"RXN01461"
],
"brenda":[
"BR47515"
],
"ec-code":[
"2.4.2.7         2.4.2.8"
],
"kegg.reaction":[
"R00190"
],
"metacyc":[
"ADENPRIBOSYLTRAN-RXN"
],
"metanetx.reaction":[
"MNXR54984"
],
"reactome":[
"REACT_101521, REACT_104879, REACT_137757, REACT_165, REACT_28201, REACT_31142, REACT_32070, REACT_32872, REACT_32930, REACT_84269, REACT_85331, REACT_88309, REACT_90510, REACT_92365, REACT_94463"
],
"rhea":[
"16609, 16610, 16611, 16612"
],
"sbo":"SBO:0000176",
"seed.reaction":[
"rxn00139"
],
"unipathway.reaction":[
"UCR00190, UER00646"
]
}
},
{
"id":"AHCi",
"name":"Adenosylhomocysteinase",
"metabolites":{
"adn_c":1.0,
"ahcys_c":-1.0,
"h2o_c":-1.0,
"hcys__L_c":1.0
},
"lower_bound":0.0,
"upper_bound":1000.0,
"gene_reaction_rule":"CLO1313_RS05380",
"subsystem":"Cysteine and methionine metabolism",
"notes":{
"confidence_level":"2",
"old_gpr":"Clo1313_1057"
},
"annotation":{
"bigg.reaction":[
"AHC, AHCi"
],
"biocyc":[
"ADENOSYLHOMOCYSTEINASE-RXN"
],
"biopath":[
"RXN00127"
],
"brenda":[
"BR16046"
],
"ec-code":[
"3.3.1.1"
],
"kegg.reaction":[
"R00192"
],
"metacyc":[
"ADENOSYLHOMOCYSTEINASE-RXN"
],
"metanetx.reaction":[
"MNXR578"
],
"reactome":[
"REACT_102024, REACT_107160, REACT_109196, REACT_152917, REACT_30892, REACT_31016, REACT_33702, REACT_6756, REACT_77798, REACT_77951, REACT_84192, REACT_85428, REACT_99437"
],
"rhea":[
"21708, 21709, 21710, 21711"
],
"sbo":"SBO:0000176",
"seed.reaction":[
"rxn00141"
],
"unipathway.reaction":[
"UCR00192, UER00076"
]
}
},
{
"id":"PPDK",
"name":"Pyruvate,phosphate dikinase.",
"metabolites":{
"amp_c":-1.0,
"atp_c":1.0,
"h_c":-2.0,
"pep_c":-1.0,
"pi_c":1.0,
"ppi_c":-1.0,
"pyr_c":1.0
},
"lower_bound":0.0,
"upper_bound":1000.0,
"gene_reaction_rule":"CLO1313_RS04850",
"subsystem":"Pyruvate metabolism",
"notes":{
"confidence_level":"4",
"old_gpr":"Clo1313_0949"
},
"annotation":{
"bigg.reaction":[
"PPDK"
],
"biocyc":[
"PYRUVATEORTHOPHOSPHATE-DIKINASE-RXN"
],
"brenda":[
"BR48096"
],
"ec-code":[
"2.7.9.1     2.7.9.2"
],
"iatcore":[
"GG11r, PPDK"
],
"kegg.reaction":[
"R00206"
],
"metacyc":[
"PYRUVATEORTHOPHOSPHATE-DIKINASE-RXN"
],
"metanetx.reaction":[
"MNXR4389"
],
"rhea":[
"10756, 10757, 10758, 10759"
],
"sbo":"SBO:0000176",
"seed.reaction":[
"rxn00151"
]
}
},
{
"id":"PFL",
"name":"Pyruvate formate lyase",
"metabolites":{
"accoa_c":1.0,
"coa_c":-1.0,
"for_c":1.0,
"pyr_c":-1.0
},
"lower_bound":0.0,
"upper_bound":1000.0,
"gene_reaction_rule":"(CLO1313_RS08685 and CLO1313_RS08680) or CLO1313_RS09160",
"subsystem":"Pyruvate metabolism",
"notes":{
"confidence_level":"4",
"curation_notes":"Added a pyruvate formate lyase acivating protein as a requirement. Not confirmed experimentally.",
"old_gpr":"(Clo1313_1717 and Clo1313_1716) or Clo1313_1811"
},
"annotation":{
"bigg.reaction":[
"PFL, PFLr"
],
"biocyc":[
"PYRUVFORMLY-RXN"
],
"biopath":[
"RXN01365"
],
"brenda":[
"BR44056"
],
"ec-code":[
"2.3.1.54"
],
"iatcore":[
"FEM1, PFL"
],
"kegg.reaction":[
"R00212"
],
"metacyc":[
"PYRUVFORMLY-RXN"
],
"metanetx.reaction":[
"MNXR4175"
],
"rhea":[
"11844, 11845, 11846, 11847"
],
"sbo":"SBO:0000176",
"seed.reaction":[
"rxn00157"
],
"unipathway.reaction":[
"UCR00212, UER00891"
]
}
},
{
"id":"ME2",
"name":"Malic enzyme (NADP)",
"metabolites":{
"co2_c":1.0,
"mal__L_c":-1.0,
"nadp_c":-1.0,
"nadph_c":1.0,
"pyr_c":1.0
},
"lower_bound":0.0,
"upper_bound":1000.0,
"gene_reaction_rule":"CLO1313_RS09500",
"subsystem":"Pyruvate metabolism",
"notes":{
"confidence_level":"4",
"old_gpr":"Clo1313_1879"
},
"annotation":{
"bigg.reaction":[
"ME1, ME1_rev, ME1m"
],
"biocyc":[
"1.1.1.39-RXN"
],
"biopath":[
"RXN00044"
],
"brenda":[
"BR29301, BS188108"
],
"ec-code":[
"1.1.1.38        1.1.1.39"
],
"iatcore":[
"ANA3, MAE"
],
"kegg.reaction":[
"R00216"
],
"metacyc":[
"1.1.1.39-RXN, MALIC-NADP-RXN"
],
"metanetx.reaction":[
"MNXR3470"
],
"rhea":[
"12653, 12654, 12655, 12656"
],
"sbo":"SBO:0000176",
"seed.reaction":[
"rxn00159"
]
}
},
{
"id":"ACALD",
"name":"Acetaldehyde dehydrogenase (acetylating)",
"metabolites":{
"acald_c":1.0,
"accoa_c":-1.0,
"coa_c":1.0,
"h_c":-1.0,
"nad_c":1.0,
"nadh_c":-1.0
},
"lower_bound":0.0,
"upper_bound":1000.0,
"gene_reaction_rule":"CLO1313_RS09095 or CLO1313_RS14795",
"subsystem":"Pyruvate metabolism",
"notes":{
"confidence_level":"4",
"old_gpr":"Clo1313_1798 or Clo1313_2911"
},
"annotation":{
"bigg.reaction":[
"ACALD, ACALDi"
],
"biocyc":[
"ACETALD-DEHYDROG-RXN"
],
"brenda":[
"BR36771, BS5610"
],
"ec-code":[
"1.2.1.10"
],
"iatcore":[
"FEM5, AdhE"
],
"kegg.reaction":[
"R00228"
],
"metacyc":[
"ACETALD-DEHYDROG-RXN"
],
"metanetx.reaction":[
"MNXR353"
],
"rhea":[
"23288, 23289, 23290, 23291"
],
"sbo":"SBO:0000176",
"seed.reaction":[
"rxn00171"
],
"unipathway.reaction":[
"UCR00228, UER00798"
]
}
},
{
"id":"PTAr",
"name":"Phosphotransacetylase",
"metabolites":{
"accoa_c":-1.0,
"actp_c":1.0,
"coa_c":1.0,
"pi_c":-1.0
},
"lower_bound":-1000.0,
"upper_bound":1000.0,
"gene_reaction_rule":"CLO1313_RS06030",
"subsystem":"Pyruvate metabolism",
"notes":{
"confidence_level":"4",
"curation_notes":"CLO1313_RS06500 could act as isozyme,, but it was not included in GPR since it is not confirmed and would difficult the process of simualting gene knock-outs",
"old_gpr":"Clo1313_1185"
},
"annotation":{
"bigg.reaction":[
"PTAr"
],
"biocyc":[
"PHOSACETYLTRANS-RXN"
],
"biopath":[
"RXN01329"
],
"brenda":[
"BR44082"
],
"ec-code":[
"2.3.1.8"
],
"iatcore":[
"FEM7, PTA"
],
"kegg.reaction":[
"R00230"
],
"metacyc":[
"PHOSACETYLTRANS-RXN"
],
"metanetx.reaction":[
"MNXR4502"
],
"rhea":[
"19521, 19522, 19523, 19524"
],
"sbo":"SBO:0000176",
"seed.reaction":[
"rxn00173"
],
"unipathway.reaction":[
"UCR00230, UER00459"
]
}
},
{
"id":"ACS",
"name":"Acetyl-CoA synthetase",
"metabolites":{
"ac_c":-1.0,
"accoa_c":1.0,
"amp_c":1.0,
"atp_c":-1.0,
"coa_c":-1.0,
"h_c":1.0,
"ppi_c":1.0
},
"lower_bound":0.0,
"upper_bound":1000.0,
"gene_reaction_rule":"CLO1313_RS08515",
"subsystem":"Pyruvate metabolism",
"notes":{
"confidence_level":"2",
"curation_notes":"No evidence of acetate consumption by C. therm and leads to incorrect prediction of knock-out lethality (when POR is blocked, then ACS acts as a source of acetyl-CoA enabling growth)",
"old_gpr":"Clo1313_1686"
},
"annotation":{
"bigg.reaction":[
"ACS, ACSm, ACSp, ACSr"
],
"brenda":[
"BR60"
],
"ec-code":[
"6.2.1.1"
],
"kegg.reaction":[
"R00235"
],
"metacyc":[
"ACETATE--COA-LIGASE-RXN"
],
"metanetx.reaction":[
"MNXR453"
],
"reactome":[
"REACT_102092, REACT_103451, REACT_103963, REACT_106135, REACT_107058, REACT_112167, REACT_126451, REACT_126565, REACT_127883, REACT_128964, REACT_131936, REACT_132061, REACT_140422, REACT_140586, REACT_142131, REACT_142301, REACT_142910, REACT_155619, REACT_156822, REACT_159842, REACT_21284, REACT_30831, REACT_31444, REACT_32745, REACT_553, REACT_79543, REACT_80622, REACT_84415, REACT_85826, REACT_90656, REACT_92738, REACT_96525, REACT_98155, REACT_98920"
],
"rhea":[
"23176, 23177, 23178, 23179"
],
"sbo":"SBO:0000176",
"seed.reaction":[
"rxn00175"
]
}
},
{
"id":"ACADCOAT",
"name":"acetyl adenylate:CoA acetyltransferase",
"metabolites":{
"accoa_c":-1.0,
"amp_c":-1.0,
"coa_c":1.0,
"cpd03566_c":1.0,
"h_c":-1.0
},
"lower_bound":0.0,
"upper_bound":1000.0,
"gene_reaction_rule":"CLO1313_RS08515",
"subsystem":"Pyruvate metabolism",
"notes":{
"confidence_level":"2",
"old_gpr":"Clo1313_1686"
},
"annotation":{
"biopath":[
"RXN00855"
],
"ec-code":[
"6.2.1.1"
],
"kegg.reaction":[
"R00236"
],
"metanetx.reaction":[
"MNXR56276"
],
"sbo":"SBO:0000176",
"seed.reaction":[
"rxn00176"
]
}
},
{
"id":"GLU5K",
"name":"Glutamate 5-kinase",
"metabolites":{
"adp_c":1.0,
"atp_c":-1.0,
"glu5p_c":1.0,
"glu__L_c":-1.0
},
"lower_bound":0.0,
"upper_bound":1000.0,
"gene_reaction_rule":"CLO1313_RS12350",
"subsystem":"Arginine and proline metabolism",
"notes":{
"confidence_level":"2",
"old_gpr":"Clo1313_2439"
},
"annotation":{
"bigg.reaction":[
"GLU5K, GLU5Km"
],
"biocyc":[
"GLUTKIN-RXN"
],
"biopath":[
"RXN00674"
],
"brenda":[
"BR47821"
],
"ec-code":[
"2.7.2.11"
],
"kegg.reaction":[
"R00239"
],
"metacyc":[
"GLUTKIN-RXN"
],
"metanetx.reaction":[
"MNXR32778"
],
"rhea":[
"14877, 14878, 14879, 14880"
],
"sbo":"SBO:0000176",
"seed.reaction":[
"rxn00179"
],
"unipathway.reaction":[
"UCR00239, UER00359"
]
}
},
{
"id":"GLUDy",
"name":"Glutamate dehydrogenase (NADP)",
"metabolites":{
"akg_c":1.0,
"glu__L_c":-1.0,
"h2o_c":-1.0,
"h_c":1.0,
"nadp_c":-1.0,
"nadph_c":1.0,
"nh4_c":1.0
},
"lower_bound":-1000.0,
"upper_bound":1000.0,
"gene_reaction_rule":"CLO1313_RS09335 or CLO1313_RS07420 or CLO1313_RS08370 or CLO1313_RS09345",
"subsystem":"Alanine, aspartate and glutamate metabolism",
"notes":{
"confidence_level":"4",
"old_gpr":"Clo1313_1847 or Clo1313_1467 or Clo1313_1657 or Clo1313_1849"
},
"annotation":{
"bigg.reaction":[
"GLUDx, GLUDxi, GLUDxm"
],
"biocyc":[
"GLUTDEHYD-RXN"
],
"biopath":[
"RXN00886"
],
"brenda":[
"BR36868, BS258930"
],
"ec-code":[
"1.4.1.3         1.4.1.4"
],
"iatcore":[
"TAM1r"
],
"kegg.reaction":[
"R00248"
],
"metacyc":[
"GLUTAMATE-DEHYDROGENASE-RXN"
],
"metanetx.reaction":[
"MNXR32818"
],
"rhea":[
"15133, 15134, 15135, 15136"
],
"sbo":"SBO:0000176",
"seed.reaction":[
"rxn00182"
],
"unipathway.reaction":[
"UCR00243, UER00591"
]
}
},
{
"id":"OPAH",
"name":"5-Oxoproline amidohydrolase (ATP-hydrolysing) (ir)",
"metabolites":{
"5oxpro_c":-1.0,
"adp_c":1.0,
"atp_c":-1.0,
"glu__L_c":1.0,
"h2o_c":-2.0,
"h_c":1.0,
"pi_c":1.0
},
"lower_bound":-1000.0,
"upper_bound":1000.0,
"gene_reaction_rule":"U",
"subsystem":"Glutathione metabolism",
"notes":{
"confidence_level":"2",
"curation_notes":"Accordingt to reference reaction may be spontaneous",
"literature_references":"PMC420788",
"old_gpr":"s0001"
},
"annotation":{
"ec-code":[
"3.5.2.9     2.3.2.4     4.3.2.6"
],
"kegg.reaction":[
"R00251"
],
"sbo":"SBO:0000176"
}
},
{
"id":"GLNS",
"name":"Glutamine synthetase",
"metabolites":{
"adp_c":1.0,
"atp_c":-1.0,
"gln__L_c":1.0,
"glu__L_c":-1.0,
"h_c":1.0,
"nh4_c":-1.0,
"pi_c":1.0
},
"lower_bound":0.0,
"upper_bound":1000.0,
"gene_reaction_rule":"CLO1313_RS06875 or CLO1313_RS11700 or CLO1313_RS10315 or CLO1313_RS10285",
"subsystem":"Alanine, aspartate and glutamate metabolism",
"notes":{
"confidence_level":"2",
"old_gpr":"Clo1313_1357 or Clo1313_2303 or Clo1313_2038 or Clo1313_2031"
},
"annotation":{
"bigg.reaction":[
"GLNS"
],
"biocyc":[
"GLUTAMINESYN-RXN"
],
"biopath":[
"RXN00627"
],
"brenda":[
"BR6443, BS370870"
],
"ec-code":[
"6.3.1.2"
],
"kegg.reaction":[
"R00253"
],
"metacyc":[
"GLUTAMINESYN-RXN"
],
"metanetx.reaction":[
"MNXR32767"
],
"reactome":[
"REACT_104940, REACT_107536, REACT_110265, REACT_114174, REACT_1171, REACT_28913, REACT_29344, REACT_39662, REACT_77424, REACT_77661, REACT_85570, REACT_90402, REACT_90408, REACT_92620"
],
"rhea":[
"16169, 16170, 16171, 16172"
],
"sbo":"SBO:0000176",
"seed.reaction":[
"rxn00187"
],
"unipathway.reaction":[
"UCR00253, UER01025"
]
}
},
{
"id":"NADS2",
"name":"Nicotinate-mononucleotide adenylyltransferase",
"metabolites":{
"amp_c":1.0,
"atp_c":-1.0,
"dnad_c":-1.0,
"gln__L_c":-1.0,
"glu__L_c":1.0,
"h2o_c":-1.0,
"h_c":2.0,
"nad_c":1.0,
"ppi_c":1.0
},
"lower_bound":0.0,
"upper_bound":1000.0,
"gene_reaction_rule":"CLO1313_RS09620",
"subsystem":"Nicotinate and nicotinamide metabolism",
"notes":{
"confidence_level":"2",
"old_gpr":"Clo1313_1901"
},
"annotation":{
"bigg.reaction":[
"NADS2"
],
"biocyc":[
"NAD-SYNTH-GLN-RXN"
],
"biopath":[
"RXN00979"
],
"brenda":[
"BR147, BS369021"
],
"ec-code":[
"6.3.5.1"
],
"kegg.reaction":[
"R00257"
],
"metacyc":[
"NAD-SYNTH-GLN-RXN"
],
"metanetx.reaction":[
"MNXR33034"
],
"reactome":[
"REACT_100897, REACT_101777, REACT_102466, REACT_106358, REACT_11135, REACT_127418, REACT_143676, REACT_33314, REACT_34274, REACT_34563, REACT_78384, REACT_79027, REACT_81822, REACT_86976, REACT_90698, REACT_93162, REACT_94257, REACT_98272, REACT_98584"
],
"rhea":[
"24384, 24385, 24386, 24387"
],
"sbo":"SBO:0000176",
"seed.reaction":[
"rxn00190"
],
"unipathway.reaction":[
"UCR00257, UER00334"
]
}
},
{
"id":"ALATA_L",
"name":"L-alanine transaminase",
"metabolites":{
"akg_c":-1.0,
"ala__L_c":-1.0,
"glu__L_c":1.0,
"pyr_c":1.0
},
"lower_bound":-1000.0,
"upper_bound":1000.0,
"gene_reaction_rule":"CLO1313_RS07420 or CLO1313_RS08370",
"subsystem":"Glutamate Metabolism",
"notes":{
"confidence_level":"2",
"old_gpr":"Clo1313_1467 or Clo1313_1657"
},
"annotation":{
"bigg.reaction":[
"ALATA_L, ALATA_Lm"
],
"brenda":[
"BR47397"
],
"ec-code":[
"2.6.1.2"
],
"kegg.reaction":[
"R00258"
],
"metacyc":[
"ALANINE-AMINOTRANSFERASE-RXN, RXN-13698"
],
"metanetx.reaction":[
"MNXR32635"
],
"reactome":[
"REACT_101406, REACT_101725, REACT_102570, REACT_103424, REACT_104815, REACT_106468, REACT_108178, REACT_110124, REACT_126660, REACT_127290, REACT_127843, REACT_129798, REACT_130644, REACT_132444, REACT_133160, REACT_133945, REACT_134002, REACT_134533, REACT_134795, REACT_135174, REACT_137248, REACT_137319, REACT_137632, REACT_137653, REACT_139471, REACT_140978, REACT_141474, REACT_144197, REACT_144230, REACT_144593, REACT_144887, REACT_144961, REACT_145163, REACT_145477, REACT_146036, REACT_146318, REACT_146563, REACT_146878, REACT_196, REACT_21263, REACT_21311, REACT_29599, REACT_30303, REACT_32776, REACT_356, REACT_78782, REACT_79645, REACT_80629, REACT_80730, REACT_82015, REACT_83615, REACT_85049, REACT_86003, REACT_87728, REACT_88275, REACT_88337, REACT_89745, REACT_91807, REACT_92910, REACT_93831, REACT_94700, REACT_95491"
],
"rhea":[
"19453, 19454, 19455, 19456"
],
"sbo":"SBO:0000176",
"seed.reaction":[
"rxn00191"
],
"unipathway.reaction":[
"UCR00258, UER00586"
]
}
},
{
"id":"ACGS",
"name":"N-acetylglutamate synthase",
"metabolites":{
"accoa_c":-1.0,
"acglu_c":1.0,
"coa_c":1.0,
"glu__L_c":-1.0,
"h_c":1.0
},
"lower_bound":0.0,
"upper_bound":1000.0,
"gene_reaction_rule":"CLO1313_RS10900",
"subsystem":"Arginine and proline metabolism",
"notes":{
"confidence_level":"2",
"old_gpr":"Clo1313_2150"
},
"annotation":{
"bigg.reaction":[
"ACGS, ACGSm"
],
"biocyc":[
"N-ACETYLTRANSFER-RXN"
],
"biopath":[
"RXN00418"
],
"brenda":[
"BR43962"
],
"ec-code":[
"2.3.1.1"
],
"kegg.reaction":[
"R00259"
],
"metacyc":[
"N-ACETYLTRANSFER-RXN"
],
"metanetx.reaction":[
"MNXR30582"
],
"reactome":[
"REACT_102238, REACT_154206, REACT_2139, REACT_29654, REACT_31801, REACT_81010, REACT_81256, REACT_85183, REACT_92648, REACT_99864, REACT_99960"
],
"rhea":[
"24292, 24293, 24294, 24295"
],
"sbo":"SBO:0000176",
"seed.reaction":[
"rxn00192"
],
"unipathway.reaction":[
"UCR00259, UER00106"
]
}
},
{
"id":"ICDHyr",
"name":"Isocitrate dehydrogenase (NADP)",
"metabolites":{
"akg_c":1.0,
"co2_c":1.0,
"icit_c":-1.0,
"nadp_c":-1.0,
"nadph_c":1.0
},
"lower_bound":0.0,
"upper_bound":1000.0,
"gene_reaction_rule":"CLO1313_RS09840",
"subsystem":"Citrate cycle (TCA cycle)",
"notes":{
"confidence_level":"4",
"old_gpr":"Clo1313_1944"
},
"annotation":{
"bigg.reaction":[
"ICDHy, ICDHym, ICDHyp, ICDHyr, ICDHyrm"
],
"biocyc":[
"ISOCITDEH-RXN"
],
"brenda":[
"BR29305, BS188124, BS370920"
],
"ec-code":[
"1.1.1.42"
],
"iatcore":[
"TCA4"
],
"kegg.reaction":[
"R00267"
],
"metanetx.reaction":[
"MNXR31729"
],
"rhea":[
"19629, 19630, 19631, 19632, 25592"
],
"sbo":"SBO:0000176",
"seed.reaction":[
"rxn00198"
],
"unipathway.reaction":[
"UCR00267, UER00995"
]
}
},
{
"id":"OXSCL",
"name":"oxalosuccinate carboxy-lyase (2-oxoglutarate-forming)",
"metabolites":{
"akg_c":1.0,
"co2_c":1.0,
"h_c":-1.0,
"oxasucc_c":-1.0
},
"lower_bound":0.0,
"upper_bound":1000.0,
"gene_reaction_rule":"CLO1313_RS09840",
"subsystem":"Citrate cycle (TCA cycle)",
"notes":{
"confidence_level":"2",
"old_gpr":"Clo1313_1944"
},
"annotation":{
"biocyc":[
"RXN-8642"
],
"ec-code":[
"1.1.1.42"
],
"kegg.reaction":[
"R00268"
],
"sbo":"SBO:0000176"
}
},
{
"id":"GALU",
"name":"UTP-glucose-1-phosphate uridylyltransferase",
"metabolites":{
"g1p_c":-1.0,
"ppi_c":1.0,
"udpg_c":1.0,
"utp_c":-1.0
},
"lower_bound":-1000.0,
"upper_bound":1000.0,
"gene_reaction_rule":"CLO1313_RS14460",
"subsystem":"Pentose and glucuronate interconversions",
"notes":{
"confidence_level":"2",
"old_gpr":"Clo1313_2847"
},
"annotation":{
"bigg.reaction":[
"GALU, GALUi"
],
"biocyc":[
"GLUC1PURIDYLTRANS-RXN"
],
"brenda":[
"BR47905"
],
"ec-code":[
"2.7.7.9"
],
"kegg.reaction":[
"R00289"
],
"metacyc":[
"GLUC1PURIDYLTRANS-RXN"
],
"metanetx.reaction":[
"MNXR37123"
],
"rhea":[
"19889, 19890, 19891, 19892"
],
"sbo":"SBO:0000176",
"seed.reaction":[
"rxn00213"
]
}
},
{
"id":"HEX1",
"name":"Hexokinase (D-glucose:ATP)",
"metabolites":{
"adp_c":1.0,
"atp_c":-1.0,
"g6p_c":1.0,
"glc__D_c":-1.0,
"h_c":1.0
},
"lower_bound":0.0,
"upper_bound":1000.0,
"gene_reaction_rule":"CLO1313_RS02480 or CLO1313_RS09260",
"subsystem":"Streptomycin biosynthesis",
"notes":{
"confidence_level":"2",
"old_gpr":"Clo1313_0489 or Clo1313_1831"
},
"annotation":{
"bigg.reaction":[
"HEX1"
],
"biocyc":[
"RXN-1685"
],
"brenda":[
"BR47759"
],
"ec-code":[
"2.7.1.1         2.7.1.2"
],
"kegg.reaction":[
"R00299"
],
"metanetx.reaction":[
"MNXR2720"
],
"rhea":[
"17825, 17826, 17827, 17828"
],
"sbo":"SBO:0000176",
"seed.reaction":[
"rxn00216"
],
"unipathway.reaction":[
"UCR00299, UER00180"
]
}
},
{
"id":"ACKr",
"name":"Acetate kinase",
"metabolites":{
"ac_c":1.0,
"actp_c":-1.0,
"adp_c":-1.0,
"atp_c":1.0
},
"lower_bound":0.0,
"upper_bound":1000.0,
"gene_reaction_rule":"CLO1313_RS06035",
"subsystem":"Pyruvate metabolism",
"notes":{
"confidence_level":"4",
"old_gpr":"Clo1313_1186"
},
"annotation":{
"bigg.reaction":[
"ACKr"
],
"biocyc":[
"ACETATEKIN-RXN"
],
"biopath":[
"RXN00036"
],
"brenda":[
"BR47820"
],
"ec-code":[
"2.7.2.1         2.7.2.15"
],
"iatcore":[
"FEM8, ACK"
],
"kegg.reaction":[
"R00315"
],
"metacyc":[
"ACETATEKIN-RXN, RXN-7957"
],
"metanetx.reaction":[
"MNXR390"
],
"rhea":[
"11352, 11353, 11354, 11355"
],
"sbo":"SBO:0000176",
"seed.reaction":[
"rxn00225"
],
"unipathway.reaction":[
"UCR00315, UER00458"
]
}
},
{
"id":"ACADT",
"name":"ATP:acetate adenylyltransferase",
"metabolites":{
"ac_c":1.0,
"atp_c":1.0,
"cpd03566_c":-1.0,
"ppi_c":-1.0
},
"lower_bound":0.0,
"upper_bound":1000.0,
"gene_reaction_rule":"CLO1313_RS08515",
"subsystem":"Pyruvate metabolism",
"notes":{
"confidence_level":"2",
"old_gpr":"Clo1313_1686"
},
"annotation":{
"biopath":[
"RXN01017"
],
"ec-code":[
"6.2.1.1"
],
"kegg.reaction":[
"R00316"
],
"metanetx.reaction":[
"MNXR56306"
],
"sbo":"SBO:0000176",
"seed.reaction":[
"rxn00226"
]
}
},
{
"id":"NDPK1",
"name":"Nucleoside-diphosphate kinase (ATP:GDP)",
"metabolites":{
"adp_c":1.0,
"atp_c":-1.0,
"gdp_c":-1.0,
"gtp_c":1.0
},
"lower_bound":-1000.0,
"upper_bound":1000.0,
"gene_reaction_rule":"CLO1313_RS07615",
"subsystem":"Purine metabolism",
"notes":{
"confidence_level":"2",
"old_gpr":"Clo1313_1508"
},
"annotation":{
"bigg.reaction":[
"NDPK1, NDPK1m, NDPK1n"
],
"biocyc":[
"GDPKIN-RXN"
],
"biopath":[
"RXN00134"
],
"brenda":[
"BS358287"
],
"ec-code":[
"2.7.4.6"
],
"kegg.reaction":[
"R00330"
],
"metacyc":[
"GDPKIN-RXN"
],
"metanetx.reaction":[
"MNXR55757"
],
"rhea":[
"27686, 27687, 27688, 27689"
],
"sbo":"SBO:0000176",
"seed.reaction":[
"rxn00237"
]
}
},
{
"id":"GK1",
"name":"Guanylate kinase (GMP:ATP)",
"metabolites":{
"adp_c":1.0,
"atp_c":-1.0,
"gdp_c":1.0,
"gmp_c":-1.0,
"h_c":-1.0
},
"lower_bound":-1000.0,
"upper_bound":1000.0,
"gene_reaction_rule":"CLO1313_RS04815",
"subsystem":"Purine metabolism",
"notes":{
"confidence_level":"2",
"old_gpr":"Clo1313_0941"
},
"annotation":{
"bigg.reaction":[
"GK1, GK1m"
],
"biocyc":[
"GUANYL-KIN-RXN"
],
"biopath":[
"RXN00728"
],
"brenda":[
"BR47853"
],
"ec-code":[
"2.7.4.8         2.7.4.12"
],
"kegg.reaction":[
"R00332"
],
"metacyc":[
"GUANYL-KIN-RXN"
],
"metanetx.reaction":[
"MNXR55568"
],
"rhea":[
"20780, 20781, 20782, 20783"
],
"sbo":"SBO:0000176",
"seed.reaction":[
"rxn00239"
]
}
},
{
"id":"PPGPPDP",
"name":"Guanosine-3',5'-bis(diphosphate) 3'-diphosphatase",
"metabolites":{
"gdp_c":1,
"h2o_c":-1,
"h_c":1,
"ppgpp_c":-1,
"ppi_c":1
},
"lower_bound":0,
"upper_bound":1000,
"gene_reaction_rule":"CLO1313_RS04655",
"subsystem":"Purine metabolism",
"notes":{
"confidence_level":"2",
"old_gpr":"Clo1313_0909"
},
"annotation":{
"biocyc":[
"RXN0-6427"
],
"ec-code":[
"3.1.7.2: &apos;3.1.7.2"
],
"kegg.reaction":[
"R00336"
],
"sbo":"SBO:0000176"
}
},
{
"id":"PC",
"name":"Pyruvate carboxylase",
"metabolites":{
"adp_c":1.0,
"atp_c":-1.0,
"co2_c":-1.0,
"h2o_c":-1.0,
"h_c":2.0,
"oaa_c":1.0,
"pi_c":1.0,
"pyr_c":-1.0
},
"lower_bound":0.0,
"upper_bound":1000.0,
"gene_reaction_rule":"CLO1313_RS07685 or CLO1313_RS08660 or CLO1313_RS08665",
"subsystem":"Citrate cycle (TCA cycle)",
"notes":{
"confidence_level":"0",
"curation_notes":"uses putative oxaloacetate decarboxylase genes",
"old_gpr":"Clo1313_1523 or Clo1313_1712 or Clo1313_1713"
},
"annotation":{
"brenda":[
"BR153, BS378575"
],
"ec-code":[
"6.4.1.1"
],
"kegg.reaction":[
"R00344"
],
"metacyc":[
"PYRUVATE-CARBOXYLASE-RXN"
],
"metanetx.reaction":[
"MNXR4112"
],
"rhea":[
"20844, 20845, 20846, 20847"
],
"sbo":"SBO:0000176"
}
},
{
"id":"CS",
"name":"Citrate synthase",
"metabolites":{
"accoa_c":-1.0,
"cit_c":1.0,
"coa_c":1.0,
"h2o_c":-1.0,
"h_c":1.0,
"oaa_c":-1.0
},
"lower_bound":0.0,
"upper_bound":1000.0,
"gene_reaction_rule":"CLO1313_RS02945",
"subsystem":"Citrate cycle (TCA cycle)",
"notes":{
"confidence_level":"4",
"old_gpr":"Clo1313_0578"
},
"annotation":{
"bigg.reaction":[
"CS, CSm, CSp"
],
"biocyc":[
"CITSYN-RXN"
],
"biopath":[
"RXN00484"
],
"brenda":[
"BR44118"
],
"ec-code":[
"2.3.3.1         2.3.3.3"
],
"iatcore":[
"TCA1"
],
"kegg.reaction":[
"R00351"
],
"metacyc":[
"CITRATE-RE-SYNTHASE-RXN, CITSYN-RXN"
],
"metanetx.reaction":[
"MNXR1298"
],
"reactome":[
"REACT_100557, REACT_100736, REACT_103631, REACT_107569, REACT_108814, REACT_115605, REACT_1282, REACT_136406, REACT_33399, REACT_81802, REACT_83386, REACT_88391, REACT_91540, REACT_94285, REACT_96643"
],
"rhea":[
"16845, 16846, 16847, 16848"
],
"sbo":"SBO:0000176",
"seed.reaction":[
"rxn00256"
],
"unipathway.reaction":[
"UCR00351, UER00717"
]
}
},
{
"id":"ASPTA",
"name":"Aspartate transaminase",
"metabolites":{
"akg_c":-1.0,
"asp__L_c":-1.0,
"glu__L_c":1.0,
"oaa_c":1.0
},
"lower_bound":-1000.0,
"upper_bound":1000.0,
"gene_reaction_rule":"CLO1313_RS07420 or CLO1313_RS09395 or CLO1313_RS01930 or CLO1313_RS08370",
"subsystem":"Alanine, aspartate and glutamate metabolism",
"notes":{
"confidence_level":"2",
"old_gpr":"Clo1313_1467 or Clo1313_1858 or Clo1313_0381 or Clo1313_1657"
},
"annotation":{
"bigg.reaction":[
"ASPTA, ASPTAm, ASPTAp"
],
"brenda":[
"BR47671"
],
"ec-code":[
"2.6.1.1"
],
"kegg.reaction":[
"R00355"
],
"metacyc":[
"ASPAMINOTRANS-RXN, RXN-13697"
],
"metanetx.reaction":[
"MNXR32641"
],
"reactome":[
"REACT_100368, REACT_100619, REACT_101098, REACT_102229, REACT_103354, REACT_104061, REACT_104365, REACT_104429, REACT_105965, REACT_106583, REACT_107401, REACT_107443, REACT_107885, REACT_108823, REACT_109978, REACT_110378, REACT_110632, REACT_115016, REACT_115018, REACT_115765, REACT_115783, REACT_115863, REACT_115958, REACT_118137, REACT_129227, REACT_137266, REACT_146729, REACT_149329, REACT_152887, REACT_154035, REACT_1558, REACT_1632, REACT_2078, REACT_280, REACT_28947, REACT_28965, REACT_30957, REACT_31038, REACT_31146, REACT_32675, REACT_34754, REACT_67549, REACT_77115, REACT_77562, REACT_77740, REACT_77909, REACT_79228, REACT_80018, REACT_82808, REACT_82944, REACT_83266, REACT_83751, REACT_84706, REACT_84867, REACT_84943, REACT_85085, REACT_86367, REACT_87626, REACT_88032, REACT_88642, REACT_89173, REACT_89219, REACT_89398, REACT_89436, REACT_90427, REACT_91145, REACT_92155, REACT_93870, REACT_93954, REACT_95383, REACT_96608, REACT_98564"
],
"rhea":[
"21824, 21825, 21826, 21827"
],
"sbo":"SBO:0000176",
"seed.reaction":[
"rxn00260"
],
"unipathway.reaction":[
"UCR00355, UER01024"
]
}
},
{
"id":"AGT",
"name":"Alanine glyoxylate aminotransferase",
"metabolites":{
"ala__L_c":-1.0,
"glx_c":-1.0,
"gly_c":1.0,
"pyr_c":1.0
},
"lower_bound":-1000.0,
"upper_bound":1000.0,
"gene_reaction_rule":"CLO1313_RS09935",
"subsystem":"Alanine, aspartate and glutamate metabolism",
"notes":{
"confidence_level":"2",
"old_gpr":"Clo1313_1964"
},
"annotation":{
"biocyc":[
"ALANINE--GLYOXYLATE-AMINOTRANSFERASE-RXN"
],
"ec-code":[
"2.6.1.44"
],
"kegg.reaction":[
"R00369"
],
"sbo":"SBO:0000176"
}
},
{
"id":"GLYAT",
"name":"Glycine C-acetyltransferase",
"metabolites":{
"2aobut_c":1.0,
"accoa_c":-1.0,
"coa_c":1.0,
"gly_c":-1.0
},
"lower_bound":-1000.0,
"upper_bound":1000.0,
"gene_reaction_rule":"CLO1313_RS11210",
"subsystem":"Glycine, serine and threonine metabolism",
"notes":{
"confidence_level":"2",
"old_gpr":"Clo1313_2210"
},
"annotation":{
"ec-code":[
"2.3.1.29"
],
"kegg.reaction":[
"R00371"
],
"sbo":"SBO:0000176"
}
},
{
"id":"GLYTA",
"name":"Glycine transaminase",
"metabolites":{
"akg_c":-1.0,
"glu__L_c":1.0,
"glx_c":1.0,
"gly_c":-1.0
},
"lower_bound":-1000.0,
"upper_bound":1000.0,
"gene_reaction_rule":"CLO1313_RS09935",
"subsystem":"Glycine, serine and threonine metabolism",
"notes":{
"confidence_level":"2",
"old_gpr":"Clo1313_1964"
},
"annotation":{
"biocyc":[
"ALANINE--GLYOXYLATE-AMINOTRANSFERASE-RXN"
],
"ec-code":[
"2.6.1.4         2.6.1.44"
],
"kegg.reaction":[
"R00372"
],
"sbo":"SBO:0000176"
}
},
{
"id":"ALAR",
"name":"Alanine racemase",
"metabolites":{
"ala__D_c":1.0,
"ala__L_c":-1.0
},
"lower_bound":0.0,
"upper_bound":1000.0,
"gene_reaction_rule":"CLO1313_RS01490 or CLO1313_RS07230",
"subsystem":"D-Alanine metabolism",
"notes":{
"confidence_level":"2",
"old_gpr":"Clo1313_0288 or Clo1313_1429"
},
"annotation":{
"bigg.reaction":[
"ALAR, ALARi"
],
"biocyc":[
"ALARACECAT-RXN"
],
"biopath":[
"RXN01498"
],
"brenda":[
"BR162"
],
"ec-code":[
"5.1.1.1"
],
"kegg.reaction":[
"R00401"
],
"metacyc":[
"ALARACECAT-RXN"
],
"metanetx.reaction":[
"MNXR626"
],
"rhea":[
"20249, 20250, 20251, 20252"
],
"sbo":"SBO:0000176",
"seed.reaction":[
"rxn00283"
],
"unipathway.reaction":[
"UCR00401, UER00497"
]
}
},
{
"id":"UAG2EMA",
"name":"UDP-N-acetyl-D-glucosamine 2-epimerase (Hydrolysis)",
"metabolites":{
"acmana_c":1.0,
"h2o_c":-1.0,
"uacgam_c":-1.0,
"udp_c":1.0
},
"lower_bound":0.0,
"upper_bound":1000.0,
"gene_reaction_rule":"CLO1313_RS00970 or CLO1313_RS01165",
"subsystem":"Amino sugar and nucleotide sugar metabolism",
"notes":{
"confidence_level":"2",
"old_gpr":"Clo1313_0188 or Clo1313_0229"
},
"annotation":{
"bigg.reaction":[
"UAG2EMA, UAG2EMAi"
],
"brenda":[
"BS386735, BS386738, BS407444, BS923"
],
"ec-code":[
"5.1.3.14     3.2.1.183"
],
"kegg.reaction":[
"R00414"
],
"metacyc":[
"RXN-9987"
],
"metanetx.reaction":[
"MNXR55977"
],
"sbo":"SBO:0000176",
"seed.reaction":[
"rxn00292"
]
}
},
{
"id":"UAGP2UAG",
"name":"UTP:N-acetyl-alpha-D-glucosamine-1-phosphate uridylyltransferase",
"metabolites":{
"acgam1p_c":-1.0,
"ppi_c":1.0,
"uacgam_c":1.0,
"utp_c":-1.0
},
"lower_bound":0.0,
"upper_bound":1000.0,
"gene_reaction_rule":"CLO1313_RS01110",
"subsystem":"Amino sugar and nucleotide sugar metabolism",
"notes":{
"confidence_level":"2",
"old_gpr":"Clo1313_0217"
},
"annotation":{
"biocyc":[
"NAG1P-URIDYLTRANS-RXN"
],
"biopath":[
"RXN01274"
],
"brenda":[
"BR47870"
],
"ec-code":[
"2.7.7.23"
],
"kegg.reaction":[
"R00416"
],
"metacyc":[
"NAG1P-URIDYLTRANS-RXN"
],
"metanetx.reaction":[
"MNXR5200"
],
"rhea":[
"13509, 13510, 13511, 13512"
],
"sbo":"SBO:0000176"
}
},
{
"id":"UAG4Ei",
"name":"UDP-N-acetylglucosamine 4-epimerase",
"metabolites":{
"uacgam_c":-1.0,
"udpacgal_c":1.0
},
"lower_bound":0.0,
"upper_bound":1000.0,
"gene_reaction_rule":"CLO1313_RS14705 or CLO1313_RS01190 or CLO1313_RS10370",
"subsystem":"Amino sugar and nucleotide sugar metabolism",
"notes":{
"confidence_level":"2",
"old_gpr":"Clo1313_2893 or Clo1313_0234 or Clo1313_2047"
},
"annotation":{
"biocyc":[
"UDPGLUCEPIM-RXN"
],
"ec-code":[
"5.1.3.2         5.1.3.7"
],
"kegg.reaction":[
"R00418"
],
"sbo":"SBO:0000176"
}
},
{
"id":"UAG2E",
"name":"UDP-N-acetylglucosamine 2-epimerase",
"metabolites":{
"uacgam_c":-1.0,
"uacmam_c":1.0
},
"lower_bound":0.0,
"upper_bound":1000.0,
"gene_reaction_rule":"CLO1313_RS00970 or CLO1313_RS01165",
"subsystem":"Amino sugar and nucleotide sugar metabolism",
"notes":{
"confidence_level":"2",
"old_gpr":"Clo1313_0188 or Clo1313_0229"
},
"annotation":{
"bigg.reaction":[
"UAG2E, UAG2Ei"
],
"biocyc":[
"UDPGLCNACEPIM-RXN"
],
"brenda":[
"BR189"
],
"ec-code":[
"5.1.3.14"
],
"kegg.reaction":[
"R00420"
],
"metacyc":[
"UDPGLCNACEPIM-RXN"
],
"metanetx.reaction":[
"MNXR55976"
],
"rhea":[
"17213, 17214, 17215, 17216"
],
"sbo":"SBO:0000176",
"seed.reaction":[
"rxn00297"
]
}
},
{
"id":"GTPCII2",
"name":"GTP cyclohydrolase II (25drapp)",
"metabolites":{
"25drapp_c":1.0,
"for_c":1.0,
"gtp_c":-1.0,
"h2o_c":-3.0,
"h_c":3.0,
"ppi_c":1.0
},
"lower_bound":0.0,
"upper_bound":1000.0,
"gene_reaction_rule":"CLO1313_RS10775",
"subsystem":"Riboflavin metabolism",
"notes":{
"confidence_level":"2",
"old_gpr":"Clo1313_2125"
},
"annotation":{
"bigg.reaction":[
"GTPCII, GTPCII2"
],
"biocyc":[
"GTP-CYCLOHYDRO-II-RXN"
],
"brenda":[
"BR26117, BS370979"
],
"ec-code":[
"3.5.4.25"
],
"kegg.reaction":[
"R00425"
],
"metacyc":[
"GTP-CYCLOHYDRO-II-RXN"
],
"metanetx.reaction":[
"MNXR2835"
],
"rhea":[
"23704, 23705, 23706, 23707"
],
"sbo":"SBO:0000176",
"seed.reaction":[
"rxn00300"
],
"unipathway.reaction":[
"UCR00425, UER00400"
]
}
},
{
"id":"NTPP2",
"name":"Nucleoside triphosphate pyrophosphorylase (gtp)",
"metabolites":{
"gmp_c":1.0,
"gtp_c":-1.0,
"h2o_c":-1.0,
"h_c":2.0,
"ppi_c":1.0
},
"lower_bound":0.0,
"upper_bound":1000.0,
"gene_reaction_rule":"CLO1313_RS01245 or CLO1313_RS10355 or CLO1313_RS00435",
"subsystem":"Purine metabolism",
"notes":{
"confidence_level":"2",
"old_gpr":"Clo1313_0245 or Clo1313_2044 or Clo1313_0083"
},
"annotation":{
"bigg.reaction":[
"NTPP2"
],
"biocyc":[
"3.6.1.19-RXN"
],
"brenda":[
"BS141252"
],
"ec-code":[
"3.6.1.8         3.6.1.19"
],
"kegg.reaction":[
"R00426"
],
"metanetx.reaction":[
"MNXR3897"
],
"rhea":[
"29391, 29392, 29393, 29394"
],
"sbo":"SBO:0000176",
"seed.reaction":[
"rxn00301"
]
}
},
{
"id":"NTPH",
"name":"GTP 7,8-8,9-dihydrolase Folate biosynthesis EC:3.5.4.16",
"metabolites":{
"cpd03518_c":1.0,
"gtp_c":-1.0,
"h2o_c":-1.0
},
"lower_bound":0.0,
"upper_bound":1000.0,
"gene_reaction_rule":"CLO1313_RS14615",
"subsystem":"Folate biosynthesis",
"notes":{
"confidence_level":"2",
"old_gpr":"Clo1313_2876"
},
"annotation":{
"ec-code":[
"3.5.4.16"
],
"kegg.reaction":[
"R00428"
],
"metanetx.reaction":[
"MNXR59148"
],
"sbo":"SBO:0000176",
"seed.reaction":[
"rxn00302"
],
"unipathway.reaction":[
"UCR00428"
]
}
},
{
"id":"GTPDPK",
"name":"GTP diphosphokinase",
"metabolites":{
"amp_c":1,
"atp_c":-1,
"gdptp_c":1,
"gtp_c":-1,
"h_c":1.0
},
"lower_bound":0,
"upper_bound":1000,
"gene_reaction_rule":"CLO1313_RS04655",
"subsystem":"Purine metabolism",
"notes":{
"confidence_level":"2",
"old_gpr":"Clo1313_0909"
},
"annotation":{
"bigg.reaction":[
"GTPDPK"
],
"biocyc":[
"GDPPYPHOSKIN-RXN"
],
"brenda":[
"BR47857"
],
"ec-code":[
"2.7.6.5"
],
"kegg.reaction":[
"R00429"
],
"metacyc":[
"GTPPYPHOSKIN-RXN"
],
"metanetx.reaction":[
"MNXR55610"
],
"rhea":[
"22088, 22089, 22090, 22091"
],
"sbo":"SBO:0000176",
"seed.reaction":[
"rxn00303"
],
"unipathway.reaction":[
"UCR00429, UER00884"
]
}
},
{
"id":"PEPCK_re",
"name":"Phosphoenolpyruvate carboxykinase (GTP)",
"metabolites":{
"co2_c":-1.0,
"gdp_c":-1.0,
"gtp_c":1.0,
"oaa_c":1.0,
"pep_c":-1.0
},
"lower_bound":0.0,
"upper_bound":1000.0,
"gene_reaction_rule":"CLO1313_RS02095",
"subsystem":"Glycolysis/Gluconeogenesis",
"notes":{
"confidence_level":"4",
"old_gpr":"Clo1313_0415"
},
"annotation":{
"bigg.reaction":[
"PEPCK, PEPCK_re, PEPCKm"
],
"biocyc":[
"4.1.1.32-RXN"
],
"biopath":[
"RXN00019"
],
"brenda":[
"BR291"
],
"ec-code":[
"4.1.1.32"
],
"iatcore":[
"ANA1, PEPCK"
],
"kegg.reaction":[
"R00431"
],
"metacyc":[
"4.1.1.32-RXN"
],
"metanetx.reaction":[
"MNXR55831"
],
"reactome":[
"REACT_100125, REACT_102893, REACT_103234, REACT_103706, REACT_105417, REACT_107307, REACT_110231, REACT_114653, REACT_115696, REACT_116012, REACT_126697, REACT_139881, REACT_14793, REACT_259, REACT_31250, REACT_32426, REACT_32755, REACT_32939, REACT_78361, REACT_89417, REACT_91129, REACT_92034, REACT_94365, REACT_98346, REACT_98537, REACT_98633"
],
"rhea":[
"10388, 10389, 10390, 10391"
],
"sbo":"SBO:0000176",
"seed.reaction":[
"rxn00305"
]
}
},
{
"id":"DAPDC",
"name":"Diaminopimelate decarboxylase",
"metabolites":{
"26dap__M_c":-1.0,
"co2_c":1.0,
"h_c":-1.0,
"lys__L_c":1.0
},
"lower_bound":0.0,
"upper_bound":1000.0,
"gene_reaction_rule":"CLO1313_RS07770",
"subsystem":"Lysine biosynthesis",
"notes":{
"confidence_level":"2",
"old_gpr":"Clo1313_1540"
},
"annotation":{
"bigg.reaction":[
"DAPDC"
],
"biocyc":[
"DIAMINOPIMDECARB-RXN"
],
"biopath":[
"RXN01425"
],
"brenda":[
"BR281"
],
"ec-code":[
"4.1.1.20"
],
"kegg.reaction":[
"R00451"
],
"metacyc":[
"DIAMINOPIMDECARB-RXN"
],
"metanetx.reaction":[
"MNXR1430"
],
"rhea":[
"15101, 15102, 15103, 15104"
],
"sbo":"SBO:0000176",
"seed.reaction":[
"rxn00313"
],
"unipathway.reaction":[
"UCR00451, UER00027"
]
}
},
{
"id":"LYSDC",
"name":"Lysine decarboxylase",
"metabolites":{
"15dap_c":1.0,
"co2_c":1.0,
"h_c":-1.0,
"lys__L_c":-1.0
},
"lower_bound":0.0,
"upper_bound":1000.0,
"gene_reaction_rule":"CLO1313_RS13160 or CLO1313_RS14055",
"subsystem":"Lysine degradation",
"notes":{
"confidence_level":"2",
"old_gpr":"Clo1313_2592 or Clo1313_2766"
},
"annotation":{
"ec-code":[
"4.1.1.18"
],
"kegg.reaction":[
"R00462"
],
"sbo":"SBO:0000176"
}
},
{
"id":"HOGL",
"name":"D-4-Hydroxy-2-oxoglutarate glyoxylate-lyase",
"metabolites":{
"4h2oglt_c":-1.0,
"glx_c":1.0,
"pyr_c":1.0
},
"lower_bound":-1000.0,
"upper_bound":1000.0,
"gene_reaction_rule":"CLO1313_RS07685 or CLO1313_RS08660",
"subsystem":"Arginine and proline metabolism",
"notes":{
"confidence_level":"2",
"old_gpr":"Clo1313_1523 or Clo1313_1712"
},
"annotation":{
"biopath":[
"RXN01105"
],
"ec-code":[
"4.1.1.3         4.1.2.14        4.1.3.16"
],
"kegg.reaction":[
"R00471"
],
"metanetx.reaction":[
"MNXR56317"
],
"rhea":[
"30687, 30688, 30689, 30690"
],
"sbo":"SBO:0000176"
}
},
{
"id":"ASPK",
"name":"Aspartate kinase",
"metabolites":{
"4pasp_c":1.0,
"adp_c":1.0,
"asp__L_c":-1.0,
"atp_c":-1.0
},
"lower_bound":0.0,
"upper_bound":1000.0,
"gene_reaction_rule":"CLO1313_RS04480",
"subsystem":"Glycine, serine and threonine metabolism",
"notes":{
"confidence_level":"2",
"old_gpr":"Clo1313_0873"
},
"annotation":{
"bigg.reaction":[
"ASPK, ASPKi"
],
"biocyc":[
"ASPARTATEKIN-RXN"
],
"biopath":[
"RXN00382"
],
"brenda":[
"BR47827"
],
"ec-code":[
"2.7.2.4"
],
"kegg.reaction":[
"R00480"
],
"metacyc":[
"ASPARTATEKIN-RXN"
],
"metanetx.reaction":[
"MNXR861"
],
"rhea":[
"23776, 23777, 23778, 23779"
],
"sbo":"SBO:0000176",
"seed.reaction":[
"rxn00337"
],
"unipathway.reaction":[
"UCR00480, UER00015, UER00461, UER00462"
]
}
},
{
"id":"ASNS2",
"name":"Asparagine synthetase",
"metabolites":{
"amp_c":1.0,
"asn__L_c":1.0,
"asp__L_c":-1.0,
"atp_c":-1.0,
"h_c":2.0,
"nh4_c":-1.0,
"ppi_c":1.0
},
"lower_bound":0.0,
"upper_bound":1000.0,
"gene_reaction_rule":"CLO1313_RS10960 or CLO1313_RS08490",
"subsystem":"Alanine, aspartate and glutamate metabolism",
"notes":{
"confidence_level":"2",
"old_gpr":"Clo1313_2163 or Clo1313_1681"
},
"annotation":{
"bigg.reaction":[
"ASNS2"
],
"biocyc":[
"ASNSYNA-RXN"
],
"biopath":[
"RXN00825"
],
"brenda":[
"BR93"
],
"ec-code":[
"6.3.1.1         6.3.5.4"
],
"kegg.reaction":[
"R00483"
],
"metacyc":[
"ASNSYNA-RXN"
],
"metanetx.reaction":[
"MNXR844"
],
"rhea":[
"11372, 11373, 11374, 11375"
],
"sbo":"SBO:0000176",
"seed.reaction":[
"rxn00340"
],
"unipathway.reaction":[
"UCR00483, UER00194"
]
}
},
{
"id":"ASP1DC",
"name":"Aspartate 1-decarboxylase",
"metabolites":{
"ala_B_c":1.0,
"asp__L_c":-1.0,
"co2_c":1.0,
"h_c":-1.0
},
"lower_bound":0.0,
"upper_bound":1000.0,
"gene_reaction_rule":"CLO1313_RS06685",
"subsystem":"beta-Alanine metabolism",
"notes":{
"confidence_level":"2",
"old_gpr":"Clo1313_1318"
},
"annotation":{
"bigg.reaction":[
"ASP1DC"
],
"biocyc":[
"ASPDECARBOX-RXN"
],
"biopath":[
"RXN00901"
],
"brenda":[
"BR272"
],
"ec-code":[
"4.1.1.11        4.1.1.15"
],
"kegg.reaction":[
"R00489"
],
"metacyc":[
"ASPDECARBOX-RXN"
],
"metanetx.reaction":[
"MNXR855"
],
"rhea":[
"19497, 19498, 19499, 19500"
],
"sbo":"SBO:0000176",
"seed.reaction":[
"rxn00346"
],
"unipathway.reaction":[
"UCR00489, UER00002"
]
}
},
{
"id":"ADSK",
"name":"Adenylyl-sulfate kinase",
"metabolites":{
"adp_c":1.0,
"aps_c":-1.0,
"atp_c":-1.0,
"h_c":1.0,
"paps_c":1.0
},
"lower_bound":0.0,
"upper_bound":1000.0,
"gene_reaction_rule":"CLO1313_RS00635",
"subsystem":"Purine metabolism",
"notes":{
"confidence_level":"2",
"old_gpr":"Clo1313_0120"
},
"annotation":{
"bigg.reaction":[
"ADSK"
],
"biocyc":[
"ADENYLYLSULFKIN-RXN"
],
"biopath":[
"RXN01225"
],
"brenda":[
"BR47764"
],
"ec-code":[
"2.7.1.25"
],
"kegg.reaction":[
"R00509"
],
"metacyc":[
"ADENYLYLSULFKIN-RXN"
],
"metanetx.reaction":[
"MNXR513"
],
"reactome":[
"REACT_102982, REACT_108704, REACT_109654, REACT_155712, REACT_30753, REACT_32267, REACT_6792, REACT_77453, REACT_80762, REACT_80906, REACT_90920, REACT_96385, REACT_97724, REACT_98813"
],
"rhea":[
"24152, 24153, 24154, 24155"
],
"sbo":"SBO:0000176",
"seed.reaction":[
"rxn00361"
],
"unipathway.reaction":[
"UCR00509, UER00205"
]
}
},
{
"id":"NTD4",
"name":"5'-nucleotidase (CMP)",
"metabolites":{
"cmp_c":-1.0,
"cytd_c":1.0,
"h2o_c":-1.0,
"pi_c":1.0
},
"lower_bound":0.0,
"upper_bound":1000.0,
"gene_reaction_rule":"CLO1313_RS15375",
"subsystem":"Pyrimidine metabolism",
"notes":{
"confidence_level":"2",
"old_gpr":"Clo1313_3022"
},
"annotation":{
"bigg.reaction":[
"NTD4, NTD4e, NTD4l, NTD4pp"
],
"biocyc":[
"RXN-14026"
],
"brenda":[
"BS93282"
],
"ec-code":[
"3.1.3.5     3.1.3.91"
],
"kegg.reaction":[
"R00511"
],
"metanetx.reaction":[
"MNXR3877"
],
"rhea":[
"29367, 29368, 29369, 29370"
],
"sbo":"SBO:0000176",
"seed.reaction":[
"rxn00363"
]
}
},
{
"id":"CYTK1",
"name":"Cytidylate kinase (CMP)",
"metabolites":{
"adp_c":1.0,
"atp_c":-1.0,
"cdp_c":1.0,
"cmp_c":-1.0,
"h_c":-1.0
},
"lower_bound":-1000.0,
"upper_bound":1000.0,
"gene_reaction_rule":"CLO1313_RS07635",
"subsystem":"Pyrimidine metabolism",
"notes":{
"confidence_level":"2",
"curation_notes":"set to reversible to allow cmp generation",
"old_gpr":"Clo1313_1512"
},
"annotation":{
"bigg.reaction":[
"CYTK1, CYTK1m, CYTK1n"
],
"biocyc":[
"RXN-11832"
],
"brenda":[
"BS359742"
],
"ec-code":[
"2.7.4.14"
],
"kegg.reaction":[
"R00512"
],
"metacyc":[
"CMPKI-RXN, RXN-11832"
],
"metanetx.reaction":[
"MNXR55182"
],
"rhea":[
"11600, 11601, 11602, 11603"
],
"sbo":"SBO:0000176",
"seed.reaction":[
"rxn00364"
],
"unipathway.reaction":[
"UCR00512, UER00641"
]
}
},
{
"id":"CYTDK1",
"name":"ATP:cytidine 5'-phosphotransferase",
"metabolites":{
"adp_c":1.0,
"atp_c":-1.0,
"cmp_c":1.0,
"cytd_c":-1.0,
"h_c":1.0
},
"lower_bound":0.0,
"upper_bound":1000.0,
"gene_reaction_rule":"CLO1313_RS09560",
"subsystem":"Pyrimidine metabolism",
"notes":{
"confidence_level":"2",
"old_gpr":"Clo1313_1891"
},
"annotation":{
"bigg.reaction":[
"CYTDK1, CYTDK2m"
],
"brenda":[
"BS357581"
],
"ec-code":[
"2.7.1.48"
],
"kegg.reaction":[
"R00513"
],
"metacyc":[
"CYTIKIN-RXN"
],
"metanetx.reaction":[
"MNXR1376"
],
"rhea":[
"24674, 24675, 24676, 24677"
],
"sbo":"SBO:0000176",
"seed.reaction":[
"rxn00365"
],
"unipathway.reaction":[
"UCR00513, UER00640"
]
}
},
{
"id":"UTCY",
"name":"UTP:cytidine 5'-phosphotransferase",
"metabolites":{
"cmp_c":1.0,
"cytd_c":-1.0,
"h_c":1.0,
"udp_c":1.0,
"utp_c":-1.0
},
"lower_bound":0.0,
"upper_bound":1000.0,
"gene_reaction_rule":"CLO1313_RS09560",
"subsystem":"Pyrimidine metabolism",
"notes":{
"confidence_level":"2",
"old_gpr":"Clo1313_1891"
},
"annotation":{
"ec-code":[
"2.7.1.48"
],
"kegg.reaction":[
"R00516"
],
"metanetx.reaction":[
"MNXR59163"
],
"sbo":"SBO:0000176",
"seed.reaction":[
"rxn00368"
]
}
},
{
"id":"CYTDK2",
"name":"Cytidine kinase (GTP)",
"metabolites":{
"cmp_c":1.0,
"cytd_c":-1.0,
"gdp_c":1.0,
"gtp_c":-1.0,
"h_c":1.0
},
"lower_bound":0.0,
"upper_bound":1000.0,
"gene_reaction_rule":"CLO1313_RS09560",
"subsystem":"Pyrimidine metabolism",
"notes":{
"confidence_level":"2",
"curation_notes":"set to irreversible to fix loop",
"old_gpr":"Clo1313_1891"
},
"annotation":{
"bigg.reaction":[
"CYTDK2"
],
"ec-code":[
"2.7.1.48"
],
"kegg.reaction":[
"R00517"
],
"metacyc":[
"CYTIDINEKIN-RXN"
],
"metanetx.reaction":[
"MNXR55181"
],
"rhea":[
"28162, 28163, 28164, 28165"
],
"sbo":"SBO:0000176",
"seed.reaction":[
"rxn00369"
]
}
},
{
"id":"SADT",
"name":"Sulfate adenylyltransferase",
"metabolites":{
"aps_c":1.0,
"atp_c":-1.0,
"ppi_c":1.0,
"so4_c":-1.0
},
"lower_bound":0.0,
"upper_bound":1000.0,
"gene_reaction_rule":"CLO1313_RS00635 or CLO1313_RS00630",
"subsystem":"Purine metabolism",
"notes":{
"confidence_level":"2",
"old_gpr":"Clo1313_0120 or Clo1313_0119"
},
"annotation":{
"bigg.reaction":[
"SADT"
],
"biocyc":[
"SULFATE-ADENYLYLTRANS-RXN"
],
"biopath":[
"RXN01162"
],
"brenda":[
"BR47884"
],
"ec-code":[
"2.7.7.4"
],
"kegg.reaction":[
"R00529"
],
"metacyc":[
"SULFATE-ADENYLYLTRANS-RXN"
],
"metanetx.reaction":[
"MNXR4764"
],
"reactome":[
"REACT_100457, REACT_102507, REACT_107060, REACT_157363, REACT_27213, REACT_61348, REACT_6767, REACT_77434, REACT_80389, REACT_82490, REACT_86638, REACT_87546, REACT_89970, REACT_90306, REACT_93350"
],
"rhea":[
"18133, 18134, 18135, 18136"
],
"sbo":"SBO:0000176",
"seed.reaction":[
"rxn00379"
],
"unipathway.reaction":[
"UCR00529, UER00204"
]
}
},
{
"id":"RBFK",
"name":"Riboflavin kinase",
"metabolites":{
"adp_c":1.0,
"atp_c":-1.0,
"fmn_c":1.0,
"h_c":1.0,
"ribflv_c":-1.0
},
"lower_bound":0.0,
"upper_bound":1000.0,
"gene_reaction_rule":"CLO1313_RS06245 or CLO1313_RS06260",
"subsystem":"Riboflavin metabolism",
"notes":{
"confidence_level":"2",
"old_gpr":"Clo1313_1229 or Clo1313_1233"
},
"annotation":{
"bigg.reaction":[
"RBFK, RBFKm"
],
"biocyc":[
"RIBOFLAVINKIN-RXN"
],
"brenda":[
"BR47765"
],
"ec-code":[
"2.7.1.26"
],
"kegg.reaction":[
"R00549"
],
"metacyc":[
"RIBOFLAVINKIN-RXN"
],
"metanetx.reaction":[
"MNXR55877"
],
"reactome":[
"REACT_106998, REACT_11232, REACT_126494, REACT_154536, REACT_32117, REACT_33404, REACT_34687, REACT_80178, REACT_83152, REACT_84159, REACT_84393, REACT_89808, REACT_95970, REACT_99014, REACT_99698"
],
"rhea":[
"14357, 14358, 14359, 14360"
],
"sbo":"SBO:0000176",
"seed.reaction":[
"rxn00392"
],
"unipathway.reaction":[
"UCR00549, UER00406"
]
}
},
{
"id":"DCTPD2",
"name":"DCTP deaminase",
"metabolites":{
"ctp_c":-1.0,
"h2o_c":-1.0,
"h_c":-1.0,
"nh4_c":1.0,
"utp_c":1.0
},
"lower_bound":0.0,
"upper_bound":1000.0,
"gene_reaction_rule":"CLO1313_RS11380",
"subsystem":"Pyrimidine metabolism",
"notes":{
"confidence_level":"2",
"old_gpr":"Clo1313_2239"
},
"annotation":{
"bigg.reaction":[
"DCTPD2"
],
"biocyc":[
"RXN-14118"
],
"ec-code":[
"3.5.4.13"
],
"kegg.reaction":[
"R00568"
],
"metanetx.reaction":[
"MNXR1476"
],
"rhea":[
"30335, 30336, 30337, 30338"
],
"sbo":"SBO:0000176",
"seed.reaction":[
"rxn00407"
]
}
},
{
"id":"NDPK3",
"name":"Nucleoside-diphosphate kinase (ATP:CDP)",
"metabolites":{
"adp_c":1.0,
"atp_c":-1.0,
"cdp_c":-1.0,
"ctp_c":1.0
},
"lower_bound":-1000.0,
"upper_bound":1000.0,
"gene_reaction_rule":"CLO1313_RS07615",
"subsystem":"Pyrimidine metabolism",
"notes":{
"confidence_level":"2",
"curation_notes":"set to reversible to allow cmp generation",
"old_gpr":"Clo1313_1508"
},
"annotation":{
"bigg.reaction":[
"NDPK3, NDPK3m, NDPK3n"
],
"biocyc":[
"CDPKIN-RXN"
],
"biopath":[
"RXN01332"
],
"brenda":[
"BS358244"
],
"ec-code":[
"2.7.4.6"
],
"kegg.reaction":[
"R00570"
],
"metacyc":[
"CDPKIN-RXN"
],
"metanetx.reaction":[
"MNXR55760"
],
"rhea":[
"25237, 25238, 25239, 25240"
],
"sbo":"SBO:0000176",
"seed.reaction":[
"rxn00409"
],
"unipathway.reaction":[
"UCR00570, UER00642"
]
}
},
{
"id":"CTPS1",
"name":"CTP synthase  NH3 ",
"metabolites":{
"adp_c":1.0,
"atp_c":-1.0,
"ctp_c":1.0,
"h_c":2.0,
"nh4_c":-1.0,
"pi_c":1.0,
"utp_c":-1.0
},
"lower_bound":0.0,
"upper_bound":1000.0,
"gene_reaction_rule":"CLO1313_RS13185",
"subsystem":"Pyrimidine metabolism",
"notes":{
"confidence_level":"2",
"old_gpr":"Clo1313_2597"
},
"annotation":{
"bigg.reaction":[
"CTPS1"
],
"biocyc":[
"CTPSYN-RXN"
],
"brenda":[
"BR48389, BS363669"
],
"ec-code":[
"6.3.4.2"
],
"kegg.reaction":[
"R00571"
],
"metanetx.reaction":[
"MNXR1317"
],
"rhea":[
"16597, 16598, 16599, 16600"
],
"sbo":"SBO:0000176",
"seed.reaction":[
"rxn00410"
],
"unipathway.reaction":[
"UCR00571, UER00277"
]
}
},
{
"id":"CTPS2",
"name":"CTP synthase (glutamine)",
"metabolites":{
"adp_c":1.0,
"atp_c":-1.0,
"ctp_c":1.0,
"gln__L_c":-1.0,
"glu__L_c":1.0,
"h2o_c":-1.0,
"h_c":2.0,
"pi_c":1.0,
"utp_c":-1.0
},
"lower_bound":0.0,
"upper_bound":1000.0,
"gene_reaction_rule":"CLO1313_RS13185",
"subsystem":"Pyrimidine metabolism",
"notes":{
"confidence_level":"2",
"old_gpr":"Clo1313_2597"
},
"annotation":{
"bigg.reaction":[
"CTPS2"
],
"biocyc":[
"CTPSYN-RXN"
],
"biopath":[
"RXN00356"
],
"brenda":[
"BS398810"
],
"ec-code":[
"6.3.4.2"
],
"kegg.reaction":[
"R00573"
],
"metacyc":[
"CTPSYN-RXN"
],
"metanetx.reaction":[
"MNXR32700"
],
"reactome":[
"REACT_101507, REACT_102874, REACT_108024, REACT_109358, REACT_114925, REACT_126024, REACT_138599, REACT_140540, REACT_141130, REACT_143738, REACT_21305, REACT_29290, REACT_33151, REACT_574, REACT_77819, REACT_78348, REACT_78357, REACT_79156, REACT_79789, REACT_81861, REACT_83666, REACT_85039, REACT_85189, REACT_89739, REACT_89978, REACT_96180, REACT_96817, REACT_98673"
],
"rhea":[
"26426, 26427, 26428, 26429"
],
"sbo":"SBO:0000176",
"seed.reaction":[
"rxn00412, rxn11276"
]
}
},
{
"id":"CBPS",
"name":"Carbamoyl-phosphate synthase (glutamine-hydrolysing)",
"metabolites":{
"adp_c":2.0,
"atp_c":-2.0,
"cbp_c":1.0,
"co2_c":-1.0,
"gln__L_c":-1.0,
"glu__L_c":1.0,
"h2o_c":-2.0,
"h_c":3.0,
"pi_c":1.0
},
"lower_bound":0.0,
"upper_bound":1000.0,
"gene_reaction_rule":"CLO1313_RS13000 or CLO1313_RS12995 or CLO1313_RS06440 or CLO1313_RS06435",
"subsystem":"Pyrimidine metabolism",
"notes":{
"confidence_level":"2",
"old_gpr":"Clo1313_2560 or Clo1313_2559 or Clo1313_1268 or Clo1313_1267"
},
"annotation":{
"biocyc":[
"CARBPSYN-RXN"
],
"brenda":[
"BR152, BS398777"
],
"ec-code":[
"6.3.5.5"
],
"kegg.reaction":[
"R00575"
],
"metacyc":[
"CARBPSYN-RXN"
],
"metanetx.reaction":[
"MNXR33037"
],
"reactome":[
"REACT_115736, REACT_130843, REACT_135238, REACT_144136, REACT_153425, REACT_154875, REACT_157246, REACT_28976, REACT_30926, REACT_478, REACT_77966, REACT_79566, REACT_86599, REACT_86815, REACT_88920, REACT_89432, REACT_90448, REACT_94822, REACT_96943"
],
"rhea":[
"18633, 18634, 18635, 18636, 24654"
],
"sbo":"SBO:0000176"
}
},
{
"id":"ASNS1",
"name":"Asparagine synthase (glutamine-hydrolysing)",
"metabolites":{
"amp_c":1.0,
"asn__L_c":1.0,
"asp__L_c":-1.0,
"atp_c":-1.0,
"gln__L_c":-1.0,
"glu__L_c":1.0,
"h2o_c":-1.0,
"h_c":2.0,
"ppi_c":1.0
},
"lower_bound":0.0,
"upper_bound":1000.0,
"gene_reaction_rule":"CLO1313_RS08490 or CLO1313_RS10960",
"subsystem":"Alanine, aspartate and glutamate metabolism",
"notes":{
"confidence_level":"2",
"old_gpr":"Clo1313_1681 or Clo1313_2163"
},
"annotation":{
"bigg.reaction":[
"ASNS1"
],
"biocyc":[
"ASNSYNB-RXN"
],
"brenda":[
"BR151, BS369167"
],
"ec-code":[
"6.3.5.4"
],
"kegg.reaction":[
"R00578"
],
"metacyc":[
"ASNSYNB-RXN"
],
"metanetx.reaction":[
"MNXR33036"
],
"reactome":[
"REACT_102336, REACT_107530, REACT_277, REACT_30477, REACT_30900, REACT_31824, REACT_31879, REACT_34512, REACT_79980, REACT_80145, REACT_81036, REACT_86665, REACT_91813, REACT_94577, REACT_95520"
],
"rhea":[
"12228, 12229, 12230, 12231, 24877"
],
"sbo":"SBO:0000176",
"seed.reaction":[
"rxn00416, rxn11214"
],
"unipathway.reaction":[
"UCR00578, UER00195"
]
}
},
{
"id":"PSP",
"name":"Phosphoserine phosphatase",
"metabolites":{
"h2o_c":-1.0,
"pi_c":1.0,
"pser__L_c":-1.0,
"ser__L_c":1.0
},
"lower_bound":0.0,
"upper_bound":1000.0,
"gene_reaction_rule":"U",
"subsystem":"Glycine, serine and threonine metabolism",
"notes":{
"confidence_level":"0",
"literature_references":"PMID26162629",
"old_gpr":""
},
"annotation":{
"biocyc":[
"RXN0-5114"
],
"ec-code":[
"3.1.3.3"
],
"kegg.reaction":[
"R00582"
],
"sbo":"SBO:0000176"
}
},
{
"id":"SPTc",
"name":"Serine-pyruvate aminotransferase",
"metabolites":{
"ala__L_c":1.0,
"hpyr_c":1.0,
"pyr_c":-1.0,
"ser__L_c":-1.0
},
"lower_bound":-1000.0,
"upper_bound":1000.0,
"gene_reaction_rule":"CLO1313_RS09935",
"subsystem":"Glycine, serine and threonine metabolism",
"notes":{
"confidence_level":"2",
"literature_references":"PMID26162629",
"old_gpr":"Clo1313_1964"
},
"annotation":{
"ec-code":[
"2.6.1.51"
],
"kegg.reaction":[
"R00585"
],
"sbo":"SBO:0000176"
}
},
{
"id":"SERAT",
"name":"Serine O-acetyltransferase",
"metabolites":{
"accoa_c":-1.0,
"acser_c":1.0,
"coa_c":1.0,
"ser__L_c":-1.0
},
"lower_bound":0.0,
"upper_bound":1000.0,
"gene_reaction_rule":"CLO1313_RS13840",
"subsystem":"Cysteine and methionine metabolism",
"notes":{
"confidence_level":"2",
"old_gpr":"Clo1313_2724"
},
"annotation":{
"bigg.reaction":[
"SERAT, SERATi"
],
"biocyc":[
"SERINE-O-ACETTRAN-RXN"
],
"biopath":[
"RXN01325"
],
"brenda":[
"BR44030"
],
"ec-code":[
"2.3.1.30"
],
"kegg.reaction":[
"R00586"
],
"metacyc":[
"SERINE-O-ACETTRAN-RXN"
],
"metanetx.reaction":[
"MNXR4808"
],
"reactome":[
"REACT_27240"
],
"rhea":[
"24560, 24561, 24562, 24563"
],
"sbo":"SBO:0000176",
"seed.reaction":[
"rxn00423"
],
"unipathway.reaction":[
"UCR00586, UER00199"
]
}
},
{
"id":"SGAT",
"name":"Serine--glyoxylate aminotransferase",
"metabolites":{
"glx_c":-1.0,
"gly_c":1.0,
"hpyr_c":1.0,
"ser__L_c":-1.0
},
"lower_bound":0.0,
"upper_bound":1000.0,
"gene_reaction_rule":"CLO1313_RS09935",
"subsystem":"Glycine, serine and threonine metabolism",
"notes":{
"confidence_level":"1",
"old_gpr":"Clo1313_1964"
},
"annotation":{
"brenda":[
"BR47394"
],
"ec-code":[
"2.6.1.45"
],
"kegg.reaction":[
"R00588"
],
"metacyc":[
"SERINE--GLYOXYLATE-AMINOTRANSFERASE-RXN, SERINE-GLYOXYLATE-AMINOTRANSFERASE-RXN"
],
"metanetx.reaction":[
"MNXR5465"
],
"rhea":[
"19125, 19126, 19127, 19128"
],
"sbo":"SBO:0000176",
"seed.reaction":[
"rxn00424"
]
}
},
{
"id":"TDP",
"name":"Thiamin pyrophosphatase",
"metabolites":{
"h2o_c":-1.0,
"h_c":2.0,
"pi_c":1.0,
"thmmp_c":1.0,
"thmpp_c":-1.0
},
"lower_bound":0.0,
"upper_bound":1000.0,
"gene_reaction_rule":"CLO1313_RS10355",
"subsystem":"Thiamine metabolism",
"notes":{
"confidence_level":"1",
"old_gpr":"Clo1313_2044"
},
"annotation":{
"ec-code":[
"3.6.1.15"
],
"kegg.reaction":[
"R00615"
],
"sbo":"SBO:0000176"
}
},
{
"id":"TMDPPK",
"name":"Thiamine diphosphate kinase",
"metabolites":{
"adp_c":1.0,
"atp_c":-1.0,
"thmpp_c":-1.0,
"thmtp_c":1.0
},
"lower_bound":0.0,
"upper_bound":1000.0,
"gene_reaction_rule":"CLO1313_RS08385",
"subsystem":"Thiamine metabolism",
"notes":{
"confidence_level":"2",
"old_gpr":"Clo1313_1660"
},
"annotation":{
"bigg.reaction":[
"TMDPPK"
],
"brenda":[
"BR48072"
],
"ec-code":[
"2.7.4.15        2.7.6.2"
],
"kegg.reaction":[
"R00616"
],
"metacyc":[
"THIAMIN-DIPHOSPHATE-KINASE-RXN"
],
"metanetx.reaction":[
"MNXR55955"
],
"reactome":[
"REACT_25070"
],
"rhea":[
"11240, 11241, 11242, 11243"
],
"sbo":"SBO:0000176",
"seed.reaction":[
"rxn00437"
]
}
},
{
"id":"TMDPK",
"name":"Thiamine diphosphokinase",
"metabolites":{
"amp_c":1.0,
"atp_c":-1.0,
"h_c":1.0,
"thm_c":-1.0,
"thmpp_c":1.0
},
"lower_bound":0.0,
"upper_bound":1000.0,
"gene_reaction_rule":"CLO1313_RS08385",
"subsystem":"Thiamine metabolism",
"notes":{
"confidence_level":"2",
"old_gpr":"Clo1313_1660"
},
"annotation":{
"biocyc":[
"THIAMIN-PYROPHOSPHOKINASE-RXN"
],
"ec-code":[
"2.7.6.2"
],
"kegg.reaction":[
"R00619"
],
"metanetx.reaction":[
"MNXR59170"
],
"sbo":"SBO:0000176"
}
},
{
"id":"ENO",
"name":"Enolase",
"metabolites":{
"2pg_c":-1.0,
"h2o_c":1.0,
"pep_c":1.0
},
"lower_bound":-1000.0,
"upper_bound":1000.0,
"gene_reaction_rule":"CLO1313_RS10585",
"subsystem":"Glycolysis/Gluconeogenesis",
"notes":{
"confidence_level":"4",
"old_gpr":"Clo1313_2090"
},
"annotation":{
"bigg.reaction":[
"ENO"
],
"biocyc":[
"2PGADEHYDRAT-RXN"
],
"biopath":[
"RXN01306"
],
"brenda":[
"BR3384, BS18653"
],
"ec-code":[
"4.2.1.11"
],
"iatcore":[
"GG10r"
],
"kegg.reaction":[
"R00658"
],
"metacyc":[
"2PGADEHYDRAT-RXN"
],
"metanetx.reaction":[
"MNXR1898"
],
"reactome":[
"REACT_104653, REACT_106080, REACT_107128, REACT_107686, REACT_112691, REACT_112925, REACT_113666, REACT_114051, REACT_114214, REACT_114276, REACT_114578, REACT_115250, REACT_115806, REACT_116100, REACT_128749, REACT_129898, REACT_132882, REACT_134804, REACT_1400, REACT_2018, REACT_28235, REACT_28558, REACT_30318, REACT_77297, REACT_78560, REACT_80918, REACT_82246, REACT_83225, REACT_87340, REACT_88320, REACT_90607, REACT_91534, REACT_93012, REACT_98091, REACT_98214"
],
"rhea":[
"10164, 10165, 10166, 10167"
],
"sbo":"SBO:0000176",
"seed.reaction":[
"rxn00459"
],
"unipathway.reaction":[
"UCR00658, UER00187"
]
}
},
{
"id":"UAGCVT",
"name":"UDP-N-acetylglucosamine 1-carboxyvinyltransferase",
"metabolites":{
"pep_c":-1.0,
"pi_c":1.0,
"uaccg_c":1.0,
"uacgam_c":-1.0
},
"lower_bound":0.0,
"upper_bound":1000.0,
"gene_reaction_rule":"CLO1313_RS01040 or CLO1313_RS15190 or CLO1313_RS06315",
"subsystem":"Amino sugar and nucleotide sugar metabolism",
"notes":{
"confidence_level":"2",
"old_gpr":"Clo1313_0202 or Clo1313_2989 or Clo1313_1245"
},
"annotation":{
"bigg.reaction":[
"UAGCVT"
],
"biocyc":[
"UDPNACETYLGLUCOSAMENOLPYRTRANS-RXN"
],
"biopath":[
"RXN01431"
],
"brenda":[
"BR47474"
],
"ec-code":[
"2.5.1.7"
],
"kegg.reaction":[
"R00660"
],
"metacyc":[
"UDPNACETYLGLUCOSAMENOLPYRTRANS-RXN"
],
"metanetx.reaction":[
"MNXR55980"
],
"rhea":[
"18681, 18682, 18683, 18684"
],
"sbo":"SBO:0000176",
"seed.reaction":[
"rxn00461"
]
}
},
{
"id":"NTTP8",
"name":"Uridine triphosphate pyrophosphohydrolase Pyrimidine metabolism EC:3.6.1.19",
"metabolites":{
"h2o_c":-1.0,
"h_c":2.0,
"ppi_c":1.0,
"ump_c":1.0,
"utp_c":-1.0
},
"lower_bound":0.0,
"upper_bound":1000.0,
"gene_reaction_rule":"CLO1313_RS01245 or CLO1313_RS00435 or CLO1313_RS10355",
"subsystem":"Pyrimidine metabolism",
"notes":{
"confidence_level":"2",
"old_gpr":"Clo1313_0245 or Clo1313_0083 or Clo1313_2044"
},
"annotation":{
"bigg.reaction":[
"NTPP8"
],
"biocyc":[
"3.6.1.19-RXN"
],
"brenda":[
"BS139757"
],
"ec-code":[
"3.6.1.8         3.6.1.19"
],
"kegg.reaction":[
"R00662"
],
"metanetx.reaction":[
"MNXR3903"
],
"rhea":[
"29395, 29396, 29397, 29398"
],
"sbo":"SBO:0000176",
"seed.reaction":[
"rxn00463"
]
}
},
{
"id":"TRPS2",
"name":"Tryptophan synthase (indole)",
"metabolites":{
"h2o_c":1.0,
"indole_c":-1.0,
"ser__L_c":-1.0,
"trp__L_c":1.0
},
"lower_bound":0.0,
"upper_bound":1000.0,
"gene_reaction_rule":"CLO1313_RS04305 or CLO1313_RS04300 or CLO1313_RS05330",
"subsystem":"Phenylalanine, tyrosine and tryptophan biosynthesis",
"notes":{
"confidence_level":"2",
"old_gpr":"Clo1313_0837 or Clo1313_0836 or Clo1313_1046"
},
"annotation":{
"bigg.reaction":[
"TRPS2"
],
"biocyc":[
"TRYPSYN-RXN"
],
"biopath":[
"RXN00501"
],
"brenda":[
"BR49621"
],
"ec-code":[
"4.2.1.20"
],
"kegg.reaction":[
"R00674"
],
"metacyc":[
"RXN0-2382"
],
"metanetx.reaction":[
"MNXR5140"
],
"rhea":[
"26434, 26435, 26436, 26437"
],
"sbo":"SBO:0000176",
"seed.reaction":[
"rxn00474"
],
"unipathway.reaction":[
"UCR00674"
]
}
},
{
"id":"AROH",
"name":"L-Arogenate hydro-lyase",
"metabolites":{
"Largn_c":-1.0,
"co2_c":1.0,
"h2o_c":1.0,
"h_c":-1.0,
"phe__L_c":1.0
},
"lower_bound":0.0,
"upper_bound":1000.0,
"gene_reaction_rule":"CLO1313_RS14905",
"subsystem":"Phenylalanine, tyrosine and tryptophan biosynthesis",
"notes":{
"confidence_level":"2",
"old_gpr":"Clo1313_2933"
},
"annotation":{
"brenda":[
"BR48340"
],
"ec-code":[
"4.2.1.51        4.2.1.91"
],
"kegg.reaction":[
"R00691"
],
"metacyc":[
"CARBOXYCYCLOHEXADIENYL-DEHYDRATASE-RXN"
],
"metanetx.reaction":[
"MNXR8552"
],
"rhea":[
"12536, 12537, 12538, 12539"
],
"sbo":"SBO:0000176",
"seed.reaction":[
"rxn00490"
],
"unipathway.reaction":[
"UCR00691, UER00344"
]
}
},
{
"id":"PHETA1",
"name":"Phenylalanine transaminase",
"metabolites":{
"akg_c":-1.0,
"glu__L_c":1.0,
"phe__L_c":-1.0,
"phpyr_c":1.0
},
"lower_bound":-1000.0,
"upper_bound":1000.0,
"gene_reaction_rule":"CLO1313_RS07420 or CLO1313_RS09395 or CLO1313_RS01930 or CLO1313_RS08370 or CLO1313_RS02140 or CLO1313_RS08165",
"subsystem":"Phenylalanine metabolism",
"notes":{
"confidence_level":"2",
"old_gpr":"Clo1313_1467 or Clo1313_1858 or Clo1313_0381 or Clo1313_1657 or Clo1313_0424 or Clo1313_1619"
},
"annotation":{
"bigg.reaction":[
"PHETA1, PHETA1m"
],
"brenda":[
"BS353519"
],
"ec-code":[
"2.6.1.1         2.6.1.5         2.6.1.9         2.6.1.57"
],
"kegg.reaction":[
"R00694"
],
"metacyc":[
"PHEAMINOTRANS-RXN, RXN-10814"
],
"metanetx.reaction":[
"MNXR32168"
],
"rhea":[
"25152, 25153, 25154, 25155"
],
"sbo":"SBO:0000176",
"seed.reaction":[
"rxn00493"
],
"unipathway.reaction":[
"UCR00694, UER00347"
]
}
},
{
"id":"LDH_L",
"name":"L-lactate dehydrogenase",
"metabolites":{
"h_c":-1.0,
"lac__L_c":1.0,
"nad_c":1.0,
"nadh_c":-1.0,
"pyr_c":-1.0
},
"lower_bound":0.0,
"upper_bound":1000.0,
"gene_reaction_rule":"CLO1313_RS05890 or CLO1313_RS09495",
"subsystem":"Glycolysis/Gluconeogenesis",
"notes":{
"confidence_level":"4",
"old_gpr":"Clo1313_1160 or Clo1313_1878"
},
"annotation":{
"bigg.reaction":[
"LDH_L, LDH_Lm"
],
"biocyc":[
"L-LACTATE-DEHYDROGENASE-RXN"
],
"biopath":[
"RXN00795"
],
"brenda":[
"BR29287, BS369967, BS371419_WOP"
],
"ec-code":[
"1.1.1.27"
],
"iatcore":[
"FEM3, LDH"
],
"kegg.reaction":[
"R00703"
],
"metacyc":[
"L-LACTATE-DEHYDROGENASE-RXN"
],
"metanetx.reaction":[
"MNXR3215"
],
"reactome":[
"REACT_100002, REACT_1010, REACT_108879, REACT_109914, REACT_110161, REACT_112343, REACT_112780, REACT_112887, REACT_113309, REACT_113500, REACT_115372, REACT_115608, REACT_116117, REACT_126908, REACT_178, REACT_31282, REACT_77513, REACT_78115, REACT_79750, REACT_80242, REACT_81403, REACT_81615, REACT_84410, REACT_87441, REACT_88565, REACT_91153, REACT_95105, REACT_95207, REACT_97518, REACT_98208, REACT_98909"
],
"rhea":[
"23444, 23445, 23446, 23447"
],
"sbo":"SBO:0000176",
"seed.reaction":[
"rxn00499"
],
"unipathway.reaction":[
"UCR00703, UER00611"
]
}
},
{
"id":"ALDD2x",
"name":"Aldehyde dehydrogenase (acetaldehyde, NAD)",
"metabolites":{
"ac_c":1.0,
"acald_c":-1.0,
"h2o_c":-1.0,
"h_c":2.0,
"nad_c":-1.0,
"nadh_c":1.0
},
"lower_bound":0.0,
"upper_bound":1000.0,
"gene_reaction_rule":"CLO1313_RS14795",
"subsystem":"Glycolysis/Gluconeogenesis",
"notes":{
"confidence_level":"0",
"old_gpr":"Clo1313_2911"
},
"annotation":{
"biocyc":[
"RXN66-3"
],
"ec-code":[
"1.2.1.3         1.2.1.5"
],
"kegg.reaction":[
"R00710"
],
"sbo":"SBO:0000176"
}
},
{
"id":"ALDD2y",
"name":"Aldehyde dehydrogenase (acetaldehyde, NADP)",
"metabolites":{
"ac_c":1.0,
"acald_c":-1.0,
"h2o_c":-1.0,
"h_c":2.0,
"nadp_c":-1.0,
"nadph_c":1.0
},
"lower_bound":0.0,
"upper_bound":1000.0,
"gene_reaction_rule":"CLO1313_RS14795",
"subsystem":"Glycolysis/Gluconeogenesis",
"notes":{
"confidence_level":"0",
"old_gpr":"Clo1313_2911"
},
"annotation":{
"biocyc":[
"RXN66-3"
],
"ec-code":[
"1.2.1.4         1.2.1.5"
],
"kegg.reaction":[
"R00711"
],
"sbo":"SBO:0000176"
}
},
{
"id":"GLYCLTDx",
"name":"Glycolate dehydrogenase (NAD)",
"metabolites":{
"glx_c":1.0,
"glyclt_c":-1.0,
"h_c":1.0,
"nad_c":-1.0,
"nadh_c":1.0
},
"lower_bound":-1000.0,
"upper_bound":1000.0,
"gene_reaction_rule":"CLO1313_RS09880",
"subsystem":"Glyoxylate and dicarboxylate metabolism",
"notes":{
"confidence_level":"0",
"old_gpr":"Clo1313_1953"
},
"annotation":{
"ec-code":[
"1.1.1.26        1.1.1.29"
],
"kegg.reaction":[
"R00717"
],
"sbo":"SBO:0000176"
}
},
{
"id":"NTPP9",
"name":"Nucleoside triphosphate pyrophosphorylase (itp)",
"metabolites":{
"h2o_c":-1.0,
"h_c":2.0,
"imp_c":1.0,
"itp_c":-1.0,
"ppi_c":1.0
},
"lower_bound":0.0,
"upper_bound":1000.0,
"gene_reaction_rule":"CLO1313_RS01245 or CLO1313_RS10355 or CLO1313_RS00435",
"subsystem":"Purine metabolism",
"notes":{
"confidence_level":"2",
"old_gpr":"Clo1313_0245 or Clo1313_2044 or Clo1313_0083"
},
"annotation":{
"bigg.reaction":[
"NTPP9"
],
"biocyc":[
"RXN0-6382"
],
"brenda":[
"BS141249"
],
"ec-code":[
"3.6.1.8         3.6.1.19"
],
"kegg.reaction":[
"R00720"
],
"metacyc":[
"RXN0-6382"
],
"metanetx.reaction":[
"MNXR3904"
],
"reactome":[
"REACT_150277, REACT_152691, REACT_152757, REACT_152923, REACT_153391, REACT_153426, REACT_154793, REACT_155133, REACT_155763, REACT_156830, REACT_156866, REACT_156922, REACT_157084, REACT_157991, REACT_158082, REACT_158697, REACT_159025, REACT_159060, REACT_159647, REACT_159672"
],
"rhea":[
"29399, 29400, 29401, 29402"
],
"sbo":"SBO:0000176",
"seed.reaction":[
"rxn00514"
]
}
},
{
"id":"NDPK9",
"name":"ATP:IDP phosphotransferase, mitochondria",
"metabolites":{
"adp_c":1.0,
"atp_c":-1.0,
"idp_c":-1.0,
"itp_c":1.0
},
"lower_bound":0.0,
"upper_bound":1000.0,
"gene_reaction_rule":"CLO1313_RS07615",
"subsystem":"Purine metabolism",
"notes":{
"confidence_level":"2",
"old_gpr":"Clo1313_1508"
},
"annotation":{
"bigg.reaction":[
"NDPK9, NDPK9m, NDPK9n"
],
"biocyc":[
"RXN-14120"
],
"ec-code":[
"2.7.4.6"
],
"kegg.reaction":[
"R00722"
],
"metanetx.reaction":[
"MNXR55766"
],
"rhea":[
"30347, 30348, 30349, 30350"
],
"sbo":"SBO:0000176",
"seed.reaction":[
"rxn00515"
]
}
},
{
"id":"TYRTA",
"name":"Tyrosine transaminase",
"metabolites":{
"34hpp_c":1.0,
"akg_c":-1.0,
"glu__L_c":1.0,
"tyr__L_c":-1.0
},
"lower_bound":-1000.0,
"upper_bound":1000.0,
"gene_reaction_rule":"CLO1313_RS07420 or CLO1313_RS09395 or CLO1313_RS01930 or CLO1313_RS08370 or CLO1313_RS02140 or CLO1313_RS08165",
"subsystem":"Tyrosine, Tryptophan, and Phenylalanine Metabolism",
"notes":{
"confidence_level":"2",
"old_gpr":"Clo1313_1467 or Clo1313_1858 or Clo1313_0381 or Clo1313_1657 or Clo1313_0424 or Clo1313_1619"
},
"annotation":{
"bigg.reaction":[
"TYRTA, TYRTAi, TYRTAm, TYRTAp"
],
"biocyc":[
"TYROSINE-AMINOTRANSFERASE-RXN"
],
"brenda":[
"BR47696"
],
"ec-code":[
"2.6.1.1         2.6.1.5         2.6.1.9         2.6.1.57"
],
"kegg.reaction":[
"R00734"
],
"metacyc":[
"TYRAMINOTRANS-RXN, TYROSINE-AMINOTRANSFERASE-RXN"
],
"metanetx.reaction":[
"MNXR32524"
],
"reactome":[
"REACT_107895, REACT_109906, REACT_125748, REACT_125777, REACT_128488, REACT_129792, REACT_134983, REACT_140423, REACT_140825, REACT_141814, REACT_142453, REACT_142895, REACT_143039, REACT_143404, REACT_143415, REACT_143884, REACT_146018, REACT_147498, REACT_21382, REACT_28271, REACT_28499, REACT_31573, REACT_33184, REACT_690, REACT_78926, REACT_80827, REACT_83554, REACT_87869, REACT_89583, REACT_93645, REACT_94575, REACT_96541"
],
"rhea":[
"15093, 15094, 15095, 15096"
],
"sbo":"SBO:0000176",
"seed.reaction":[
"rxn00527"
],
"unipathway.reaction":[
"UCR00734, UER00338, UER00350"
]
}
},
{
"id":"ACCOAC",
"name":"Acetyl-CoA carboxylase",
"metabolites":{
"accoa_c":-1.0,
"adp_c":1.0,
"atp_c":-1.0,
"co2_c":-1.0,
"h2o_c":-1.0,
"h_c":2.0,
"malcoa_c":1.0,
"pi_c":1.0
},
"lower_bound":0.0,
"upper_bound":1000.0,
"gene_reaction_rule":"CLO1313_RS07700",
"subsystem":"Fatty acid metabolism",
"notes":{
"confidence_level":"1",
"old_gpr":"Clo1313_1526"
},
"annotation":{
"biocyc":[
"ACETYL-COA-CARBOXYLTRANSFER-RXN"
],
"ec-code":[
"6.4.1.2"
],
"kegg.reaction":[
"R00742"
],
"sbo":"SBO:0000176"
}
},
{
"id":"ALCD2x",
"name":"Alcohol dehydrogenase (ethanol)",
"metabolites":{
"acald_c":-1.0,
"etoh_c":1.0,
"h_c":-1.0,
"nad_c":1.0,
"nadh_c":-1.0
},
"lower_bound":0.0,
"upper_bound":1000.0,
"gene_reaction_rule":"CLO1313_RS09095",
"subsystem":"Glycolysis/Gluconeogenesis",
"notes":{
"confidence_level":"4",
"old_gpr":"Clo1313_1798"
},
"annotation":{
"bigg.reaction":[
"ALCD2if, ALCD2ir, ALCD2m, ALCD2x"
],
"biopath":[
"RXN01075"
],
"brenda":[
"BS139564, BS186836"
],
"ec-code":[
"1.1.1.1         1.1.1.71"
],
"iatcore":[
"FEM6, AdhE"
],
"kegg.reaction":[
"R00754"
],
"metacyc":[
"ALCOHOL-DEHYDROG-RXN"
],
"metanetx.reaction":[
"MNXR648"
],
"reactome":[
"REACT_107562, REACT_1431, REACT_153861, REACT_158477, REACT_28919, REACT_31030, REACT_33588, REACT_52273, REACT_90358, REACT_90708, REACT_92592"
],
"rhea":[
"25290, 25291, 25292, 25293"
],
"sbo":"SBO:0000176",
"seed.reaction":[
"rxn00543"
],
"unipathway.reaction":[
"UCR00754, UER00767"
]
}
},
{
"id":"G6PDA_1",
"name":"D-glucosamine-6-phosphate aminohydrolase (ketol isomerizing)",
"metabolites":{
"f6p_B_c":1.0,
"gam6p_c":-1.0,
"h2o_c":-1.0,
"nh4_c":1.0
},
"lower_bound":0.0,
"upper_bound":1000.0,
"gene_reaction_rule":"CLO1313_RS10970",
"subsystem":"Amino sugar and nucleotide sugar metabolism",
"notes":{
"confidence_level":"0",
"old_gpr":"Clo1313_2165"
},
"annotation":{
"biocyc":[
"GLUCOSAMINE-6-P-DEAMIN-RXN"
],
"ec-code":[
"3.5.99.6"
],
"kegg.reaction":[
"R00765"
],
"metacyc":[
"GLUCOSAMINE-6-P-DEAMIN-RXN"
],
"metanetx.reaction":[
"MNXR37125"
],
"rhea":[
"12172, 12173, 12174, 12175"
],
"sbo":"SBO:0000176",
"seed.reaction":[
"rxn00552"
],
"unipathway.reaction":[
"UCR00765, UER00684"
]
}
},
{
"id":"GF6PTA",
"name":"Glutamine-fructose-6-phosphate transaminase",
"metabolites":{
"f6p_B_c":-1.0,
"gam6p_c":1.0,
"gln__L_c":-1.0,
"glu__L_c":1.0
},
"lower_bound":0.0,
"upper_bound":1000.0,
"gene_reaction_rule":"CLO1313_RS05580",
"subsystem":"Alanine, aspartate and glutamate metabolism",
"notes":{
"confidence_level":"2",
"old_gpr":"Clo1313_1099"
},
"annotation":{
"bigg.reaction":[
"GF6PTA, GF6PTAr"
],
"biocyc":[
"L-GLN-FRUCT-6-P-AMINOTRANS-RXN"
],
"biopath":[
"RXN00001"
],
"brenda":[
"BR47674"
],
"ec-code":[
"2.6.1.16"
],
"kegg.reaction":[
"R00768"
],
"metacyc":[
"L-GLN-FRUCT-6-P-AMINOTRANS-RXN"
],
"metanetx.reaction":[
"MNXR37162"
],
"rhea":[
"13237, 13238, 13239, 13240"
],
"sbo":"SBO:0000176",
"seed.reaction":[
"rxn00555"
],
"unipathway.reaction":[
"UCR00768, UER00528"
]
}
},
{
"id":"CYSDS",
"name":"Cysteine Desulfhydrase",
"metabolites":{
"cys__L_c":-1.0,
"h2o_c":-1.0,
"h2s_c":1.0,
"h_c":1.0,
"nh4_c":1.0,
"pyr_c":1.0
},
"lower_bound":0.0,
"upper_bound":1000.0,
"gene_reaction_rule":"CLO1313_RS11800 or CLO1313_RS01965 or CLO1313_RS01970",
"subsystem":"Cysteine and methionine metabolism",
"notes":{
"confidence_level":"2",
"old_gpr":"Clo1313_2325 or Clo1313_0388 or Clo1313_0389"
},
"annotation":{
"bigg.reaction":[
"CYSDS"
],
"biopath":[
"RXN00582"
],
"brenda":[
"BS410878"
],
"ec-code":[
"4.4.1.1         4.4.1.8"
],
"kegg.reaction":[
"R00782"
],
"metacyc":[
"LCYSDESULF-RXN"
],
"metanetx.reaction":[
"MNXR32753"
],
"rhea":[
"24931, 24932, 24933, 24934"
],
"sbo":"SBO:0000176",
"seed.reaction":[
"rxn00566"
]
}
},
{
"id":"G3PD1ir",
"name":"Glycerol 3 phosphate dehydrogenase  NAD ",
"metabolites":{
"dhap_c":-1.0,
"glyc3p_c":1.0,
"h_c":-1.0,
"nad_c":1.0,
"nadh_c":-1.0
},
"lower_bound":0.0,
"upper_bound":1000.0,
"gene_reaction_rule":"CLO1313_RS06065",
"subsystem":"Glycerophospholipid metabolism",
"notes":{
"confidence_level":"1",
"old_gpr":"Clo1313_1192"
},
"annotation":{
"bigg.reaction":[
"G1PDH, G3PD1, G3PD1ir, G3PD1irm"
],
"biocyc":[
"1.1.1.8-RXN"
],
"biopath":[
"RXN00456"
],
"ec-code":[
"1.1.1.8         1.1.1.94"
],
"kegg.reaction":[
"R00842"
],
"metacyc":[
"1.1.1.8-RXN"
],
"metanetx.reaction":[
"MNXR2438"
],
"reactome":[
"REACT_102291, REACT_113156, REACT_1146, REACT_120533, REACT_28453, REACT_33169, REACT_77742, REACT_85015, REACT_95798, REACT_96371"
],
"rhea":[
"11092, 11093, 11094, 11095"
],
"sbo":"SBO:0000176",
"seed.reaction":[
"rxn00611"
]
}
},
{
"id":"G3PD2",
"name":"Glycerol-3-phosphate dehydrogenase (NADP)",
"metabolites":{
"dhap_c":-1.0,
"glyc3p_c":1.0,
"h_c":-1.0,
"nadp_c":1.0,
"nadph_c":-1.0
},
"lower_bound":0.0,
"upper_bound":1000.0,
"gene_reaction_rule":"CLO1313_RS06065",
"subsystem":"Glycerophospholipid metabolism",
"notes":{
"confidence_level":"1",
"old_gpr":"Clo1313_1192"
},
"annotation":{
"bigg.reaction":[
"G3PD2"
],
"biocyc":[
"GLYC3PDEHYDROGBIOSYN-RXN"
],
"ec-code":[
"1.1.1.94"
],
"kegg.reaction":[
"R00844"
],
"metacyc":[
"GLYC3PDEHYDROGBIOSYN-RXN"
],
"metanetx.reaction":[
"MNXR2439"
],
"rhea":[
"11096, 11097, 11098, 11099"
],
"sbo":"SBO:0000176",
"seed.reaction":[
"rxn00612"
]
}
},
{
"id":"GLYK",
"name":"Glycerol kinase",
"metabolites":{
"adp_c":1.0,
"atp_c":-1.0,
"glyc3p_c":1.0,
"glyc_c":-1.0,
"h_c":1.0
},
"lower_bound":0.0,
"upper_bound":1000.0,
"gene_reaction_rule":"CLO1313_RS00380",
"subsystem":"Glycerolipid metabolism",
"notes":{
"confidence_level":"2",
"old_gpr":"Clo1313_0073"
},
"annotation":{
"bigg.reaction":[
"GLYK, GLYKm, GLYKr"
],
"biopath":[
"RXN00925"
],
"ec-code":[
"2.7.1.30"
],
"kegg.reaction":[
"R00847"
],
"metacyc":[
"GLYCEROL-KIN-RXN"
],
"metanetx.reaction":[
"MNXR2771"
],
"reactome":[
"REACT_148826, REACT_148865, REACT_148939, REACT_149027, REACT_149217, REACT_149266, REACT_149278, REACT_149340, REACT_149453, REACT_149511, REACT_149613, REACT_149687, REACT_149946, REACT_150059, REACT_150103, REACT_156083, REACT_156451, REACT_159101, REACT_724"
],
"rhea":[
"21644, 21645, 21646, 21647"
],
"sbo":"SBO:0000176",
"seed.reaction":[
"rxn00615"
],
"unipathway.reaction":[
"UCR00847, UER00672"
]
}
},
{
"id":"HSOR",
"name":"hydrogen-sulfide:NADP+ oxidoreductase",
"metabolites":{
"h2o_c":3.0,
"h2s_c":1.0,
"h_c":-3.0,
"nadp_c":3.0,
"nadph_c":-3.0,
"so3_c":-1.0
},
"lower_bound":0.0,
"upper_bound":1000.0,
"gene_reaction_rule":"CLO1313_RS13285 or CLO1313_RS13290 or CLO1313_RS13385",
"subsystem":"Sulfur metabolism",
"notes":{
"confidence_level":"0",
"old_gpr":"Clo1313_2617 or Clo1313_2618 or Clo1313_2637"
},
"annotation":{
"biocyc":[
"SULFITE-REDUCT-RXN"
],
"ec-code":[
"1.8.1.2"
],
"kegg.reaction":[
"R00852"
],
"sbo":"SBO:0000176"
}
},
{
"id":"SULR_ferr",
"name":"Sulfite reductase (ferredoxin)",
"metabolites":{
"fdxo_42_c":6.0,
"fdxr_42_c":-6.0,
"h2o_c":3.0,
"h2s_c":1,
"h_c":-6.0,
"so3_c":-1
},
"lower_bound":0,
"upper_bound":1000,
"gene_reaction_rule":"CLO1313_RS00655 or CLO1313_RS00660",
"subsystem":"Sulfur metabolism",
"notes":{
"confidence_level":"2",
"old_gpr":"Clo1313_0124 or Clo1313_0125"
},
"annotation":{
"ec-code":[
"1.8.7.1"
],
"kegg.reaction":[
"R00859"
],
"sbo":"SBO:0000176"
}
},
{
"id":"HEX7",
"name":"Hexokinase (D-fructose:ATP)",
"metabolites":{
"adp_c":1.0,
"atp_c":-1.0,
"f6p_B_c":1.0,
"fru_c":-1.0,
"h_c":1.0
},
"lower_bound":0.0,
"upper_bound":1000.0,
"gene_reaction_rule":"CLO1313_RS09265",
"subsystem":"Fructose and mannose metabolism",
"notes":{
"confidence_level":"2",
"old_gpr":"Clo1313_1832"
},
"annotation":{
"bigg.reaction":[
"HEX7"
],
"biocyc":[
"FRUCTOKINASE-RXN"
],
"biopath":[
"RXN00895"
],
"brenda":[
"BR47777"
],
"ec-code":[
"2.7.1.4"
],
"kegg.reaction":[
"R00760, R00867, R03920"
],
"metacyc":[
"FRUCTOKINASE-RXN"
],
"metanetx.reaction":[
"MNXR35952"
],
"rhea":[
"16125, 16126, 16127, 16128"
],
"sbo":"SBO:0000176",
"seed.reaction":[
"rxn00547"
]
}
},
{
"id":"SBTD_D2",
"name":"D sorbitol dehydrogenase  D fructose producing ",
"metabolites":{
"fru_c":1.0,
"h_c":1.0,
"nad_c":-1.0,
"nadh_c":1.0,
"sbt__D_c":-1.0
},
"lower_bound":0.0,
"upper_bound":1000.0,
"gene_reaction_rule":"CLO1313_RS09270 or CLO1313_RS00395",
"subsystem":"Fructose and mannose metabolism",
"notes":{
"confidence_level":0,
"curation_notes":"Growth on sorbitol",
"old_gpr":"Clo1313_1833 or Clo1313_0076"
},
"annotation":{
"ec-code":[
"1.1.1.14        1.1.1.15"
],
"kegg.reaction":[
"R00875"
],
"sbo":"SBO:0000176"
}
},
{
"id":"MAN1PT",
"name":"Mannose 1 phosphate guanylyltransferase",
"metabolites":{
"gdpmann_c":1.0,
"gtp_c":-1.0,
"man1p_c":-1.0,
"ppi_c":1.0
},
"lower_bound":0.0,
"upper_bound":1000.0,
"gene_reaction_rule":"CLO1313_RS05760 or CLO1313_RS13370 or CLO1313_RS03450",
"subsystem":"Fructose and mannose metabolism",
"notes":{
"confidence_level":"2",
"old_gpr":"Clo1313_1134 or Clo1313_2633 or Clo1313_0666"
},
"annotation":{
"bigg.reaction":[
"MAN1PT"
],
"biocyc":[
"2.7.7.13-RXN"
],
"brenda":[
"BR47862"
],
"ec-code":[
"2.7.7.13"
],
"kegg.reaction":[
"R00885"
],
"metacyc":[
"2.7.7.13-RXN"
],
"metanetx.reaction":[
"MNXR3412"
],
"rhea":[
"15229, 15230, 15231, 15232"
],
"sbo":"SBO:0000176",
"seed.reaction":[
"rxn00641"
],
"unipathway.reaction":[
"UCR00885, UER00930"
]
}
},
{
"id":"CYSTA",
"name":"Cysteine transaminase",
"metabolites":{
"akg_c":1.0,
"cys__L_c":1.0,
"glu__L_c":-1.0,
"mercppyr_c":-1.0
},
"lower_bound":0.0,
"upper_bound":1000.0,
"gene_reaction_rule":"CLO1313_RS07420 or CLO1313_RS09395 or CLO1313_RS01930 or CLO1313_RS08370",
"subsystem":"Cysteine and methionine metabolism",
"notes":{
"confidence_level":"2",
"old_gpr":"Clo1313_1467 or Clo1313_1858 or Clo1313_0381 or Clo1313_1657"
},
"annotation":{
"ec-code":[
"2.6.1.1"
],
"kegg.reaction":[
"R00896"
],
"metanetx.reaction":[
"MNXR1357"
],
"sbo":"SBO:0000176"
}
},
{
"id":"CYSS",
"name":"Cysteine synthase",
"metabolites":{
"ac_c":1.0,
"acser_c":-1.0,
"cys__L_c":1.0,
"h2s_c":-1.0
},
"lower_bound":0.0,
"upper_bound":1000.0,
"gene_reaction_rule":"CLO1313_RS12835 or CLO1313_RS11805 or CLO1313_RS11850 or CLO1313_RS12845",
"subsystem":"Cysteine and methionine metabolism",
"notes":{
"confidence_level":"2",
"old_gpr":"Clo1313_2532 or Clo1313_2326 or Clo1313_2335 or Clo1313_2534"
},
"annotation":{
"bigg.reaction":[
"CYSS, CYSSr"
],
"biocyc":[
"ACSERLY-RXN"
],
"biopath":[
"RXN00245"
],
"brenda":[
"BR47463, BS370451"
],
"ec-code":[
"2.5.1.47        2.5.1.65"
],
"kegg.reaction":[
"R00897"
],
"metacyc":[
"ACSERLY-RXN"
],
"metanetx.reaction":[
"MNXR30965"
],
"reactome":[
"REACT_27172, REACT_27282"
],
"rhea":[
"14829, 14830, 14831, 14832"
],
"sbo":"SBO:0000176",
"seed.reaction":[
"rxn00649"
],
"unipathway.reaction":[
"UCR00897, UER00200"
]
}
},
{
"id":"AMPTASECG",
"name":"Alanyl aminopeptidase (cys-gly)",
"metabolites":{
"cgly_c":-1.0,
"cys__L_c":1.0,
"gly_c":1.0,
"h2o_c":-1.0
},
"lower_bound":-1000.0,
"upper_bound":1000.0,
"gene_reaction_rule":"CLO1313_RS03625",
"subsystem":"Glutathione metabolism",
"notes":{
"confidence_level":"2",
"old_gpr":"Clo1313_0700"
},
"annotation":{
"bigg.reaction":[
"AMPTASECG, AMPTASECGe"
],
"biopath":[
"RXN00091"
],
"brenda":[
"BS364761"
],
"ec-code":[
"3.4.11.1        3.4.11.2        3.4.11.23       3.4.13.3"
],
"kegg.reaction":[
"R00899"
],
"metacyc":[
"RXN-6622"
],
"metanetx.reaction":[
"MNXR718"
],
"rhea":[
"28783, 28784, 28785, 28786"
],
"sbo":"SBO:0000176",
"seed.reaction":[
"rxn00650"
]
}
},
{
"id":"ALDD22x",
"name":"Aldehyde dehydrogenase  3 aminopropanal  NAD ",
"metabolites":{
"ala_B_c":1.0,
"aproa_c":-1.0,
"h2o_c":-1.0,
"h_c":2.0,
"nad_c":-1.0,
"nadh_c":1.0
},
"lower_bound":0.0,
"upper_bound":1000.0,
"gene_reaction_rule":"CLO1313_RS14795",
"subsystem":"beta-Alanine metabolism",
"notes":{
"confidence_level":"2",
"old_gpr":"Clo1313_2911"
},
"annotation":{
"biocyc":[
"RXN-37"
],
"ec-code":[
"1.2.1.3         1.2.1.5         1.2.1.19"
],
"sbo":"SBO:0000176"
}
},
{
"id":"PCMT",
"name":"propanoyl-CoA:(2S)-methylmalonyl-CoA malonyltransferase (cyclizing);",
"metabolites":{
"6doer_c":1,
"co2_c":6.0,
"coa_c":7.0,
"h2o_c":1,
"h_c":-12.0,
"mmcoa__S_c":-6.0,
"nadp_c":6.0,
"nadph_c":-6.0,
"ppcoa_c":-1
},
"lower_bound":0,
"upper_bound":1000,
"gene_reaction_rule":"CLO1313_RS10625",
"subsystem":"Biosynthesis of 12-, 14- and 16-membered macrolides",
"notes":{
"confidence_level":"0",
"old_gpr":"Clo1313_2097"
},
"annotation":{
"ec-code":[
"2.3.1.94"
],
"kegg.reaction":[
"R00918"
],
"sbo":"SBO:0000176"
}
},
{
"id":"PTA2",
"name":"Phosphate acetyltransferase",
"metabolites":{
"coa_c":1.0,
"pi_c":-1.0,
"ppap_c":1.0,
"ppcoa_c":-1.0
},
"lower_bound":0.0,
"upper_bound":1000.0,
"gene_reaction_rule":"CLO1313_RS06030 or CLO1313_RS06500",
"subsystem":"Propanoate metabolism",
"notes":{
"confidence_level":"2",
"old_gpr":"Clo1313_1185 or Clo1313_1280"
},
"annotation":{
"bigg.reaction":[
"PTA2"
],
"ec-code":[
"2.3.1.8"
],
"kegg.reaction":[
"R00921"
],
"metanetx.reaction":[
"MNXR4501"
],
"rhea":[
"28046, 28047, 28048, 28049"
],
"sbo":"SBO:0000176",
"seed.reaction":[
"rxn00670"
],
"unipathway.reaction":[
"UCR00921, UER00509"
]
}
},
{
"id":"PACPT",
"name":"Propionyladenylate:CoA propionyltransferase",
"metabolites":{
"amp_c":1.0,
"coa_c":-1.0,
"cpd03560_c":-1.0,
"h_c":1.0,
"ppcoa_c":1.0
},
"lower_bound":-1000.0,
"upper_bound":1000.0,
"gene_reaction_rule":"CLO1313_RS08515",
"subsystem":"Propanoate metabolism",
"notes":{
"confidence_level":"2",
"curation_notes":"Reaction made reversible to enable ppad_c synthesis",
"old_gpr":"Clo1313_1686"
},
"annotation":{
"biopath":[
"RXN00421"
],
"ec-code":[
"6.2.1.1         6.2.1.17"
],
"kegg.reaction":[
"R00926"
],
"metanetx.reaction":[
"MNXR5630"
],
"sbo":"SBO:0000176",
"seed.reaction":[
"rxn00675"
]
}
},
{
"id":"MCITS",
"name":"2-methylcitrate synthase",
"metabolites":{
"2mcit_c":1.0,
"coa_c":1.0,
"h2o_c":-1.0,
"h_c":1.0,
"oaa_c":-1.0,
"ppcoa_c":-1.0
},
"lower_bound":0.0,
"upper_bound":1000.0,
"gene_reaction_rule":"CLO1313_RS02945",
"subsystem":"Propanoate metabolism",
"notes":{
"confidence_level":"0",
"old_gpr":"Clo1313_0578"
},
"annotation":{
"ec-code":[
"2.3.3.5"
],
"kegg.reaction":[
"R00931"
],
"sbo":"SBO:0000176"
}
},
{
"id":"DHFR2i",
"name":"Dihydrofolate reductase (NAD+)",
"metabolites":{
"dhf_c":-1.0,
"h_c":-1.0,
"nad_c":1.0,
"nadh_c":-1.0,
"thf_c":1.0
},
"lower_bound":0.0,
"upper_bound":1000.0,
"gene_reaction_rule":"CLO1313_RS05255",
"subsystem":"One carbon pool by folate",
"notes":{
"confidence_level":"0",
"old_gpr":"Clo1313_1031"
},
"annotation":{
"biocyc":[
"DIHYDROFOLATEREDUCT-RXN"
],
"ec-code":[
"1.5.1.3"
],
"kegg.reaction":[
"R00936"
],
"metanetx.reaction":[
"MNXR14705"
],
"sbo":"SBO:0000176",
"seed.reaction":[
"rxn00684"
]
}
},
{
"id":"THFOR1",
"name":"5,6,7,8-Tetrahydrofolate:NAD+ oxidoreductase",
"metabolites":{
"fol_c":-1.0,
"h_c":-2.0,
"nad_c":2.0,
"nadh_c":-2.0,
"thf_c":1.0
},
"lower_bound":0.0,
"upper_bound":1000.0,
"gene_reaction_rule":"CLO1313_RS05255",
"subsystem":"One carbon pool by folate",
"notes":{
"confidence_level":"0",
"old_gpr":"Clo1313_1031"
},
"annotation":{
"ec-code":[
"1.5.1.3"
],
"kegg.reaction":[
"R00937"
],
"metanetx.reaction":[
"MNXR14706"
],
"sbo":"SBO:0000176",
"seed.reaction":[
"rxn00685, rxn14120"
]
}
},
{
"id":"DHFR",
"name":"Dihydrofolate reductase",
"metabolites":{
"dhf_c":-1.0,
"h_c":-1.0,
"nadp_c":1.0,
"nadph_c":-1.0,
"thf_c":1.0
},
"lower_bound":0.0,
"upper_bound":1000.0,
"gene_reaction_rule":"CLO1313_RS05255 or CLO1313_RS09110",
"subsystem":"One carbon pool by folate",
"notes":{
"confidence_level":"0",
"old_gpr":"Clo1313_1031 or Clo1313_1801"
},
"annotation":{
"bigg.reaction":[
"DHFR, DHFRi, DHFRim"
],
"biopath":[
"RXN00447"
],
"brenda":[
"BR36900, BS259281"
],
"ec-code":[
"1.5.1.3"
],
"kegg.reaction":[
"R00939"
],
"metacyc":[
"DIHYDROFOLATEREDUCT-RXN"
],
"metanetx.reaction":[
"MNXR1561"
],
"reactome":[
"REACT_101075, REACT_105493, REACT_105841, REACT_105897, REACT_110727, REACT_11170, REACT_112218, REACT_114850, REACT_141616, REACT_153140, REACT_159160, REACT_28551, REACT_85130, REACT_87727, REACT_88957, REACT_91992"
],
"rhea":[
"15009, 15010, 15011, 15012"
],
"sbo":"SBO:0000176",
"seed.reaction":[
"rxn00686"
],
"unipathway.reaction":[
"UCR00939, UER00158"
]
}
},
{
"id":"THFOR2",
"name":"5,6,7,8-Tetrahydrofolate:NADP+ oxidoreductase",
"metabolites":{
"fol_c":-1.0,
"h_c":-2.0,
"nadp_c":2.0,
"nadph_c":-2.0,
"thf_c":1.0
},
"lower_bound":0.0,
"upper_bound":1000.0,
"gene_reaction_rule":"CLO1313_RS09110 or CLO1313_RS05255",
"subsystem":"One carbon pool by folate",
"notes":{
"confidence_level":"0",
"old_gpr":"(Clo1313_1801 or Clo1313_1031)"
},
"annotation":{
"ec-code":[
"1.5.1.3"
],
"kegg.reaction":[
"R00940"
],
"metanetx.reaction":[
"MNXR14707"
],
"sbo":"SBO:0000176",
"seed.reaction":[
"rxn00687, rxn12649"
]
}
},
{
"id":"THFGLUS",
"name":"Tetrahydrofolate:L-glutamate gamma-ligase (ADP-forming)",
"metabolites":{
"adp_c":1,
"atp_c":-1,
"glu__L_c":-1,
"h_c":1,
"pi_c":1,
"thf_c":-1,
"thfyglu_c":1
},
"lower_bound":0,
"upper_bound":1000,
"gene_reaction_rule":"CLO1313_RS04435",
"subsystem":"Folate biosynthesis",
"notes":{
"confidence_level":"2",
"old_gpr":"Clo1313_0864"
},
"annotation":{
"bigg.reaction":[
"THFGLUS"
],
"biopath":[
"RXN01155"
],
"ec-code":[
"6.3.2.17"
],
"kegg.reaction":[
"R00942"
],
"metanetx.reaction":[
"MNXR55940"
],
"reactome":[
"REACT_101002, REACT_101642, REACT_102351, REACT_104258, REACT_104550, REACT_104661, REACT_104755, REACT_105205, REACT_107192, REACT_108617, REACT_108853, REACT_11083, REACT_11134, REACT_130156, REACT_143739, REACT_28993, REACT_31048, REACT_31179, REACT_32353, REACT_33340, REACT_34214, REACT_34370, REACT_34481, REACT_79142, REACT_79824, REACT_82018, REACT_82730, REACT_83339, REACT_84744, REACT_88455, REACT_90378, REACT_91152, REACT_92668, REACT_95853, REACT_95920, REACT_97580, REACT_97776, REACT_97995, REACT_99117"
],
"sbo":"SBO:0000176",
"seed.reaction":[
"rxn00689"
]
}
},
{
"id":"FTHFLi",
"name":"Formate-tetrahydrofolate ligase",
"metabolites":{
"10fthf_c":1.0,
"adp_c":1.0,
"atp_c":-1.0,
"for_c":-1.0,
"pi_c":1.0,
"thf_c":-1.0
},
"lower_bound":0.0,
"upper_bound":1000.0,
"gene_reaction_rule":"CLO1313_RS00160 or CLO1313_RS05155 or CLO1313_RS05160",
"subsystem":"One carbon pool by folate",
"notes":{
"confidence_level":"2",
"old_gpr":"Clo1313_0030 or Clo1313_1011 or Clo1313_1012"
},
"annotation":{
"bigg.reaction":[
"FTHFL, FTHFLi, FTHFLm"
],
"biocyc":[
"FORMATETHFLIG-RXN"
],
"brenda":[
"BR140"
],
"ec-code":[
"6.3.4.3"
],
"kegg.reaction":[
"R00943"
],
"metacyc":[
"FORMATETHFLIG-RXN"
],
"metanetx.reaction":[
"MNXR2319"
],
"rhea":[
"20221, 20222, 20223, 20224"
],
"sbo":"SBO:0000176",
"seed.reaction":[
"rxn00690"
]
}
},
{
"id":"GHMT2r",
"name":"Glycine hydroxymethyltransferase, reversible",
"metabolites":{
"gly_c":-1.0,
"h2o_c":-1.0,
"mlthf_c":-1.0,
"ser__L_c":1.0,
"thf_c":1.0
},
"lower_bound":-1000.0,
"upper_bound":1000.0,
"gene_reaction_rule":"CLO1313_RS05865",
"subsystem":"Glycine, serine and threonine metabolism",
"notes":{
"confidence_level":"2",
"old_gpr":"Clo1313_1155"
},
"annotation":{
"bigg.reaction":[
"GHMT2, GHMT2r, GHMT2rm"
],
"biocyc":[
"GLYOHMETRANS-RXN"
],
"brenda":[
"BR40573, BS375170"
],
"ec-code":[
"2.1.2.1"
],
"kegg.reaction":[
"R00945"
],
"metacyc":[
"GLYOHMETRANS-RXN"
],
"metanetx.reaction":[
"MNXR2619"
],
"rhea":[
"15481, 15482, 15483, 15484"
],
"sbo":"SBO:0000176",
"seed.reaction":[
"rxn00692"
],
"unipathway.reaction":[
"UCR00945, UER00914, UER01023"
]
}
},
{
"id":"METS",
"name":"Methionine synthase",
"metabolites":{
"5mthf_c":-1.0,
"hcys__L_c":-1.0,
"met__L_c":1.0,
"thf_c":1.0
},
"lower_bound":0.0,
"upper_bound":1000.0,
"gene_reaction_rule":"CLO1313_RS08015 or CLO1313_RS08010 or CLO1313_RS07985 or CLO1313_RS07980 or CLO1313_RS01885",
"subsystem":"Cysteine and methionine metabolism",
"notes":{
"confidence_level":"2",
"old_gpr":"Clo1313_1588 or Clo1313_1587 or Clo1313_1582 or Clo1313_1581 or Clo1313_0372"
},
"annotation":{
"bigg.reaction":[
"METS, METSr"
],
"biocyc":[
"HOMOCYSMETB12-RXN"
],
"biopath":[
"RXN00753"
],
"brenda":[
"BR40552"
],
"ec-code":[
"2.1.1.13"
],
"kegg.reaction":[
"R00946"
],
"metacyc":[
"HOMOCYSMETB12-RXN"
],
"metanetx.reaction":[
"MNXR3495"
],
"rhea":[
"11172, 11173, 11174, 11175"
],
"sbo":"SBO:0000176",
"seed.reaction":[
"rxn00693"
],
"unipathway.reaction":[
"UCR00946, UER00081"
]
}
},
{
"id":"GLGC",
"name":"Glucose-1-phosphate adenylyltransferase",
"metabolites":{
"adpglc_c":1.0,
"atp_c":-1.0,
"g1p_c":-1.0,
"ppi_c":1.0
},
"lower_bound":0.0,
"upper_bound":1000.0,
"gene_reaction_rule":"CLO1313_RS03710 or CLO1313_RS03715 or CLO1313_RS00770",
"subsystem":"Glycolysis/Gluconeogenesis",
"notes":{
"confidence_level":"4",
"old_gpr":"Clo1313_0717 or Clo1313_0718 or Clo1313_0148"
},
"annotation":{
"bigg.reaction":[
"GLGC"
],
"biocyc":[
"GLUC1PADENYLTRANS-RXN"
],
"brenda":[
"BR47873"
],
"ec-code":[
"2.7.7.27"
],
"iatcore":[
"GLY1"
],
"kegg.reaction":[
"R00948"
],
"metacyc":[
"GLUC1PADENYLTRANS-RXN"
],
"metanetx.reaction":[
"MNXR33815"
],
"rhea":[
"12120, 12121, 12122, 12123"
],
"sbo":"SBO:0000176",
"seed.reaction":[
"rxn00695"
]
}
},
{
"id":"CEPA",
"name":"Cellobiose phosphorylase",
"metabolites":{
"cellb_c":-1.0,
"g1p_c":1.0,
"glc__D_c":1.0,
"pi_c":-1.0
},
"lower_bound":0.0,
"upper_bound":1000.0,
"gene_reaction_rule":"CLO1313_RS09885",
"subsystem":"Cellulose Metabolism",
"notes":{
"confidence_level":"4",
"literature_references":"PMC3212448",
"old_gpr":"Clo1313_1954"
},
"annotation":{
"ec-code":[
"2.4.1.20"
],
"iatcore":[
"CEL2"
],
"kegg.reaction":[
"R00952"
],
"sbo":"SBO:0000176"
}
},
{
"id":"G1PCTYT",
"name":"Alpha-D-glucose cytidylyltransferase",
"metabolites":{
"cdpglc_c":1.0,
"ctp_c":-1.0,
"g1p_c":-1.0,
"ppi_c":1.0
},
"lower_bound":0.0,
"upper_bound":1000.0,
"gene_reaction_rule":"CLO1313_RS00770",
"subsystem":"Sugar Metabolism",
"notes":{
"confidence_level":"2",
"old_gpr":"Clo1313_0148"
},
"annotation":{
"biocyc":[
"2.7.7.33-RXN"
],
"brenda":[
"BR47879"
],
"ec-code":[
"2.7.7.33"
],
"kegg.reaction":[
"R00956"
],
"metacyc":[
"2.7.7.33-RXN"
],
"metanetx.reaction":[
"MNXR33817"
],
"rhea":[
"18213, 18214, 18215, 18216"
],
"sbo":"SBO:0000176",
"seed.reaction":[
"rxn00702"
],
"unipathway.reaction":[
"UCR00956, UER00511"
]
}
},
{
"id":"ITCY",
"name":"ITP:cytidine 5'-phosphotransferase",
"metabolites":{
"cmp_c":1.0,
"cytd_c":-1.0,
"h_c":1.0,
"idp_c":1.0,
"itp_c":-1.0
},
"lower_bound":0.0,
"upper_bound":1000.0,
"gene_reaction_rule":"CLO1313_RS09560",
"subsystem":"Pyrimidine metabolism",
"notes":{
"confidence_level":"2",
"old_gpr":"Clo1313_1891"
},
"annotation":{
"ec-code":[
"2.7.1.48"
],
"kegg.reaction":[
"R00962"
],
"metanetx.reaction":[
"MNXR59209"
],
"sbo":"SBO:0000176",
"seed.reaction":[
"rxn00707"
]
}
},
{
"id":"NTD2",
"name":"5'-nucleotidase (UMP)",
"metabolites":{
"h2o_c":-1.0,
"pi_c":1.0,
"ump_c":-1.0,
"uri_c":1.0
},
"lower_bound":0.0,
"upper_bound":1000.0,
"gene_reaction_rule":"CLO1313_RS15375",
"subsystem":"Pyrimidine metabolism",
"notes":{
"confidence_level":"2",
"old_gpr":"Clo1313_3022"
},
"annotation":{
"bigg.reaction":[
"NTD2, NTD2e, NTD2l, NTD2m, NTD2pp"
],
"biocyc":[
"RXN-14025"
],
"biopath":[
"RXN01318"
],
"brenda":[
"BS64618"
],
"ec-code":[
"3.1.3.5"
],
"kegg.reaction":[
"R00963"
],
"metanetx.reaction":[
"MNXR3875"
],
"rhea":[
"29359, 29360, 29361, 29362"
],
"sbo":"SBO:0000176",
"seed.reaction":[
"rxn00708"
]
}
},
{
"id":"URIK1",
"name":"Uridine kinase  ATPUridine ",
"metabolites":{
"adp_c":1.0,
"atp_c":-1.0,
"h_c":1.0,
"ump_c":1.0,
"uri_c":-1.0
},
"lower_bound":0.0,
"upper_bound":1000.0,
"gene_reaction_rule":"CLO1313_RS09560",
"subsystem":"Pyrimidine metabolism",
"notes":{
"confidence_level":"2",
"old_gpr":"Clo1313_1891"
},
"annotation":{
"bigg.reaction":[
"URIK1"
],
"biopath":[
"RXN00986"
],
"brenda":[
"BR47782"
],
"ec-code":[
"2.7.1.48"
],
"kegg.reaction":[
"R00964"
],
"metacyc":[
"URIDINEKIN-RXN"
],
"metanetx.reaction":[
"MNXR5306"
],
"rhea":[
"16825, 16826, 16827, 16828"
],
"sbo":"SBO:0000176",
"seed.reaction":[
"rxn00709"
],
"unipathway.reaction":[
"UCR00964, UER00637"
]
}
},
{
"id":"UPPRT",
"name":"Uracil phosphoribosyltransferase",
"metabolites":{
"h_c":1.0,
"ppi_c":1.0,
"prpp_c":-1.0,
"ump_c":1.0,
"ura_c":-1.0
},
"lower_bound":0.0,
"upper_bound":1000.0,
"gene_reaction_rule":"CLO1313_RS00955 or CLO1313_RS06410",
"subsystem":"Pyrimidine metabolism",
"notes":{
"confidence_level":"2",
"old_gpr":"Clo1313_0185 or Clo1313_1262"
},
"annotation":{
"bigg.reaction":[
"UPPRT, UPPRTr"
],
"biocyc":[
"URACIL-PRIBOSYLTRANS-RXN"
],
"biopath":[
"RXN00460"
],
"brenda":[
"BR47535"
],
"ec-code":[
"2.4.2.9"
],
"kegg.reaction":[
"R00966"
],
"metacyc":[
"URACIL-PRIBOSYLTRANS-RXN"
],
"metanetx.reaction":[
"MNXR56037"
],
"rhea":[
"13017, 13018, 13019, 13020"
],
"sbo":"SBO:0000176",
"seed.reaction":[
"rxn00711"
],
"unipathway.reaction":[
"UCR00966, UER00636"
]
}
},
{
"id":"UTUP",
"name":"UTP:uridine 5'-phosphotransferase",
"metabolites":{
"h_c":1.0,
"udp_c":1.0,
"ump_c":1.0,
"uri_c":-1.0,
"utp_c":-1.0
},
"lower_bound":0.0,
"upper_bound":1000.0,
"gene_reaction_rule":"CLO1313_RS09560",
"subsystem":"Pyrimidine metabolism",
"notes":{
"confidence_level":"2",
"curation_notes":"Clo1313_1891 codes for the same reacion associated with GTP, UTP, and ITP",
"old_gpr":"Clo1313_1891"
},
"annotation":{
"ec-code":[
"2.7.1.48"
],
"kegg.reaction":[
"R00967"
],
"metanetx.reaction":[
"MNXR59210"
],
"sbo":"SBO:0000176",
"seed.reaction":[
"rxn00712"
]
}
},
{
"id":"URIK2",
"name":"Uridine kinase (GTP:Uridine)",
"metabolites":{
"gdp_c":1.0,
"gtp_c":-1.0,
"h_c":1.0,
"ump_c":1.0,
"uri_c":-1.0
},
"lower_bound":0.0,
"upper_bound":1000.0,
"gene_reaction_rule":"CLO1313_RS09560",
"subsystem":"Pyrimidine metabolism",
"notes":{
"confidence_level":"2",
"curation_notes":"Clo1313_1891 codes for the same reacion associated with GTP, UTP, and ITP",
"old_gpr":"Clo1313_1891"
},
"annotation":{
"bigg.reaction":[
"URIK2"
],
"ec-code":[
"2.7.1.48"
],
"kegg.reaction":[
"R00968"
],
"metacyc":[
"URKI-RXN"
],
"metanetx.reaction":[
"MNXR56043"
],
"rhea":[
"27650, 27651, 27652, 27653"
],
"sbo":"SBO:0000176",
"seed.reaction":[
"rxn00713"
]
}
},
{
"id":"URIK3",
"name":"Uridine kinase (ITP:Uridine)",
"metabolites":{
"h_c":1.0,
"idp_c":1.0,
"itp_c":-1.0,
"ump_c":1.0,
"uri_c":-1.0
},
"lower_bound":0.0,
"upper_bound":1000.0,
"gene_reaction_rule":"CLO1313_RS09560",
"subsystem":"Pyrimidine metabolism",
"notes":{
"confidence_level":"2",
"curation_notes":"Clo1313_1891 codes for the same reacion associated with GTP, UTP, and ITP",
"old_gpr":"Clo1313_1891"
},
"annotation":{
"bigg.reaction":[
"URIK3"
],
"ec-code":[
"2.7.1.48"
],
"kegg.reaction":[
"R00970"
],
"metanetx.reaction":[
"MNXR56044"
],
"sbo":"SBO:0000176",
"seed.reaction":[
"rxn00715"
]
}
},
{
"id":"ANS",
"name":"Anthranilate synthase",
"metabolites":{
"anth_c":1.0,
"chor_c":-1.0,
"gln__L_c":-1.0,
"glu__L_c":1.0,
"h_c":1.0,
"pyr_c":1.0
},
"lower_bound":0.0,
"upper_bound":1000.0,
"gene_reaction_rule":"CLO1313_RS06820",
"subsystem":"Phenylalanine, tyrosine and tryptophan biosynthesis",
"notes":{
"confidence_level":"2",
"old_gpr":"Clo1313_1345"
},
"annotation":{
"bigg.reaction":[
"ANS"
],
"biocyc":[
"ANTHRANSYN-RXN"
],
"biopath":[
"RXN00551"
],
"brenda":[
"BR3373"
],
"ec-code":[
"4.1.3.27"
],
"kegg.reaction":[
"R00986"
],
"metacyc":[
"ANTHRANSYN-RXN"
],
"metanetx.reaction":[
"MNXR32743"
],
"rhea":[
"21732, 21733, 21734, 21735"
],
"sbo":"SBO:0000176",
"seed.reaction":[
"rxn00727"
]
}
},
{
"id":"MMOR",
"name":"Methylmalate oxidoreductase(NAD)",
"metabolites":{
"2obut_c":1.0,
"co2_c":1.0,
"nad_c":-1.0,
"nadh_c":1.0,
"r3mmal_c":-1.0
},
"lower_bound":0.0,
"upper_bound":1000.0,
"gene_reaction_rule":"CLO1313_RS14645",
"subsystem":"Valine, leucine and isoleucine biosynthesis",
"notes":{
"confidence_level":"2",
"old_gpr":"Clo1313_2882"
},
"annotation":{
"ec-code":[
"1.1.1.85"
],
"kegg.reaction":[
"R00994"
],
"metanetx.reaction":[
"MNXR14719"
],
"rhea":[
"25771, 32715, 32716, 32717, 32718"
],
"sbo":"SBO:0000176",
"seed.reaction":[
"rxn00735"
],
"unipathway.reaction":[
"UCR00994, UER00069"
]
}
},
{
"id":"SHSL4",
"name":"O-Succinyl-L-homoserine succinate-lyase (deaminating;2-oxobutanoate-forming)",
"metabolites":{
"2obut_c":1.0,
"h2o_c":-1.0,
"h_c":1.0,
"nh4_c":1.0,
"succ_c":1.0,
"suchms_c":-1.0
},
"lower_bound":0.0,
"upper_bound":1000.0,
"gene_reaction_rule":"CLO1313_RS11800 or CLO1313_RS01965",
"subsystem":"Cysteine and methionine metabolism",
"notes":{
"confidence_level":"0",
"old_gpr":"Clo1313_2325 or Clo1313_0388"
},
"annotation":{
"ec-code":[
"2.5.1.48"
],
"kegg.reaction":[
"R00999"
],
"sbo":"SBO:0000176"
}
},
{
"id":"2HBO",
"name":"2 HydroxybutyrateNAD oxidoreductase",
"metabolites":{
"2hb_c":-1.0,
"2obut_c":1.0,
"h_c":1.0,
"nad_c":-1.0,
"nadh_c":1.0
},
"lower_bound":0.0,
"upper_bound":1000.0,
"gene_reaction_rule":"CLO1313_RS05890 or CLO1313_RS09495",
"subsystem":"Propanoate metabolism",
"notes":{
"confidence_level":"2",
"old_gpr":"Clo1313_1160 or Clo1313_1878"
},
"annotation":{
"bigg.reaction":[
"2HBO"
],
"biopath":[
"RXN01249"
],
"ec-code":[
"1.1.1.27"
],
"kegg.reaction":[
"R01000"
],
"metanetx.reaction":[
"MNXR96"
],
"sbo":"SBO:0000176",
"seed.reaction":[
"rxn00741"
]
}
},
{
"id":"CYSTGL",
"name":"Cystathionine g lyase",
"metabolites":{
"2obut_c":1.0,
"cys__L_c":1.0,
"cyst_L_c":-1.0,
"h2o_c":-1.0,
"nh4_c":1.0
},
"lower_bound":0.0,
"upper_bound":1000.0,
"gene_reaction_rule":"CLO1313_RS11800 or CLO1313_RS01965",
"subsystem":"Cysteine Metabolism",
"notes":{
"confidence_level":"1",
"old_gpr":"Clo1313_2325 or Clo1313_0388"
},
"annotation":{
"ec-code":[
"4.4.1.1"
],
"kegg.reaction":[
"R01001"
],
"sbo":"SBO:0000176"
}
},
{
"id":"DOLPMT",
"name":"Dolichyl-phosphate beta-D-mannosyltransferase",
"metabolites":{
"dolmanp_c":1,
"dolp_c":-1,
"gdp_c":1,
"gdpmann_c":-1,
"h_c":-1.0
},
"lower_bound":0,
"upper_bound":1000,
"gene_reaction_rule":"CLO1313_RS03325 or CLO1313_RS03340 or CLO1313_RS03350",
"subsystem":"N-Glycan biosynthesis",
"notes":{
"confidence_level":"0",
"old_gpr":"Clo1313_0645 or Clo1313_0648 or Clo1313_0650"
},
"annotation":{
"ec-code":[
"2.4.1.83"
],
"kegg.reaction":[
"R01009"
],
"sbo":"SBO:0000176"
}
},
{
"id":"TPI",
"name":"Triose-phosphate isomerase",
"metabolites":{
"dhap_c":1.0,
"g3p_c":-1.0
},
"lower_bound":-1000.0,
"upper_bound":1000.0,
"gene_reaction_rule":"CLO1313_RS10605",
"subsystem":"Glycolysis/Gluconeogenesis",
"notes":{
"confidence_level":"4",
"old_gpr":"Clo1313_2093"
},
"annotation":{
"biocyc":[
"TRIOSEPISOMERIZATION-RXN"
],
"biopath":[
"RXN01046"
],
"brenda":[
"BR219"
],
"ec-code":[
"5.3.1.1"
],
"iatcore":[
"GG6r"
],
"kegg.reaction":[
"R01015"
],
"metacyc":[
"TRIOSEPISOMERIZATION-RXN"
],
"metanetx.reaction":[
"MNXR5115"
],
"reactome":[
"REACT_104480, REACT_104869, REACT_104997, REACT_105210, REACT_108615, REACT_111026, REACT_115710, REACT_116062, REACT_125759, REACT_131325, REACT_132371, REACT_133979, REACT_134746, REACT_142095, REACT_28554, REACT_28815, REACT_30724, REACT_31509, REACT_32420, REACT_469, REACT_76931, REACT_77133, REACT_775, REACT_78276, REACT_80367, REACT_80581, REACT_83352, REACT_83395, REACT_85037, REACT_85223, REACT_86707, REACT_90699, REACT_93692, REACT_94107, REACT_94116, REACT_95650, REACT_95863, REACT_95932, REACT_96037"
],
"rhea":[
"18585, 18586, 18587, 18588"
],
"sbo":"SBO:0000176"
}
},
{
"id":"MGSA",
"name":"Methylglyoxal synthase",
"metabolites":{
"dhap_c":-1.0,
"mthgxl_c":1.0,
"pi_c":1.0
},
"lower_bound":0.0,
"upper_bound":1000.0,
"gene_reaction_rule":"CLO1313_RS10830",
"subsystem":"Pyruvate metabolism",
"notes":{
"confidence_level":"2",
"old_gpr":"Clo1313_2136"
},
"annotation":{
"bigg.reaction":[
"MGSA"
],
"biocyc":[
"METHGLYSYN-RXN"
],
"brenda":[
"BR16092"
],
"ec-code":[
"4.2.3.3"
],
"kegg.reaction":[
"R01016"
],
"metacyc":[
"METHGLYSYN-RXN"
],
"metanetx.reaction":[
"MNXR3520"
],
"rhea":[
"17937, 17938, 17939, 17940"
],
"sbo":"SBO:0000176",
"seed.reaction":[
"rxn00748"
]
}
},
{
"id":"PRPPS",
"name":"Phosphoribosylpyrophosphate synthetase",
"metabolites":{
"amp_c":1.0,
"atp_c":-1.0,
"h_c":1.0,
"prpp_c":1.0,
"r5p_c":-1.0
},
"lower_bound":0.0,
"upper_bound":1000.0,
"gene_reaction_rule":"CLO1313_RS01115",
"subsystem":"Pentose phosphate pathway",
"notes":{
"confidence_level":"2",
"old_gpr":"Clo1313_0218"
},
"annotation":{
"bigg.reaction":[
"PRPPS"
],
"biocyc":[
"PRPPSYN-RXN"
],
"biopath":[
"RXN00113"
],
"brenda":[
"BR47854"
],
"ec-code":[
"2.7.6.1"
],
"kegg.reaction":[
"R01049"
],
"metacyc":[
"PRPPSYN-RXN"
],
"metanetx.reaction":[
"MNXR55861"
],
"sbo":"SBO:0000176",
"seed.reaction":[
"rxn00770"
],
"unipathway.reaction":[
"UCR01049, UER00172"
]
}
},
{
"id":"ADPRDP",
"name":"ADPribose diphosphatase",
"metabolites":{
"adprib_c":-1.0,
"amp_c":1.0,
"h2o_c":-1.0,
"h_c":2.0,
"r5p_c":1.0
},
"lower_bound":0.0,
"upper_bound":1000.0,
"gene_reaction_rule":"CLO1313_RS07815",
"subsystem":"Purine metabolism",
"notes":{
"confidence_level":"2",
"old_gpr":"Clo1313_1549"
},
"annotation":{
"bigg.reaction":[
"ADPRDP, ADPRDPm"
],
"brenda":[
"BR22753"
],
"ec-code":[
"3.6.1.13        3.6.1.21        3.6.1.-"
],
"kegg.reaction":[
"R01054"
],
"metacyc":[
"RXN-9925, RXN0-1441"
],
"metanetx.reaction":[
"MNXR54983"
],
"sbo":"SBO:0000176",
"seed.reaction":[
"rxn00775"
]
}
},
{
"id":"RPI",
"name":"Ribose-5-phosphate isomerase",
"metabolites":{
"r5p_c":-1.0,
"ru5p__D_c":1.0
},
"lower_bound":-1000.0,
"upper_bound":1000.0,
"gene_reaction_rule":"CLO1313_RS00950",
"subsystem":"Pentose phosphate pathway",
"notes":{
"confidence_level":"4",
"old_gpr":"Clo1313_0184"
},
"annotation":{
"bigg.reaction":[
"RPI"
],
"biocyc":[
"RIB5PISOM-RXN"
],
"biopath":[
"RXN00196"
],
"brenda":[
"BR237"
],
"ec-code":[
"5.3.1.6"
],
"iatcore":[
"PPP5r"
],
"kegg.reaction":[
"R01056"
],
"metacyc":[
"RIB5PISOM-RXN"
],
"metanetx.reaction":[
"MNXR55894"
],
"sbo":"SBO:0000176",
"seed.reaction":[
"rxn00777"
],
"unipathway.reaction":[
"UCR01056, UER00412"
]
}
},
{
"id":"PPM",
"name":"Phosphopentomutase",
"metabolites":{
"r1p_c":-1.0,
"r5p_c":1.0
},
"lower_bound":-1000.0,
"upper_bound":1000.0,
"gene_reaction_rule":"CLO1313_RS05070 or CLO1313_RS07800",
"subsystem":"Pentose phosphate pathway",
"notes":{
"confidence_level":"2",
"old_gpr":"Clo1313_0993 or Clo1313_1546"
},
"annotation":{
"bigg.reaction":[
"PPM"
],
"biocyc":[
"PPENTOMUT-RXN"
],
"brenda":[
"BR23"
],
"ec-code":[
"5.4.2.2         5.4.2.7"
],
"kegg.reaction":[
"R01057"
],
"metacyc":[
"PPENTOMUT-RXN"
],
"metanetx.reaction":[
"MNXR55844"
],
"sbo":"SBO:0000176",
"seed.reaction":[
"rxn00778"
],
"unipathway.reaction":[
"UCR01057, UER00173"
]
}
},
{
"id":"GAPD",
"name":"Glyceraldehyde-3-phosphate dehydrogenase",
"metabolites":{
"13dpg_c":1.0,
"g3p_c":-1.0,
"h_c":1.0,
"nad_c":-1.0,
"nadh_c":1.0,
"pi_c":-1.0
},
"lower_bound":-1000.0,
"upper_bound":1000.0,
"gene_reaction_rule":"CLO1313_RS10615",
"subsystem":"Glycolysis/Gluconeogenesis",
"notes":{
"confidence_level":"4",
"old_gpr":"Clo1313_2095"
},
"annotation":{
"biocyc":[
"GAPOXNPHOSPHN-RXN"
],
"biopath":[
"RXN01471"
],
"brenda":[
"BR1125_WOP, BS189083"
],
"ec-code":[
"1.2.1.12        1.2.1.59"
],
"iatcore":[
"GG7r"
],
"kegg.reaction":[
"R01061"
],
"metacyc":[
"GAPOXNPHOSPHN-RXN"
],
"metanetx.reaction":[
"MNXR2549"
],
"reactome":[
"REACT_103017, REACT_103197, REACT_103214, REACT_104299, REACT_105091, REACT_107884, REACT_112690, REACT_113461, REACT_115700, REACT_115940, REACT_145152, REACT_145975, REACT_1593, REACT_159832, REACT_159936, REACT_1847, REACT_77359, REACT_77380, REACT_83464, REACT_85937, REACT_87656, REACT_89732, REACT_95562, REACT_98283, REACT_99793"
],
"rhea":[
"10300, 10301, 10302, 10303"
],
"sbo":"SBO:0000176"
}
},
{
"id":"DRPA",
"name":"Deoxyribose-phosphate aldolase",
"metabolites":{
"2dr5p_c":-1.0,
"acald_c":1.0,
"g3p_c":1.0
},
"lower_bound":0,
"upper_bound":0,
"gene_reaction_rule":"CLO1313_RS11920 or CLO1313_RS13275 or CLO1313_RS13340",
"subsystem":"Pentose phosphate pathway",
"notes":{
"confidence_level":"2",
"curation_notes":"The bounds are set to zero to correctly predict hydg-ech-pfl lethal mutant ",
"old_gpr":"Clo1313_2349 or Clo1313_2615 or Clo1313_2627"
},
"annotation":{
"biocyc":[
"DEOXYRIBOSE-P-ALD-RXN"
],
"brenda":[
"BR371"
],
"ec-code":[
"4.1.2.4"
],
"kegg.reaction":[
"R01066"
],
"metacyc":[
"DEOXYRIBOSE-P-ALD-RXN"
],
"metanetx.reaction":[
"MNXR1794"
],
"sbo":"SBO:0000176"
}
},
{
"id":"TGBPA",
"name":"Tagatose-bisphosphate aldolase",
"metabolites":{
"dhap_c":1.0,
"g3p_c":1.0,
"tagdp__D_c":-1.0
},
"lower_bound":0.0,
"upper_bound":1000.0,
"gene_reaction_rule":"CLO1313_RS09480",
"subsystem":"Galactose metabolism",
"notes":{
"confidence_level":"0",
"old_gpr":"Clo1313_1875"
},
"annotation":{
"ec-code":[
"4.1.2.40"
],
"kegg.reaction":[
"R01069"
],
"sbo":"SBO:0000176"
}
},
{
"id":"ATPPRT",
"name":"ATP phosphoribosyltransferase",
"metabolites":{
"atp_c":-1.0,
"h_c":1.0,
"ppi_c":1.0,
"prbatp_c":1.0,
"prpp_c":-1.0
},
"lower_bound":0.0,
"upper_bound":1000.0,
"gene_reaction_rule":"CLO1313_RS02125 or CLO1313_RS02130",
"subsystem":"Histidine metabolism",
"notes":{
"confidence_level":"2",
"old_gpr":"Clo1313_0421 or Clo1313_0422"
},
"annotation":{
"bigg.reaction":[
"ATPPRT, ATPPRTr"
],
"biocyc":[
"ATPPHOSPHORIBOSYLTRANS-RXN"
],
"biopath":[
"RXN00983"
],
"ec-code":[
"2.4.2.17"
],
"kegg.reaction":[
"R01071"
],
"metacyc":[
"ATPPHOSPHORIBOSYLTRANS-RXN"
],
"metanetx.reaction":[
"MNXR55088"
],
"rhea":[
"18473, 18474, 18475, 18476"
],
"sbo":"SBO:0000176",
"seed.reaction":[
"rxn00789"
],
"unipathway.reaction":[
"UCR01071, UER00006"
]
}
},
{
"id":"GLUPRT",
"name":"Glutamine phosphoribosyldiphosphate amidotransferase",
"metabolites":{
"gln__L_c":-1.0,
"glu__L_c":1.0,
"h2o_c":-1.0,
"h_c":1.0,
"ppi_c":1.0,
"pram_c":1.0,
"prpp_c":-1.0
},
"lower_bound":0.0,
"upper_bound":1000.0,
"gene_reaction_rule":"CLO1313_RS05145",
"subsystem":"Purine metabolism",
"notes":{
"confidence_level":"2",
"old_gpr":"Clo1313_1009"
},
"annotation":{
"bigg.reaction":[
"GLUPRT"
],
"biocyc":[
"PRPPAMIDOTRANS-RXN"
],
"biopath":[
"RXN01011"
],
"brenda":[
"BR44270"
],
"ec-code":[
"2.4.2.14"
],
"kegg.reaction":[
"R01072"
],
"metacyc":[
"PRPPAMIDOTRANS-RXN"
],
"metanetx.reaction":[
"MNXR55597"
],
"reactome":[
"REACT_102786, REACT_103149, REACT_106474, REACT_116094, REACT_30841, REACT_32820, REACT_33476, REACT_34004, REACT_740, REACT_76986, REACT_78155, REACT_78877, REACT_80319, REACT_82816, REACT_84289, REACT_90579, REACT_91779, REACT_94540, REACT_95631, REACT_98124, REACT_99042"
],
"rhea":[
"14905, 14906, 14907, 14908"
],
"sbo":"SBO:0000176",
"seed.reaction":[
"rxn00790"
],
"unipathway.reaction":[
"UCR01072, UER00124"
]
}
},
{
"id":"ANPRT",
"name":"Anthranilate phosphoribosyltransferase",
"metabolites":{
"anth_c":-1.0,
"h_c":1.0,
"ppi_c":1.0,
"pran_c":1.0,
"prpp_c":-1.0
},
"lower_bound":0.0,
"upper_bound":1000.0,
"gene_reaction_rule":"CLO1313_RS06825",
"subsystem":"Phenylalanine, tyrosine and tryptophan biosynthesis",
"notes":{
"confidence_level":"2",
"old_gpr":"Clo1313_1346"
},
"annotation":{
"bigg.reaction":[
"ANPRT"
],
"biocyc":[
"PRTRANS-RXN"
],
"biopath":[
"RXN00320"
],
"brenda":[
"BR47560"
],
"ec-code":[
"2.4.2.18"
],
"kegg.reaction":[
"R01073"
],
"metacyc":[
"PRTRANS-RXN"
],
"metanetx.reaction":[
"MNXR55047"
],
"rhea":[
"11768, 11769, 11770, 11771"
],
"sbo":"SBO:0000176",
"seed.reaction":[
"rxn00791"
],
"unipathway.reaction":[
"UCR01073, UER00041"
]
}
},
{
"id":"BACCL",
"name":"Biotin acetyl CoA carboxylase ligase",
"metabolites":{
"atp_c":-1.0,
"btamp_c":1.0,
"btn_c":-1.0,
"ppi_c":1.0
},
"lower_bound":0.0,
"upper_bound":1000.0,
"gene_reaction_rule":"CLO1313_RS00890",
"subsystem":"Biotin metabolism",
"notes":{
"confidence_level":"2",
"old_gpr":"Clo1313_0172"
},
"annotation":{
"bigg.reaction":[
"BACCL, BACCLm"
],
"brenda":[
"BS398826"
],
"ec-code":[
"6.2.1.11        6.3.4.9         6.3.4.10        6.3.4.11        6.3.4.15"
],
"kegg.reaction":[
"R01074"
],
"metanetx.reaction":[
"MNXR934"
],
"rhea":[
"31115, 31116, 31117, 31118"
],
"sbo":"SBO:0000176",
"seed.reaction":[
"rxn00792"
]
}
},
{
"id":"FUM",
"name":"Fumarase",
"metabolites":{
"fum_c":1.0,
"h2o_c":1.0,
"mal__L_c":-1.0
},
"lower_bound":-1000.0,
"upper_bound":1000.0,
"gene_reaction_rule":"CLO1313_RS03275 or CLO1313_RS03280",
"subsystem":"Citrate cycle (TCA cycle)",
"notes":{
"confidence_level":"2",
"old_gpr":"Clo1313_0640 or Clo1313_0641"
},
"annotation":{
"bigg.reaction":[
"FUM, FUMm"
],
"biocyc":[
"FUMHYDR-RXN"
],
"biopath":[
"RXN00540"
],
"brenda":[
"BR3389"
],
"ec-code":[
"4.2.1.2"
],
"kegg.reaction":[
"R01082"
],
"metacyc":[
"FUMHYDR-RXN"
],
"metanetx.reaction":[
"MNXR2338"
],
"reactome":[
"REACT_100573, REACT_102283, REACT_102637, REACT_104675, REACT_109085, REACT_110563, REACT_110921, REACT_115295, REACT_115714, REACT_115901, REACT_127489, REACT_128224, REACT_134592, REACT_136902, REACT_137035, REACT_138081, REACT_138869, REACT_139767, REACT_141016, REACT_141512, REACT_142999, REACT_144781, REACT_144889, REACT_146907, REACT_154190, REACT_156664, REACT_1656, REACT_21360, REACT_33209, REACT_77316, REACT_82398, REACT_82795, REACT_83222, REACT_84039, REACT_88515, REACT_89862, REACT_90400, REACT_93953, REACT_94620, REACT_96178"
],
"rhea":[
"12460, 12461, 12462, 12463"
],
"sbo":"SBO:0000176",
"seed.reaction":[
"rxn00799"
],
"unipathway.reaction":[
"UCR01082, UER01007"
]
}
},
{
"id":"ADSL1r",
"name":"Adenylsuccinate lyase",
"metabolites":{
"amp_c":1.0,
"dcamp_c":-1.0,
"fum_c":1.0
},
"lower_bound":-1000.0,
"upper_bound":1000.0,
"gene_reaction_rule":"CLO1313_RS07490",
"subsystem":"Purine metabolism",
"notes":{
"confidence_level":"2",
"old_gpr":"Clo1313_1481"
},
"annotation":{
"bigg.reaction":[
"ADSL1, ADSL1r"
],
"biocyc":[
"AMPSYN-RXN"
],
"biopath":[
"RXN00398"
],
"brenda":[
"BR3432"
],
"ec-code":[
"4.3.2.2"
],
"kegg.reaction":[
"R01083"
],
"metacyc":[
"AMPSYN-RXN"
],
"metanetx.reaction":[
"MNXR514"
],
"reactome":[
"REACT_101613, REACT_101814, REACT_1042, REACT_106004, REACT_115559, REACT_28392, REACT_29974, REACT_80585, REACT_81311, REACT_84337, REACT_87024, REACT_88636, REACT_89158, REACT_95492, REACT_96413, REACT_99110"
],
"rhea":[
"16853, 16854, 16855, 16856"
],
"sbo":"SBO:0000176",
"seed.reaction":[
"rxn00800"
],
"unipathway.reaction":[
"UCR01083, UER00336"
]
}
},
{
"id":"ARGSL",
"name":"Argininosuccinate lyase",
"metabolites":{
"arg__L_c":1.0,
"argsuc_c":-1.0,
"fum_c":1.0
},
"lower_bound":-1000.0,
"upper_bound":1000.0,
"gene_reaction_rule":"CLO1313_RS10410",
"subsystem":"Alanine, aspartate and glutamate metabolism",
"notes":{
"confidence_level":"2",
"old_gpr":"Clo1313_2055"
},
"annotation":{
"bigg.reaction":[
"ARGSL"
],
"biocyc":[
"ARGSUCCINLYA-RXN"
],
"biopath":[
"RXN00832"
],
"brenda":[
"BR3431"
],
"ec-code":[
"4.3.2.1"
],
"kegg.reaction":[
"R01086"
],
"metacyc":[
"ARGSUCCINLYA-RXN"
],
"metanetx.reaction":[
"MNXR782"
],
"reactome":[
"REACT_107201, REACT_107341, REACT_107497, REACT_108281, REACT_110613, REACT_113182, REACT_114192, REACT_114884, REACT_115252, REACT_1378, REACT_79360, REACT_79752, REACT_83325, REACT_90867, REACT_92799, REACT_94002, REACT_98490, REACT_98521"
],
"rhea":[
"24020, 24021, 24022, 24023"
],
"sbo":"SBO:0000176",
"seed.reaction":[
"rxn00802"
],
"unipathway.reaction":[
"UCR01086, UER00114, UER00273"
]
}
},
{
"id":"LEUTA",
"name":"Leucine transaminase",
"metabolites":{
"4mop_c":-1.0,
"akg_c":1.0,
"glu__L_c":-1.0,
"leu__L_c":1.0
},
"lower_bound":0.0,
"upper_bound":1000.0,
"gene_reaction_rule":"CLO1313_RS06910",
"subsystem":"Valine, leucine and isoleucine degradation",
"notes":{
"confidence_level":"2",
"old_gpr":"Clo1313_1364"
},
"annotation":{
"bigg.reaction":[
"LEUTA, LEUTAi, LEUTAm"
],
"biocyc":[
"BRANCHED-CHAINAMINOTRANSFERLEU-RXN"
],
"brenda":[
"BR47691"
],
"ec-code":[
"2.6.1.6         2.6.1.42        2.6.1.67"
],
"kegg.reaction":[
"R01090"
],
"metacyc":[
"BRANCHED-CHAINAMINOTRANSFERLEU-RXN, LEUCINE-AMINOTRANSFERASE-RXN"
],
"metanetx.reaction":[
"MNXR31792"
],
"rhea":[
"18321, 18322, 18323, 18324"
],
"sbo":"SBO:0000176",
"seed.reaction":[
"rxn00806"
],
"unipathway.reaction":[
"UCR01090, UER00073, UER00857"
]
}
},
{
"id":"ACNMCT",
"name":"CTP:N-acylneuraminate cytidylyltransferase",
"metabolites":{
"acnam_c":-1.0,
"cmpacna_c":1.0,
"ctp_c":-1.0,
"h_c":1.0,
"ppi_c":1.0
},
"lower_bound":0.0,
"upper_bound":1000.0,
"gene_reaction_rule":"CLO1313_RS01160",
"subsystem":"Amino sugar and nucleotide sugar metabolism",
"notes":{
"confidence_level":"2",
"old_gpr":"Clo1313_0228"
},
"annotation":{
"bigg.reaction":[
"CMPSAS, CMPSASn"
],
"biocyc":[
"RXN-9990"
],
"ec-code":[
"2.7.7.43"
],
"kegg.reaction":[
"R01117"
],
"metanetx.reaction":[
"MNXR1223"
],
"sbo":"SBO:0000176",
"seed.reaction":[
"rxn00827"
]
}
},
{
"id":"IPDPTA",
"name":"delta2-isopentenyl-diphosphate:tRNA isopentenyltransferase",
"metabolites":{
"6ipadtrna_c":1,
"dmpp_c":-1,
"ppi_c":1,
"trna_c":-1
},
"lower_bound":-1000,
"upper_bound":1000,
"gene_reaction_rule":"CLO1313_RS07320",
"subsystem":"Zeatin biosynthesis",
"notes":{
"confidence_level":"2",
"old_gpr":"Clo1313_1447"
},
"annotation":{
"biocyc":[
"RXN0-6274"
],
"ec-code":[
"2.5.1.75"
],
"kegg.reaction":[
"R01122"
],
"metanetx.reaction":[
"MNXR59223"
],
"sbo":"SBO:0000176",
"seed.reaction":[
"rxn14073"
]
}
},
{
"id":"NTD11",
"name":"5'-nucleotidase (IMP)",
"metabolites":{
"h2o_c":-1.0,
"imp_c":-1.0,
"ins_c":1.0,
"pi_c":1.0
},
"lower_bound":0.0,
"upper_bound":1000.0,
"gene_reaction_rule":"CLO1313_RS15375",
"subsystem":"Purine metabolism",
"notes":{
"confidence_level":"2",
"old_gpr":"Clo1313_3022"
},
"annotation":{
"bigg.reaction":[
"NTD11, NTD11pp"
],
"biocyc":[
"RXN-7607"
],
"biopath":[
"RXN00833"
],
"brenda":[
"BS64634"
],
"ec-code":[
"3.1.3.5"
],
"kegg.reaction":[
"R01126"
],
"metacyc":[
"RXN-7607"
],
"metanetx.reaction":[
"MNXR3873"
],
"reactome":[
"REACT_115780"
],
"rhea":[
"27718, 27719, 27720, 27721"
],
"sbo":"SBO:0000176",
"seed.reaction":[
"rxn00831"
]
}
},
{
"id":"IMPC",
"name":"IMP cyclohydrolase",
"metabolites":{
"fprica_c":1.0,
"h2o_c":-1.0,
"imp_c":-1.0
},
"lower_bound":-1000.0,
"upper_bound":1000.0,
"gene_reaction_rule":"CLO1313_RS05160",
"subsystem":"Purine metabolism",
"notes":{
"confidence_level":"2",
"old_gpr":"Clo1313_1012"
},
"annotation":{
"bigg.reaction":[
"IMPC"
],
"biocyc":[
"IMPCYCLOHYDROLASE-RXN"
],
"biopath":[
"RXN00218"
],
"brenda":[
"BR19263"
],
"ec-code":[
"2.1.2.3         3.5.4.10"
],
"kegg.reaction":[
"R01127"
],
"metacyc":[
"IMPCYCLOHYDROLASE-RXN"
],
"metanetx.reaction":[
"MNXR3099"
],
"reactome":[
"REACT_100264, REACT_101327, REACT_101441, REACT_105279, REACT_107619, REACT_110740, REACT_116131, REACT_118073, REACT_263, REACT_29038, REACT_29689, REACT_30737, REACT_79659, REACT_80364, REACT_80795, REACT_80881, REACT_83814, REACT_86743, REACT_93074, REACT_94292, REACT_98029"
],
"rhea":[
"18445, 18446, 18447, 18448"
],
"sbo":"SBO:0000176",
"seed.reaction":[
"rxn00832"
],
"unipathway.reaction":[
"UCR01127, UER00135"
]
}
},
{
"id":"IMPD",
"name":"IMP dehydrogenase",
"metabolites":{
"h2o_c":-1.0,
"h_c":1.0,
"imp_c":-1.0,
"nad_c":-1.0,
"nadh_c":1.0,
"xmp_c":1.0
},
"lower_bound":-1000.0,
"upper_bound":1000.0,
"gene_reaction_rule":"CLO1313_RS07780",
"subsystem":"Purine metabolism",
"notes":{
"confidence_level":"2",
"old_gpr":"Clo1313_1542"
},
"annotation":{
"bigg.reaction":[
"IMPD"
],
"biocyc":[
"IMP-DEHYDROG-RXN"
],
"biopath":[
"RXN00783"
],
"brenda":[
"BR33666, BS230582"
],
"ec-code":[
"1.1.1.205"
],
"metacyc":[
"IMP-DEHYDROG-RXN"
],
"metanetx.reaction":[
"MNXR3100"
],
"reactome":[
"REACT_102501, REACT_116090, REACT_118189, REACT_1488, REACT_30232, REACT_31646, REACT_32201, REACT_33579, REACT_33597, REACT_33701, REACT_34752, REACT_77612, REACT_79622, REACT_80105, REACT_88830, REACT_94662, REACT_96045, REACT_96945, REACT_97319, REACT_98553"
],
"rhea":[
"11708, 11709, 11710, 11711"
],
"sbo":"SBO:0000176",
"seed.reaction":[
"rxn00834"
],
"unipathway.reaction":[
"UCR01130, UER00295"
]
}
},
{
"id":"ADSS",
"name":"Adenylosuccinate synthase",
"metabolites":{
"asp__L_c":-1.0,
"dcamp_c":1.0,
"gdp_c":1.0,
"gtp_c":-1.0,
"h_c":2.0,
"imp_c":-1.0,
"pi_c":1.0
},
"lower_bound":0.0,
"upper_bound":1000.0,
"gene_reaction_rule":"CLO1313_RS03290",
"subsystem":"Purine metabolism",
"notes":{
"confidence_level":"2",
"old_gpr":"Clo1313_0643"
},
"annotation":{
"bigg.reaction":[
"ADSS"
],
"biocyc":[
"ADENYLOSUCCINATE-SYNTHASE-RXN"
],
"biopath":[
"RXN01479"
],
"brenda":[
"BR141"
],
"ec-code":[
"6.3.4.4"
],
"kegg.reaction":[
"R01135"
],
"metacyc":[
"ADENYLOSUCCINATE-SYNTHASE-RXN"
],
"metanetx.reaction":[
"MNXR54990"
],
"reactome":[
"REACT_101481, REACT_102582, REACT_106345, REACT_106893, REACT_108314, REACT_110567, REACT_110657, REACT_115645, REACT_1719, REACT_2217, REACT_28640, REACT_34115, REACT_77813, REACT_80422, REACT_81912, REACT_86165, REACT_92014, REACT_97311, REACT_98715, REACT_99255, REACT_99701"
],
"rhea":[
"15753, 15754, 15755, 15756"
],
"sbo":"SBO:0000176",
"seed.reaction":[
"rxn00838"
],
"unipathway.reaction":[
"UCR01135, UER00335"
]
}
},
{
"id":"NDPK8",
"name":"Nucleoside-diphosphate kinase",
"metabolites":{
"adp_c":1.0,
"atp_c":-1.0,
"dadp_c":-1.0,
"datp_c":1.0
},
"lower_bound":0.0,
"upper_bound":1000.0,
"gene_reaction_rule":"CLO1313_RS07615",
"subsystem":"Purine metabolism",
"notes":{
"confidence_level":"2",
"old_gpr":"Clo1313_1508"
},
"annotation":{
"bigg.reaction":[
"NDPK8, NDPK8m, NDPK8n"
],
"biocyc":[
"DADPKIN-RXN"
],
"biopath":[
"RXN01492"
],
"ec-code":[
"2.7.4.6"
],
"kegg.reaction":[
"R01137"
],
"metacyc":[
"DADPKIN-RXN"
],
"metanetx.reaction":[
"MNXR55765"
],
"rhea":[
"27674, 27675, 27676, 27677"
],
"sbo":"SBO:0000176",
"seed.reaction":[
"rxn00839"
]
}
},
{
"id":"ALAALAr",
"name":"D-alanine-D-alanine ligase (reversible)",
"metabolites":{
"adp_c":1.0,
"ala__D_c":-2.0,
"atp_c":-1.0,
"diala__L_c":1.0,
"h_c":1.0,
"pi_c":1.0
},
"lower_bound":0.0,
"upper_bound":1000.0,
"gene_reaction_rule":"CLO1313_RS13250",
"subsystem":"D-Alanine metabolism",
"notes":{
"confidence_level":"2",
"old_gpr":"Clo1313_2609"
},
"annotation":{
"bigg.reaction":[
"ALAALAr"
],
"biocyc":[
"DALADALALIG-RXN"
],
"brenda":[
"BR120"
],
"ec-code":[
"6.3.2.4"
],
"kegg.reaction":[
"R01150"
],
"metacyc":[
"DALADALALIG-RXN"
],
"metanetx.reaction":[
"MNXR614"
],
"rhea":[
"11224, 11225, 11226, 11227"
],
"sbo":"SBO:0000176",
"seed.reaction":[
"rxn00851"
]
}
},
{
"id":"AGMT",
"name":"Agmatinase",
"metabolites":{
"agm_c":-1.0,
"h2o_c":-1.0,
"ptrc_c":1.0,
"urea_c":1.0
},
"lower_bound":0.0,
"upper_bound":1000.0,
"gene_reaction_rule":"CLO1313_RS07715",
"subsystem":"Arginine and proline metabolism",
"notes":{
"confidence_level":"2",
"old_gpr":"Clo1313_1529"
},
"annotation":{
"bigg.reaction":[
"AGMT, AGMTm"
],
"biocyc":[
"AGMATIN-RXN"
],
"biopath":[
"RXN00171"
],
"brenda":[
"BR26108"
],
"ec-code":[
"3.5.3.11"
],
"kegg.reaction":[
"R01157"
],
"metacyc":[
"AGMATIN-RXN"
],
"metanetx.reaction":[
"MNXR558"
],
"reactome":[
"REACT_103984, REACT_108092, REACT_14815, REACT_154706, REACT_154937, REACT_158198, REACT_77801, REACT_78329, REACT_81086, REACT_82589, REACT_95165, REACT_95304, REACT_99744"
],
"rhea":[
"13929, 13930, 13931, 13932"
],
"sbo":"SBO:0000176",
"seed.reaction":[
"rxn00858"
],
"unipathway.reaction":[
"UCR01157, UER00287"
]
}
},
{
"id":"LHOR",
"name":"L-histidinal:NAD+ oxidoreductase",
"metabolites":{
"cpd01324_c":-1.0,
"h2o_c":-1.0,
"h_c":2.0,
"his__L_c":1.0,
"nad_c":-1.0,
"nadh_c":1.0
},
"lower_bound":0.0,
"upper_bound":1000.0,
"gene_reaction_rule":"CLO1313_RS02135",
"subsystem":"Histidine metabolism",
"notes":{
"confidence_level":"2",
"old_gpr":"Clo1313_0423"
},
"annotation":{
"biocyc":[
"RXN-8001"
],
"ec-code":[
"1.1.1.23"
],
"kegg.reaction":[
"R01163"
],
"metacyc":[
"HISTALDEHYD-RXN"
],
"metanetx.reaction":[
"MNXR59227"
],
"rhea":[
"33803, 33804, 33805, 33806"
],
"sbo":"SBO:0000176",
"seed.reaction":[
"rxn00863, rxn05934"
]
}
},
{
"id":"NHHA",
"name":"Nalpha-(beta-alanyl)-L-histidine hydrolase",
"metabolites":{
"ala_B_c":1.0,
"carn_c":-1.0,
"h2o_c":-1.0,
"his__L_c":1.0
},
"lower_bound":-1000.0,
"upper_bound":1000.0,
"gene_reaction_rule":"CLO1313_RS03625",
"subsystem":"Histidine metabolism",
"notes":{
"confidence_level":"2",
"old_gpr":"Clo1313_0700"
},
"annotation":{
"ec-code":[
"3.4.13.3        3.4.13.20"
],
"kegg.reaction":[
"R01166"
],
"sbo":"SBO:0000176"
}
},
{
"id":"BTCOARx",
"name":"Butanal:NAD+ oxidoreductase (CoA-acylating)",
"metabolites":{
"btal_c":1.0,
"btcoa_c":-1.0,
"coa_c":1.0,
"h_c":-1.0,
"nad_c":1.0,
"nadh_c":-1.0
},
"lower_bound":0.0,
"upper_bound":1000.0,
"gene_reaction_rule":"CLO1313_RS09095",
"subsystem":"Butanoate metabolism",
"notes":{
"confidence_level":"2",
"curation_notes":"isolated",
"old_gpr":"Clo1313_1798"
},
"annotation":{
"biopath":[
"RXN00517"
],
"ec-code":[
"1.2.1.10        1.2.1.57"
],
"kegg.reaction":[
"R01172"
],
"metanetx.reaction":[
"MNXR5687"
],
"rhea":[
"22968, 22969, 22970, 22971"
],
"sbo":"SBO:0000176",
"seed.reaction":[
"rxn00869"
]
}
},
{
"id":"POR",
"name":"Pyruvate-ferredoxin oxidoreductase",
"metabolites":{
"accoa_c":1,
"co2_c":1,
"coa_c":-1,
"fdxo_42_c":-2.0,
"fdxr_42_c":2.0,
"h_c":1,
"pyr_c":-1
},
"lower_bound":0,
"upper_bound":1000,
"gene_reaction_rule":"CLO1313_RS00125 or CLO1313_RS01945 or CLO1313_RS03485 or CLO1313_RS00130 or CLO1313_RS01950 or CLO1313_RS00120 or CLO1313_RS01940 or CLO1313_RS00115 or CLO1313_RS01935 or CLO1313_RS06860 or CLO1313_RS06870",
"subsystem":"Glycolysis/Gluconeogenesis",
"notes":{
"confidence_level":"4",
"curation_notes":"updated gpr to reflect subunit annotation",
"old_gpr":"Clo1313_0022 or Clo1313_0384 or Clo1313_0673 or Clo1313_0023 or Clo1313_0385 or Clo1313_0021 or Clo1313_0383 or Clo1313_0020 or Clo1313_0382 or Clo1313_1354 or Clo1313_1356"
},
"annotation":{
"biocyc":[
"PYRUFLAVREDUCT-RXN"
],
"brenda":[
"BR29433, BS189349"
],
"ec-code":[
"1.2.7.1         1.2.7.-"
],
"iatcore":[
"GG13, PFOR"
],
"kegg.reaction":[
"R01196"
],
"metacyc":[
"PYRUFLAVREDUCT-RXN"
],
"metanetx.reaction":[
"MNXR56605"
],
"sbo":"SBO:0000176",
"seed.reaction":[
"rxn05938, rxn13974"
]
}
},
{
"id":"OOR3",
"name":"2-oxoglutarate:ferredoxin oxidoreductase (decarboxylating)",
"metabolites":{
"akg_c":-1,
"co2_c":1,
"coa_c":-1,
"fdxo_42_c":-2.0,
"fdxr_42_c":2.0,
"h_c":1,
"succoa_c":1
},
"lower_bound":0,
"upper_bound":1000,
"gene_reaction_rule":"CLO1313_RS06865 or CLO1313_RS06855 or CLO1313_RS06870",
"subsystem":"Citrate cycle (TCA cycle)",
"notes":{
"confidence_level":"2",
"old_gpr":"Clo1313_1355 or Clo1313_1353 or Clo1313_1356"
},
"annotation":{
"bigg.reaction":[
"OOR3, OOR3r"
],
"brenda":[
"BR29435, BS189351"
],
"ec-code":[
"1.2.7.3"
],
"kegg.reaction":[
"R01197"
],
"metanetx.reaction":[
"MNXR3972"
],
"sbo":"SBO:0000176",
"seed.reaction":[
"rxn05939, rxn14048"
],
"unipathway.reaction":[
"UCR01197, UER00998"
]
}
},
{
"id":"OBFOR",
"name":"2-oxobutanoate:ferredoxin 2-oxidoreductase (CoA-propanoylating)",
"metabolites":{
"2obut_c":-1,
"co2_c":1,
"coa_c":-1,
"fdxo_42_c":-2.0,
"fdxr_42_c":2.0,
"h_c":1,
"ppcoa_c":1
},
"lower_bound":0,
"upper_bound":1000,
"gene_reaction_rule":"CLO1313_RS00125 or CLO1313_RS01945 or CLO1313_RS00130 or CLO1313_RS01950 or CLO1313_RS00120 or CLO1313_RS00115 or (CLO1313_RS01940 and CLO1313_RS01935)",
"subsystem":"Propanoate metabolism",
"notes":{
"confidence_level":"2",
"old_gpr":"Clo1313_0022 or Clo1313_0384 or Clo1313_0023 or Clo1313_0385 or Clo1313_0021 or Clo1313_0020 or (Clo1313_0383  and Clo1313_0382)"
},
"annotation":{
"biocyc":[
"2-OXOBUTYRATE-SYNTHASE-RXN"
],
"brenda":[
"BR29434, BS370001"
],
"ec-code":[
"1.2.7.1         1.2.7.2"
],
"kegg.reaction":[
"R01199"
],
"metanetx.reaction":[
"MNXR6978"
],
"sbo":"SBO:0000176",
"seed.reaction":[
"rxn05940, rxn14178"
]
}
},
{
"id":"DHAD1",
"name":"Dihydroxy-acid dehydratase (2,3-dihydroxy-3-methylbutanoate)",
"metabolites":{
"23dhmb_c":-1.0,
"3mob_c":1.0,
"h2o_c":1.0
},
"lower_bound":0.0,
"upper_bound":1000.0,
"gene_reaction_rule":"CLO1313_RS01570",
"subsystem":"Pantothenate and CoA biosynthesis",
"notes":{
"confidence_level":"3",
"old_gpr":"Clo1313_0304"
},
"annotation":{
"bigg.reaction":[
"DHAD1, DHAD1m"
],
"biocyc":[
"DIHYDROXYISOVALDEHYDRAT-RXN"
],
"biopath":[
"RXN00558"
],
"brenda":[
"BR3406, BS402319"
],
"ec-code":[
"4.2.1.9"
],
"iatcore":[
"VAL3r"
],
"kegg.reaction":[
"R01209, R04441"
],
"metacyc":[
"DIHYDROXYISOVALDEHYDRAT-RXN"
],
"metanetx.reaction":[
"MNXR1535"
],
"rhea":[
"20936, 20937, 20938, 20939, 24809, 24810, 24811, 24812"
],
"sbo":"SBO:0000176",
"seed.reaction":[
"rxn00898"
],
"unipathway.reaction":[
"UCR04441, UER00061"
]
}
},
{
"id":"IPPS",
"name":"2-isopropylmalate synthase",
"metabolites":{
"3c3hmp_c":1.0,
"3mob_c":-1.0,
"accoa_c":-1.0,
"coa_c":1.0,
"h2o_c":-1.0,
"h_c":1.0
},
"lower_bound":0.0,
"upper_bound":1000.0,
"gene_reaction_rule":"CLO1313_RS04395 or CLO1313_RS00545 or CLO1313_RS03665",
"subsystem":"Valine, leucine and isoleucine biosynthesis",
"notes":{
"confidence_level":"2",
"old_gpr":"Clo1313_0857 or Clo1313_0102 or  Clo1313_0708"
},
"annotation":{
"bigg.reaction":[
"IPPS, IPPSm"
],
"biocyc":[
"2-ISOPROPYLMALATESYN-RXN"
],
"biopath":[
"RXN01115"
],
"brenda":[
"BR47381"
],
"ec-code":[
"2.3.3.13"
],
"kegg.reaction":[
"R01213"
],
"metacyc":[
"2-ISOPROPYLMALATESYN-RXN"
],
"metanetx.reaction":[
"MNXR3135"
],
"rhea":[
"21524, 21525, 21526, 21527"
],
"sbo":"SBO:0000176",
"seed.reaction":[
"rxn00902"
],
"unipathway.reaction":[
"UCR01213, UER00070"
]
}
},
{
"id":"VALTA",
"name":"Valine transaminase",
"metabolites":{
"3mob_c":1.0,
"akg_c":-1.0,
"glu__L_c":1.0,
"val__L_c":-1.0
},
"lower_bound":-1000.0,
"upper_bound":1000.0,
"gene_reaction_rule":"CLO1313_RS06910",
"subsystem":"Valine, leucine and isoleucine degradation",
"notes":{
"confidence_level":"4",
"old_gpr":"Clo1313_1364"
},
"annotation":{
"bigg.reaction":[
"VALTA, VALTAm"
],
"biocyc":[
"BRANCHED-CHAINAMINOTRANSFERVAL-RXN"
],
"brenda":[
"BS356553"
],
"ec-code":[
"2.6.1.6         2.6.1.42"
],
"iatcore":[
"VAL4r"
],
"kegg.reaction":[
"R01214"
],
"metacyc":[
"BRANCHED-CHAINAMINOTRANSFERVAL-RXN"
],
"metanetx.reaction":[
"MNXR32586"
],
"rhea":[
"24813, 24814, 24815, 24816"
],
"sbo":"SBO:0000176",
"seed.reaction":[
"rxn00903"
],
"unipathway.reaction":[
"UCR01214, UER00062"
]
}
},
{
"id":"MTHFD",
"name":"Methylenetetrahydrofolate dehydrogenase (NADP)",
"metabolites":{
"methf_c":1.0,
"mlthf_c":-1.0,
"nadp_c":-1.0,
"nadph_c":1.0
},
"lower_bound":-1000.0,
"upper_bound":1000.0,
"gene_reaction_rule":"CLO1313_RS05690",
"subsystem":"One carbon pool by folate",
"notes":{
"confidence_level":"2",
"old_gpr":"Clo1313_1120"
},
"annotation":{
"bigg.reaction":[
"MTHFD, MTHFDm"
],
"biocyc":[
"METHYLENETHFDEHYDROG-NADP-RXN"
],
"brenda":[
"BR36902, BS402370"
],
"ec-code":[
"1.5.1.5"
],
"kegg.reaction":[
"R01220"
],
"metacyc":[
"METHYLENETHFDEHYDROG-NADP-RXN"
],
"metanetx.reaction":[
"MNXR3642"
],
"rhea":[
"22812, 22813, 22814, 22815"
],
"sbo":"SBO:0000176",
"seed.reaction":[
"rxn00907"
]
}
},
{
"id":"MTHFO_nadp",
"name":"5-methyltetrahydrofolate:NADP+ oxidoreductase",
"metabolites":{
"5mthf_c":1.0,
"h_c":-1.0,
"mlthf_c":-1.0,
"nadp_c":1.0,
"nadph_c":-1.0
},
"lower_bound":0.0,
"upper_bound":1000.0,
"gene_reaction_rule":"CLO1313_RS10810",
"subsystem":"One carbon pool by folate",
"notes":{
"confidence_level":"1",
"old_gpr":"Clo1313_2132"
},
"annotation":{
"bigg.reaction":[
"MTHFR3"
],
"biocyc":[
"1.5.1.20-RXN"
],
"brenda":[
"BR36896, BS259230"
],
"ec-code":[
"1.5.1.20"
],
"kegg.reaction":[
"R01224"
],
"metanetx.reaction":[
"MNXR3645"
],
"rhea":[
"19817, 19818, 19819, 19820"
],
"sbo":"SBO:0000176",
"seed.reaction":[
"rxn00910"
]
}
},
{
"id":"MOHMT",
"name":"3-methyl-2-oxobutanoate hydroxymethyltransferase",
"metabolites":{
"2dhp_c":1.0,
"3mob_c":-1.0,
"h2o_c":-1.0,
"mlthf_c":-1.0,
"thf_c":1.0
},
"lower_bound":0.0,
"upper_bound":1000.0,
"gene_reaction_rule":"CLO1313_RS06675",
"subsystem":"Pantothenate and CoA biosynthesis",
"notes":{
"confidence_level":"2",
"old_gpr":"Clo1313_1316"
},
"annotation":{
"bigg.reaction":[
"MOHMT"
],
"biocyc":[
"3-CH3-2-OXOBUTANOATE-OH-CH3-XFER-RXN"
],
"brenda":[
"BR43940, BS320031"
],
"ec-code":[
"2.1.2.11"
],
"metacyc":[
"3-CH3-2-OXOBUTANOATE-OH-CH3-XFER-RXN"
],
"metanetx.reaction":[
"MNXR3626"
],
"rhea":[
"11824, 11825, 11826, 11827"
],
"sbo":"SBO:0000176",
"seed.reaction":[
"rxn00912"
],
"unipathway.reaction":[
"UCR01226, UER00003"
]
}
},
{
"id":"NTD9",
"name":"5'-nucleotidase (GMP)",
"metabolites":{
"gmp_c":-1.0,
"gsn_c":1.0,
"h2o_c":-1.0,
"pi_c":1.0
},
"lower_bound":0.0,
"upper_bound":1000.0,
"gene_reaction_rule":"CLO1313_RS15375",
"subsystem":"Purine metabolism",
"notes":{
"confidence_level":"2",
"old_gpr":"Clo1313_3022"
},
"annotation":{
"bigg.reaction":[
"NTD9, NTD9e, NTD9l, NTD9pp"
],
"biocyc":[
"RXN-7609"
],
"biopath":[
"RXN01476"
],
"brenda":[
"BS64638"
],
"ec-code":[
"3.1.3.5"
],
"kegg.reaction":[
"R01227"
],
"metacyc":[
"RXN-7609"
],
"metanetx.reaction":[
"MNXR3882"
],
"rhea":[
"27714, 27715, 27716, 27717"
],
"sbo":"SBO:0000176",
"seed.reaction":[
"rxn00913"
]
}
},
{
"id":"GPAR",
"name":"GMP:diphosphate 5-phospho-alpha-D-ribosyltransferase",
"metabolites":{
"gmp_c":1.0,
"gua_c":-1.0,
"h_c":1.0,
"ppi_c":1.0,
"prpp_c":-1.0
},
"lower_bound":0.0,
"upper_bound":1000.0,
"gene_reaction_rule":"CLO1313_RS14875 or CLO1313_RS04650",
"subsystem":"Purine metabolism",
"notes":{
"confidence_level":"2",
"old_gpr":"Clo1313_2927 or Clo1313_0908"
},
"annotation":{
"bigg.reaction":[
"GUAPRT"
],
"biopath":[
"RXN00706"
],
"brenda":[
"BS355284"
],
"ec-code":[
"2.4.2.7         2.4.2.8         2.4.2.22"
],
"kegg.reaction":[
"R01229"
],
"metacyc":[
"GUANPRIBOSYLTRAN-RXN"
],
"metanetx.reaction":[
"MNXR55611"
],
"rhea":[
"25424, 25425, 25426, 25427"
],
"sbo":"SBO:0000176",
"seed.reaction":[
"rxn00915"
],
"unipathway.reaction":[
"UCR01229, UER00887"
]
}
},
{
"id":"GMPS",
"name":"GMP synthase",
"metabolites":{
"amp_c":1.0,
"atp_c":-1.0,
"gmp_c":1.0,
"h_c":3.0,
"nh4_c":-1.0,
"ppi_c":1.0,
"xmp_c":-1.0
},
"lower_bound":0.0,
"upper_bound":1000.0,
"gene_reaction_rule":"CLO1313_RS09330 or CLO1313_RS10310",
"subsystem":"Purine metabolism",
"notes":{
"confidence_level":"2",
"old_gpr":"Clo1313_1846 or Clo1313_2036"
},
"annotation":{
"bigg.reaction":[
"GMPS"
],
"brenda":[
"BR129"
],
"ec-code":[
"6.3.4.1         6.3.5.2"
],
"kegg.reaction":[
"R01230"
],
"metacyc":[
"GMP-SYN-NH3-RXN"
],
"metanetx.reaction":[
"MNXR2788"
],
"rhea":[
"18301, 18302, 18303, 18304"
],
"sbo":"SBO:0000176",
"seed.reaction":[
"rxn00916"
],
"unipathway.reaction":[
"UCR01230, UER00297"
]
}
},
{
"id":"GMPS2",
"name":"GMP synthase",
"metabolites":{
"amp_c":1.0,
"atp_c":-1.0,
"gln__L_c":-1.0,
"glu__L_c":1.0,
"gmp_c":1.0,
"h2o_c":-1.0,
"h_c":3.0,
"ppi_c":1.0,
"xmp_c":-1.0
},
"lower_bound":0.0,
"upper_bound":1000.0,
"gene_reaction_rule":"CLO1313_RS09330 or CLO1313_RS10310",
"subsystem":"Purine metabolism",
"notes":{
"confidence_level":"2",
"old_gpr":"Clo1313_1846 or Clo1313_2036"
},
"annotation":{
"bigg.reaction":[
"GMPS2"
],
"biocyc":[
"GMP-SYN-GLUT-RXN"
],
"biopath":[
"RXN00486"
],
"brenda":[
"BR149"
],
"ec-code":[
"6.3.5.2"
],
"kegg.reaction":[
"R01231"
],
"metacyc":[
"GMP-SYN-GLUT-RXN"
],
"metanetx.reaction":[
"MNXR32727"
],
"reactome":[
"REACT_101174, REACT_106878, REACT_107658, REACT_108131, REACT_109470, REACT_110787, REACT_114078, REACT_116095, REACT_28584, REACT_29577, REACT_30457, REACT_32520, REACT_32733, REACT_62336, REACT_628, REACT_78067, REACT_83038, REACT_86681, REACT_91249, REACT_96003, REACT_96357"
],
"rhea":[
"11680, 11681, 11682, 11683"
],
"sbo":"SBO:0000176",
"seed.reaction":[
"rxn00917"
],
"unipathway.reaction":[
"UCR01231, UER00296"
]
}
},
{
"id":"PRO1x",
"name":"Proline oxidase  NAD  ",
"metabolites":{
"1pyr5c_c":-1.0,
"h_c":-2.0,
"nad_c":1.0,
"nadh_c":-1.0,
"pro__L_c":1.0
},
"lower_bound":0.0,
"upper_bound":1000.0,
"gene_reaction_rule":"CLO1313_RS07825",
"subsystem":"Arginine and proline metabolism",
"notes":{
"confidence_level":"2",
"old_gpr":"Clo1313_1551"
},
"annotation":{
"bigg.reaction":[
"P5CRx, P5CRxm, PRO1x, PRO1xm"
],
"biocyc":[
"PYRROLINECARBREDUCT-RXN"
],
"biopath":[
"RXN00264, RXN00750"
],
"ec-code":[
"1.5.1.2"
],
"kegg.reaction":[
"R01248"
],
"metanetx.reaction":[
"MNXR4062"
],
"sbo":"SBO:0000176",
"seed.reaction":[
"rxn00929"
],
"unipathway.reaction":[
"UCR01248"
]
}
},
{
"id":"P5CR",
"name":"Pyrroline-5-carboxylate reductase",
"metabolites":{
"1pyr5c_c":-1.0,
"h_c":-2.0,
"nadp_c":1.0,
"nadph_c":-1.0,
"pro__L_c":1.0
},
"lower_bound":0.0,
"upper_bound":1000.0,
"gene_reaction_rule":"CLO1313_RS07825",
"subsystem":"Arginine and proline metabolism",
"notes":{
"confidence_level":"2",
"old_gpr":"Clo1313_1551"
},
"annotation":{
"bigg.reaction":[
"P5CR, P5CRm"
],
"biocyc":[
"PYRROLINECARBREDUCT-RXN"
],
"biopath":[
"RXN01427"
],
"ec-code":[
"1.5.1.2"
],
"kegg.reaction":[
"R01251"
],
"metacyc":[
"PYRROLINECARBREDUCT-RXN"
],
"metanetx.reaction":[
"MNXR55820"
],
"reactome":[
"REACT_100008, REACT_104986, REACT_105265, REACT_107941, REACT_110433, REACT_113065, REACT_113362, REACT_113421, REACT_113534, REACT_114311, REACT_119, REACT_157210, REACT_159799, REACT_78614, REACT_97457"
],
"sbo":"SBO:0000176",
"seed.reaction":[
"rxn00931"
]
}
},
{
"id":"FACOAL160",
"name":"Fatty acid  CoA ligase  hexadecanoate  ",
"metabolites":{
"amp_c":1.0,
"atp_c":-1.0,
"coa_c":-1.0,
"h_c":1.0,
"hdca_c":-1.0,
"pmtcoa_c":1.0,
"ppi_c":1.0
},
"lower_bound":0.0,
"upper_bound":1000.0,
"gene_reaction_rule":"CLO1313_RS05220",
"subsystem":"Fatty acid metabolism",
"notes":{
"confidence_level":"2",
"old_gpr":"Clo1313_1024"
},
"annotation":{
"bigg.reaction":[
"FACOAL160, FACOAL160i, FACOAL160p"
],
"brenda":[
"BS368999"
],
"ec-code":[
"6.2.1.3"
],
"kegg.reaction":[
"R01280"
],
"metacyc":[
"RXN-9623"
],
"metanetx.reaction":[
"MNXR2003"
],
"rhea":[
"30751, 30752, 30753, 30754"
],
"sbo":"SBO:0000176",
"seed.reaction":[
"rxn00947, rxn08452, rxn13829"
]
}
},
{
"id":"CYSTL",
"name":"Cystathionine b-lyase",
"metabolites":{
"cyst_L_c":-1.0,
"h2o_c":-1.0,
"hcys__L_c":1.0,
"nh4_c":1.0,
"pyr_c":1.0
},
"lower_bound":0.0,
"upper_bound":1000.0,
"gene_reaction_rule":"CLO1313_RS11800 or CLO1313_RS01965 or CLO1313_RS01970",
"subsystem":"Methionine Metabolism",
"notes":{
"confidence_level":"2",
"old_gpr":"Clo1313_2325 or Clo1313_0388 or Clo1313_0389"
},
"annotation":{
"bigg.reaction":[
"CYSTL, CYSTLp"
],
"biopath":[
"RXN00195"
],
"brenda":[
"BR3446"
],
"ec-code":[
"4.4.1.8"
],
"kegg.reaction":[
"R01286"
],
"metacyc":[
"CYSTATHIONINE-BETA-LYASE-RXN"
],
"metanetx.reaction":[
"MNXR1361"
],
"rhea":[
"13965, 13966, 13967, 13968"
],
"sbo":"SBO:0000176",
"seed.reaction":[
"rxn00950"
],
"unipathway.reaction":[
"UCR01286, UER00078"
]
}
},
{
"id":"AHHST",
"name":"O-acetyl-L-homoserine:hydrogen sulfide S-(3-amino-3-carboxypropyl)transferase",
"metabolites":{
"ac_c":1.0,
"achms_c":-1.0,
"h2s_c":-1.0,
"hcys__L_c":1.0
},
"lower_bound":0.0,
"upper_bound":1000.0,
"gene_reaction_rule":"CLO1313_RS12845 or CLO1313_RS11850",
"subsystem":"Cysteine and methionine metabolism",
"notes":{
"confidence_level":"2",
"old_gpr":"Clo1313_2534 or Clo1313_2335"
},
"annotation":{
"bigg.reaction":[
"AHSERL2, METACH"
],
"brenda":[
"BS354674, BS370452"
],
"ec-code":[
"2.5.1.49"
],
"kegg.reaction":[
"R01287"
],
"metacyc":[
"ACETYLHOMOSER-CYS-RXN"
],
"metanetx.reaction":[
"MNXR30666"
],
"rhea":[
"27822, 27823, 27824, 27825"
],
"sbo":"SBO:0000176",
"seed.reaction":[
"rxn00952"
],
"unipathway.reaction":[
"UCR01287, UER00079"
]
}
},
{
"id":"SHSL2",
"name":"O-succinyl-L-homoserine succinate-lyase (adding hydrogen sulfide)",
"metabolites":{
"h2s_c":-1.0,
"hcys__L_c":1.0,
"succ_c":1.0,
"suchms_c":-1.0
},
"lower_bound":0.0,
"upper_bound":1000.0,
"gene_reaction_rule":"CLO1313_RS11800 or CLO1313_RS01965",
"subsystem":"Cysteine and methionine metabolism",
"notes":{
"confidence_level":"0",
"old_gpr":"Clo1313_2325 or Clo1313_0388"
},
"annotation":{
"ec-code":[
"2.5.1.48        2.5.1.-"
],
"sbo":"SBO:0000176"
}
},
{
"id":"ACONT",
"name":"Aconitate hydratase",
"metabolites":{
"cit_c":-1.0,
"icit_c":1.0
},
"lower_bound":-1000.0,
"upper_bound":1000.0,
"gene_reaction_rule":"CLO1313_RS03670",
"subsystem":"Citrate cycle (TCA cycle)",
"notes":{
"confidence_level":"4",
"old_gpr":"Clo1313_0709"
},
"annotation":{
"bigg.reaction":[
"ACONT, ACONTm"
],
"biocyc":[
"RXN-14047"
],
"ec-code":[
"4.2.1.3"
],
"iatcore":[
"TCA2r, TCA3r"
],
"kegg.reaction":[
"R01324"
],
"metanetx.reaction":[
"MNXR30608"
],
"rhea":[
"10336, 10337, 10338, 10339, 24658"
],
"sbo":"SBO:0000176",
"seed.reaction":[
"rxn00973"
],
"unipathway.reaction":[
"UER00718"
]
}
},
{
"id":"PPNDH",
"name":"Prephenate dehydratase",
"metabolites":{
"co2_c":1.0,
"h2o_c":1.0,
"h_c":-1.0,
"phpyr_c":1.0,
"pphn_c":-1.0
},
"lower_bound":0.0,
"upper_bound":1000.0,
"gene_reaction_rule":"CLO1313_RS14905",
"subsystem":"Phenylalanine, tyrosine and tryptophan biosynthesis",
"notes":{
"confidence_level":"2",
"old_gpr":"Clo1313_2933"
},
"annotation":{
"bigg.reaction":[
"PPNDH"
],
"biocyc":[
"PREPHENATEDEHYDRAT-RXN"
],
"biopath":[
"RXN01518"
],
"brenda":[
"BR3398"
],
"ec-code":[
"4.2.1.51        4.2.1.91"
],
"kegg.reaction":[
"R01373"
],
"metacyc":[
"PREPHENATEDEHYDRAT-RXN"
],
"metanetx.reaction":[
"MNXR4404"
],
"rhea":[
"21648, 21649, 21650, 21651"
],
"sbo":"SBO:0000176",
"seed.reaction":[
"rxn01000"
],
"unipathway.reaction":[
"UCR01373, UER00345"
]
}
},
{
"id":"UGE2",
"name":"UDP-glucuronate 5-epimerase",
"metabolites":{
"cpd01556_c":1.0,
"udpglcur_c":-1.0
},
"lower_bound":-1000.0,
"upper_bound":1000.0,
"gene_reaction_rule":"CLO1313_RS10115 or CLO1313_RS04570",
"subsystem":"Amino sugar and nucleotide sugar metabolism",
"notes":{
"confidence_level":"1",
"old_gpr":"Clo1313_1999 or Clo1313_0892"
},
"annotation":{
"ec-code":[
"5.1.3.12"
],
"kegg.reaction":[
"R01387"
],
"sbo":"SBO:0000176"
}
},
{
"id":"HPYRRx",
"name":"Hydroxypyruvate reductase (NADH)",
"metabolites":{
"glyc__R_c":-1.0,
"h_c":1.0,
"hpyr_c":1.0,
"nad_c":-1.0,
"nadh_c":1.0
},
"lower_bound":-1000.0,
"upper_bound":1000.0,
"gene_reaction_rule":"CLO1313_RS09880",
"subsystem":"Glycine, serine and threonine metabolism",
"notes":{
"confidence_level":"2",
"old_gpr":"Clo1313_1953"
},
"annotation":{
"ec-code":[
"1.1.1.26        1.1.1.29        1.1.1.81"
],
"kegg.reaction":[
"R01388"
],
"sbo":"SBO:0000176"
}
},
{
"id":"ASPCT",
"name":"Aspartate carbamoyltransferase",
"metabolites":{
"asp__L_c":-1.0,
"cbasp_c":1.0,
"cbp_c":-1.0,
"h_c":1.0,
"pi_c":1.0
},
"lower_bound":0.0,
"upper_bound":1000.0,
"gene_reaction_rule":"CLO1313_RS06420",
"subsystem":"Pyrimidine metabolism",
"notes":{
"confidence_level":"2",
"old_gpr":"Clo1313_1264"
},
"annotation":{
"bigg.reaction":[
"ASPCT, ASPCTn, ASPCTr"
],
"biocyc":[
"ASPCARBTRANS-RXN"
],
"biopath":[
"RXN00366"
],
"brenda":[
"BR43949"
],
"ec-code":[
"2.1.3.2"
],
"kegg.reaction":[
"R01397"
],
"metacyc":[
"ASPCARBTRANS-RXN"
],
"metanetx.reaction":[
"MNXR856"
],
"reactome":[
"REACT_115976, REACT_118097, REACT_131565, REACT_143033, REACT_152870, REACT_154211, REACT_155430, REACT_1965, REACT_30409, REACT_30529, REACT_80965, REACT_89217, REACT_90716, REACT_91724, REACT_96047, REACT_98356, REACT_98452"
],
"rhea":[
"20013, 20014, 20015, 20016"
],
"sbo":"SBO:0000176",
"seed.reaction":[
"rxn01018"
],
"unipathway.reaction":[
"UCR01397, UER00116"
]
}
},
{
"id":"OCBT",
"name":"Ornithine carbamoyltransferase",
"metabolites":{
"cbp_c":-1.0,
"citr__L_c":1.0,
"h_c":1.0,
"orn__L_c":-1.0,
"pi_c":1.0
},
"lower_bound":-1000.0,
"upper_bound":1000.0,
"gene_reaction_rule":"CLO1313_RS13005",
"subsystem":"Arginine and proline metabolism",
"notes":{
"confidence_level":"2",
"old_gpr":"Clo1313_2561"
},
"annotation":{
"biocyc":[
"RXN-13482"
],
"biopath":[
"RXN00958"
],
"brenda":[
"BR43950, BS381613"
],
"ec-code":[
"2.1.3.3"
],
"kegg.reaction":[
"R01398"
],
"metacyc":[
"ORNCARBAMTRANSFER-RXN, RXN-13482"
],
"metanetx.reaction":[
"MNXR3940"
],
"reactome":[
"REACT_101361, REACT_102870, REACT_105226, REACT_106259, REACT_108782, REACT_115561, REACT_138629, REACT_29449, REACT_30313, REACT_30784, REACT_31346, REACT_75706, REACT_77785, REACT_78698, REACT_801, REACT_83411, REACT_88033, REACT_91782, REACT_96735"
],
"rhea":[
"19513, 19514, 19515, 19516"
],
"sbo":"SBO:0000176"
}
},
{
"id":"MTAP",
"name":"5  methylthioadenosine phosphorylase",
"metabolites":{
"5mdr1p_c":1.0,
"5mta_c":-1.0,
"ade_c":1.0,
"pi_c":-1.0
},
"lower_bound":-1000.0,
"upper_bound":1000.0,
"gene_reaction_rule":"CLO1313_RS08105",
"subsystem":"Cysteine and methionine metabolism",
"notes":{
"confidence_level":"2",
"old_gpr":"Clo1313_1606"
},
"annotation":{
"bigg.reaction":[
"MTAP"
],
"biocyc":[
"5-METHYLTHIOADENOSINE-PHOSPHORYLASE-RXN"
],
"brenda":[
"BR47472, BS354415"
],
"ec-code":[
"2.4.2.28"
],
"kegg.reaction":[
"R01402"
],
"metacyc":[
"5-METHYLTHIOADENOSINE-PHOSPHORYLASE-RXN"
],
"metanetx.reaction":[
"MNXR3639"
],
"reactome":[
"REACT_127686, REACT_130914, REACT_130926, REACT_131112, REACT_135578, REACT_136938, REACT_138394, REACT_141400, REACT_141778, REACT_144687, REACT_144819, REACT_144833, REACT_75786"
],
"rhea":[
"11852, 11853, 11854, 11855"
],
"sbo":"SBO:0000176",
"seed.reaction":[
"rxn01022"
],
"unipathway.reaction":[
"UCR01402, UER00873"
]
}
},
{
"id":"NBAH",
"name":"N-Benzoylglycine amidohydrolase",
"metabolites":{
"bgly_c":1.0,
"bz_c":-1.0,
"gly_c":-1.0,
"h2o_c":1.0
},
"lower_bound":0.0,
"upper_bound":1000.0,
"gene_reaction_rule":"CLO1313_RS13875",
"subsystem":"Phenylalanine metabolism",
"notes":{
"confidence_level":"1",
"old_gpr":"Clo1313_2731"
},
"annotation":{
"ec-code":[
"3.5.1.32"
],
"kegg.reaction":[
"R01424"
],
"sbo":"SBO:0000176"
}
},
{
"id":"THRS",
"name":"Threonine synthase",
"metabolites":{
"h2o_c":-1.0,
"phom_c":-1.0,
"pi_c":1.0,
"thr__L_c":1.0
},
"lower_bound":0.0,
"upper_bound":1000.0,
"gene_reaction_rule":"CLO1313_RS04450",
"subsystem":"Glycine, serine and threonine metabolism",
"notes":{
"confidence_level":"2",
"old_gpr":"Clo1313_0867"
},
"annotation":{
"bigg.reaction":[
"THRS"
],
"biocyc":[
"THRESYN-RXN"
],
"biopath":[
"RXN01500"
],
"brenda":[
"BR16083"
],
"ec-code":[
"4.2.3.1"
],
"kegg.reaction":[
"R01466"
],
"metacyc":[
"THRESYN-RXN"
],
"metanetx.reaction":[
"MNXR5064"
],
"rhea":[
"10840, 10841, 10842, 10843"
],
"sbo":"SBO:0000176",
"seed.reaction":[
"rxn01069"
],
"unipathway.reaction":[
"UCR01466, UER00065"
]
}
},
{
"id":"PGK",
"name":"Phosphoglycerate kinase",
"metabolites":{
"13dpg_c":-1.0,
"3pg_c":1.0,
"adp_c":-1.0,
"atp_c":1.0
},
"lower_bound":0.0,
"upper_bound":1000.0,
"gene_reaction_rule":"CLO1313_RS10610",
"subsystem":"Glycolysis/Gluconeogenesis",
"notes":{
"confidence_level":"4",
"old_gpr":"Clo1313_2094"
},
"annotation":{
"bigg.reaction":[
"PGK"
],
"biocyc":[
"PHOSGLYPHOS-RXN"
],
"biopath":[
"RXN00796"
],
"brenda":[
"BR47826"
],
"ec-code":[
"2.7.2.3"
],
"iatcore":[
"GG8r"
],
"kegg.reaction":[
"R01512"
],
"metacyc":[
"PHOSGLYPHOS-RXN"
],
"metanetx.reaction":[
"MNXR4189"
],
"reactome":[
"REACT_104338, REACT_109995, REACT_110610, REACT_114935, REACT_115775, REACT_115924, REACT_1186, REACT_154866, REACT_155872, REACT_158035, REACT_158142, REACT_158941, REACT_159062, REACT_159286, REACT_159579, REACT_29938, REACT_30677, REACT_31518, REACT_34605, REACT_432, REACT_80659, REACT_81461, REACT_81725, REACT_82233, REACT_84357, REACT_85747, REACT_88105, REACT_88146, REACT_88245, REACT_89364, REACT_90420, REACT_94497, REACT_96479, REACT_96646, REACT_97790"
],
"rhea":[
"14801, 14802, 14803, 14804"
],
"sbo":"SBO:0000176",
"seed.reaction":[
"rxn01100"
],
"unipathway.reaction":[
"UCR01512, UER00185"
]
}
},
{
"id":"PGLYDH",
"name":"Phosphoglycerate dehydrogenase",
"metabolites":{
"3pg_c":-1.0,
"3php_c":1.0,
"h_c":1.0,
"nad_c":-1.0,
"nadh_c":1.0
},
"lower_bound":0.0,
"upper_bound":1000.0,
"gene_reaction_rule":"CLO1313_RS02985",
"subsystem":"Glycine, serine and threonine metabolism",
"notes":{
"confidence_level":"2",
"old_gpr":"Clo1313_0586"
},
"annotation":{
"bigg.reaction":[
"PGCD, PGCDr"
],
"biocyc":[
"PGLYCDEHYDROG-RXN"
],
"biopath":[
"RXN00096"
],
"brenda":[
"BR29351, BS188712, BS383029"
],
"ec-code":[
"1.1.1.95"
],
"kegg.reaction":[
"R01513"
],
"metacyc":[
"PGLYCDEHYDROG-RXN"
],
"metanetx.reaction":[
"MNXR4184"
],
"reactome":[
"REACT_116077, REACT_125894, REACT_126526, REACT_132499, REACT_133723, REACT_134028, REACT_134043, REACT_134956, REACT_135528, REACT_136870, REACT_139274, REACT_140333, REACT_141738, REACT_143488, REACT_145006, REACT_145591, REACT_155480, REACT_160029"
],
"rhea":[
"12641, 12642, 12643, 12644"
],
"sbo":"SBO:0000176",
"seed.reaction":[
"rxn01101"
],
"unipathway.reaction":[
"UCR01513, UER00196"
]
}
},
{
"id":"GLYPT",
"name":"ATP:(R)-glycerate 3-phosphotransferase",
"metabolites":{
"3pg_c":1.0,
"adp_c":1.0,
"atp_c":-1.0,
"glyc__R_c":-1.0,
"h_c":1.0
},
"lower_bound":0.0,
"upper_bound":1000.0,
"gene_reaction_rule":"CLO1313_RS11965",
"subsystem":"Glycine, serine and threonine metabolism",
"notes":{
"confidence_level":"2",
"old_gpr":"Clo1313_2359"
},
"annotation":{
"bigg.reaction":[
"GLYCK"
],
"biocyc":[
"GLY3KIN-RXN"
],
"biopath":[
"RXN00057"
],
"brenda":[
"BR47771, BS370516"
],
"ec-code":[
"2.7.1.31"
],
"kegg.reaction":[
"R01514"
],
"metacyc":[
"GLY3KIN-RXN"
],
"metanetx.reaction":[
"MNXR2756"
],
"rhea":[
"23516, 23517, 23518, 23519"
],
"sbo":"SBO:0000176",
"seed.reaction":[
"rxn01102"
],
"unipathway.reaction":[
"UCR01514, UER00833, UER00917"
]
}
},
{
"id":"PGM",
"name":"Phosphoglycerate mutase",
"metabolites":{
"2pg_c":-1.0,
"3pg_c":1.0
},
"lower_bound":-1000.0,
"upper_bound":1000.0,
"gene_reaction_rule":"CLO1313_RS00415 or CLO1313_RS04190 or CLO1313_RS04935 or CLO1313_RS06455 or CLO1313_RS07660 or CLO1313_RS10600",
"subsystem":"Glycolysis/Gluconeogenesis",
"notes":{
"confidence_level":"4",
"old_gpr":"Clo1313_0080 or Clo1313_0813 or Clo1313_0966 or Clo1313_1271 or Clo1313_1517 or Clo1313_2092"
},
"annotation":{
"biocyc":[
"3PGAREARR-RXN"
],
"ec-code":[
"5.4.2.1"
],
"iatcore":[
"GG9r"
],
"kegg.reaction":[
"R01518"
],
"metacyc":[
"3PGAREARR-RXN"
],
"metanetx.reaction":[
"MNXR4195"
],
"reactome":[
"REACT_100378, REACT_105247, REACT_106697, REACT_111991, REACT_112712, REACT_112969, REACT_115206, REACT_116032, REACT_116142, REACT_127034, REACT_128539, REACT_131103, REACT_131150, REACT_29464, REACT_29474, REACT_31484, REACT_576, REACT_766, REACT_79020, REACT_80395, REACT_81432, REACT_82507, REACT_91956, REACT_92327, REACT_92964, REACT_94038, REACT_94205"
],
"rhea":[
"15901, 15902, 15903, 15904"
],
"sbo":"SBO:0000176",
"seed.reaction":[
"rxn01106"
],
"unipathway.reaction":[
"UCR01518, UER00186"
]
}
},
{
"id":"RPE",
"name":"Ribulose 5-phosphate 3-epimerase",
"metabolites":{
"ru5p__D_c":-1.0,
"xu5p__D_c":1.0
},
"lower_bound":-1000.0,
"upper_bound":1000.0,
"gene_reaction_rule":"CLO1313_RS08390",
"subsystem":"Pentose phosphate pathway",
"notes":{
"confidence_level":"4",
"old_gpr":"Clo1313_1661"
},
"annotation":{
"bigg.reaction":[
"RPE"
],
"biocyc":[
"RIBULP3EPIM-RXN"
],
"biopath":[
"RXN00191"
],
"brenda":[
"BR184"
],
"ec-code":[
"5.1.3.1"
],
"iatcore":[
"PPP4r"
],
"kegg.reaction":[
"R01529"
],
"metacyc":[
"RIBULP3EPIM-RXN"
],
"metanetx.reaction":[
"MNXR4653"
],
"reactome":[
"REACT_100824, REACT_101588, REACT_102580, REACT_102631, REACT_103433, REACT_104995, REACT_106905, REACT_108022, REACT_109378, REACT_109963, REACT_11118, REACT_111967, REACT_113659, REACT_113779, REACT_114990, REACT_126984, REACT_128925, REACT_129117, REACT_129540, REACT_145787, REACT_1522, REACT_30648, REACT_30976, REACT_31729, REACT_32935, REACT_35802, REACT_77718, REACT_78429, REACT_80876, REACT_81479, REACT_82433, REACT_82797, REACT_84270, REACT_85771, REACT_88833, REACT_90885, REACT_93195, REACT_93209, REACT_93310, REACT_96012, REACT_97663, REACT_97858"
],
"rhea":[
"13677, 13678, 13679, 13680"
],
"sbo":"SBO:0000176",
"seed.reaction":[
"rxn01116"
],
"unipathway.reaction":[
"UCR01529, UER00411"
]
}
},
{
"id":"2D3DGLNR",
"name":"2-Dehydro-3-deoxy-D-gluconate:NAD+ 5-oxidoreductase",
"metabolites":{
"2ddglcn_c":-1.0,
"46dh25dohxn_c":1.0,
"h_c":1.0,
"nad_c":-1.0,
"nadh_c":1.0
},
"lower_bound":-1000.0,
"upper_bound":1000.0,
"gene_reaction_rule":"CLO1313_RS04200",
"subsystem":"Pentose and glucuronate interconversions",
"notes":{
"confidence_level":"1",
"old_gpr":"Clo1313_0815"
},
"annotation":{
"ec-code":[
"1.1.1.125       1.1.1.127"
],
"kegg.reaction":[
"R01542"
],
"sbo":"SBO:0000176"
}
},
{
"id":"DADK",
"name":"Deoxyadenylate kinase",
"metabolites":{
"adp_c":1.0,
"atp_c":-1.0,
"dadp_c":1.0,
"damp_c":-1.0,
"h_c":-1.0
},
"lower_bound":0.0,
"upper_bound":1000.0,
"gene_reaction_rule":"CLO1313_RS02365",
"subsystem":"Purine metabolism",
"notes":{
"confidence_level":"2",
"old_gpr":"Clo1313_0466"
},
"annotation":{
"bigg.reaction":[
"DADK"
],
"biocyc":[
"DEOXYADENYLATE-KINASE-RXN"
],
"biopath":[
"RXN01182"
],
"brenda":[
"BR48070"
],
"ec-code":[
"2.7.4.3         2.7.4.11"
],
"kegg.reaction":[
"R01547"
],
"metacyc":[
"DEOXYADENYLATE-KINASE-RXN"
],
"metanetx.reaction":[
"MNXR55198"
],
"rhea":[
"23100, 23101, 23102, 23103"
],
"sbo":"SBO:0000176",
"seed.reaction":[
"rxn01127"
]
}
},
{
"id":"DATCY",
"name":"DATP:cytidine 5'-phosphotransferase",
"metabolites":{
"cmp_c":1.0,
"cytd_c":-1.0,
"dadp_c":1.0,
"datp_c":-1.0,
"h_c":1.0
},
"lower_bound":0.0,
"upper_bound":1000.0,
"gene_reaction_rule":"CLO1313_RS09560",
"subsystem":"Pyrimidine metabolism",
"notes":{
"confidence_level":"1",
"old_gpr":"Clo1313_1891"
},
"annotation":{
"ec-code":[
"2.7.1.48"
],
"kegg.reaction":[
"R01548"
],
"metanetx.reaction":[
"MNXR59265"
],
"sbo":"SBO:0000176",
"seed.reaction":[
"rxn01128"
]
}
},
{
"id":"DATUP",
"name":"DATP:uridine 5'-phosphotransferase",
"metabolites":{
"dadp_c":1.0,
"datp_c":-1.0,
"h_c":1.0,
"ump_c":1.0,
"uri_c":-1.0
},
"lower_bound":0.0,
"upper_bound":1000.0,
"gene_reaction_rule":"CLO1313_RS09560",
"subsystem":"Pyrimidine metabolism",
"notes":{
"confidence_level":"2",
"old_gpr":"Clo1313_1891"
},
"annotation":{
"ec-code":[
"2.7.1.48"
],
"kegg.reaction":[
"R01549"
],
"metanetx.reaction":[
"MNXR59266"
],
"sbo":"SBO:0000176",
"seed.reaction":[
"rxn01129"
]
}
},
{
"id":"PUNP1",
"name":"Purine-nucleoside phosphorylase (Adenosine)",
"metabolites":{
"ade_c":1.0,
"adn_c":-1.0,
"pi_c":-1.0,
"r1p_c":1.0
},
"lower_bound":-1000.0,
"upper_bound":1000.0,
"gene_reaction_rule":"CLO1313_RS05375 or CLO1313_RS11880",
"subsystem":"Purine metabolism",
"notes":{
"confidence_level":"2",
"old_gpr":"Clo1313_1056 or Clo1313_2341"
},
"annotation":{
"bigg.reaction":[
"PUNP1, PUNP1m"
],
"biocyc":[
"ADENPHOSPHOR-RXN"
],
"brenda":[
"BS354432"
],
"ec-code":[
"2.4.2.1"
],
"kegg.reaction":[
"R01561"
],
"metacyc":[
"ADENPHOSPHOR-RXN"
],
"metanetx.reaction":[
"MNXR4522"
],
"rhea":[
"27642, 27643, 27644, 27645"
],
"sbo":"SBO:0000176",
"seed.reaction":[
"rxn01138"
]
}
},
{
"id":"NTD5",
"name":"5'-nucleotidase (dTMP)",
"metabolites":{
"dtmp_c":-1.0,
"h2o_c":-1.0,
"pi_c":1.0,
"thymd_c":1.0
},
"lower_bound":0.0,
"upper_bound":1000.0,
"gene_reaction_rule":"CLO1313_RS15375",
"subsystem":"Pyrimidine metabolism",
"notes":{
"confidence_level":"2",
"old_gpr":"Clo1313_3022"
},
"annotation":{
"bigg.reaction":[
"NTD5, NTD5l, NTD5m, NTD5pp"
],
"brenda":[
"BR10688"
],
"ec-code":[
"3.1.3.5         3.1.3.35"
],
"kegg.reaction":[
"R01569"
],
"metacyc":[
"THYMIDYLATE-5-PHOSPHATASE-RXN"
],
"metanetx.reaction":[
"MNXR3878"
],
"rhea":[
"11080, 11081, 11082, 11083"
],
"sbo":"SBO:0000176",
"seed.reaction":[
"rxn01145"
]
}
},
{
"id":"ABGPT",
"name":"ATP:beta-D-glucose 6-phosphotransferase",
"metabolites":{
"g6p_c":1.0,
"gdp_c":1.0,
"glc__D_c":-1.0,
"gtp_c":-1.0,
"h_c":1.0
},
"lower_bound":0.0,
"upper_bound":1000.0,
"gene_reaction_rule":"CLO1313_RS02480 or CLO1313_RS09260",
"subsystem":"Glycolysis/Gluconeogenesis",
"notes":{
"confidence_level":"4",
"old_gpr":"Clo1313_0489 or Clo1313_1831"
},
"annotation":{
"biocyc":[
"GLUCOKIN-RXN"
],
"ec-code":[
"2.7.1.2"
],
"iatcore":[
"GG1"
],
"kegg.reaction":[
"R01600"
],
"metacyc":[
"GLUCOKIN-RXN"
],
"metanetx.reaction":[
"MNXR5673"
],
"sbo":"SBO:0000176",
"seed.reaction":[
"rxn12995"
]
}
},
{
"id":"ACOATA",
"name":"Acetyl-CoA ACP transacylase",
"metabolites":{
"ACP_c":-1.0,
"acACP_c":1.0,
"accoa_c":-1.0,
"coa_c":1.0
},
"lower_bound":0.0,
"upper_bound":1000.0,
"gene_reaction_rule":"CLO1313_RS06505 or CLO1313_RS10640 or CLO1313_RS10650",
"subsystem":"Fatty acid synthesis",
"notes":{
"confidence_level":"1",
"old_gpr":"Clo1313_1281 or Clo1313_2100 or Clo1313_2102"
},
"annotation":{
"bigg.reaction":[
"ACOATA, ACOATAm"
],
"ec-code":[
"2.3.1.38        2.3.1.85        2.3.1.86        2.3.1.180"
],
"kegg.reaction":[
"R01624"
],
"metacyc":[
"ACP-S-ACETYLTRANSFER-RXN"
],
"metanetx.reaction":[
"MNXR35617"
],
"sbo":"SBO:0000176",
"seed.reaction":[
"rxn05349"
]
}
},
{
"id":"ACPS1",
"name":"Acyl-carrier protein synthase",
"metabolites":{
"ACP_c":1,
"apoACP_c":-1,
"coa_c":-1,
"h_c":1.0,
"pap_c":1
},
"lower_bound":0,
"upper_bound":1000,
"gene_reaction_rule":"CLO1313_RS07510",
"subsystem":"Pantothenate and CoA biosynthesis",
"notes":{
"confidence_level":"2",
"curation_notes":"The biosynthesis pathway for apoACP is not present in BiGG models. The reaction is either blocked, or a sink is provided for apoACP generation. Regardless, the reaction remains blocked since ACP_c has its own internal loop in the biomass synthesis reactions (because ACP is always recycled, for a more realistic representation ACP should be added to the solute pool)",
"old_gpr":"Clo1313_1486"
},
"annotation":{
"bigg.reaction":[
"ACPS1"
],
"ec-code":[
"2.7.8.7         2.7.8.-"
],
"kegg.reaction":[
"R01625"
],
"metacyc":[
"HOLO-ACP-SYNTH-RXN"
],
"metanetx.reaction":[
"MNXR35618"
],
"sbo":"SBO:0000176",
"seed.reaction":[
"rxn06023"
]
}
},
{
"id":"MCOATA",
"name":"Malonyl-CoA-ACP transacylase",
"metabolites":{
"ACP_c":-1,
"coa_c":1,
"malACP_c":1,
"malcoa_c":-1
},
"lower_bound":0,
"upper_bound":1000,
"gene_reaction_rule":"CLO1313_RS06510",
"subsystem":"Fatty acid synthesis",
"notes":{
"confidence_level":"2",
"old_gpr":"Clo1313_1282"
},
"annotation":{
"bigg.reaction":[
"MCOATA, MCOATAm"
],
"biocyc":[
"MALONYL-COA-ACP-TRANSACYL-RXN"
],
"ec-code":[
"2.3.1.39        2.3.1.85        2.3.1.86"
],
"kegg.reaction":[
"R01626"
],
"metanetx.reaction":[
"MNXR35619"
],
"sbo":"SBO:0000176",
"seed.reaction":[
"rxn05465"
]
}
},
{
"id":"XYLK",
"name":"Xylulokinase",
"metabolites":{
"adp_c":1.0,
"atp_c":-1.0,
"h_c":1.0,
"xu5p__D_c":1.0,
"xylu__D_c":-1.0
},
"lower_bound":-1000.0,
"upper_bound":1000.0,
"gene_reaction_rule":"U",
"subsystem":"Pentose and glucuronate interconversions",
"notes":{
"confidence_level":"2",
"literature_references":"PMC4207885",
"old_gpr":""
},
"annotation":{
"ec-code":[
"2.7.1.7"
],
"kegg.reaction":[
"R01639"
],
"sbo":"SBO:0000176"
}
},
{
"id":"MTHFC",
"name":"Methenyltetrahydrofolate cyclohydrolase",
"metabolites":{
"10fthf_c":1.0,
"h2o_c":-1.0,
"h_c":1.0,
"methf_c":-1.0
},
"lower_bound":-1000.0,
"upper_bound":1000.0,
"gene_reaction_rule":"CLO1313_RS05690",
"subsystem":"One carbon pool by folate",
"notes":{
"confidence_level":"2",
"old_gpr":"Clo1313_1120"
},
"annotation":{
"bigg.reaction":[
"MTHFC, MTHFCm"
],
"biocyc":[
"METHENYLTHFCYCLOHYDRO-RXN"
],
"brenda":[
"BR22746, BS369893"
],
"ec-code":[
"3.5.4.9"
],
"kegg.reaction":[
"R01655"
],
"metacyc":[
"METHENYLTHFCYCLOHYDRO-RXN"
],
"metanetx.reaction":[
"MNXR3641"
],
"rhea":[
"23700, 23701, 23702, 23703"
],
"sbo":"SBO:0000176",
"seed.reaction":[
"rxn01211"
]
}
},
{
"id":"DMATT",
"name":"Dimethylallyltranstransferase",
"metabolites":{
"dmpp_c":-1.0,
"ggdp_c":1.0,
"h_c":1.0,
"ipdp_c":-1.0,
"ppi_c":1.0
},
"lower_bound":0.0,
"upper_bound":1000.0,
"gene_reaction_rule":"CLO1313_RS07040",
"subsystem":"Terpenoid backbone biosynthesis",
"notes":{
"confidence_level":"2",
"old_gpr":"Clo1313_1390"
},
"annotation":{
"bigg.reaction":[
"DMATT, DMATTx"
],
"biocyc":[
"GPPSYN-RXN"
],
"biopath":[
"RXN00099"
],
"brenda":[
"BR47563"
],
"ec-code":[
"2.5.1.1"
],
"kegg.reaction":[
"R01658"
],
"metacyc":[
"GPPSYN-RXN"
],
"metanetx.reaction":[
"MNXR55238"
],
"reactome":[
"REACT_100741, REACT_102050, REACT_102118, REACT_102935, REACT_103677, REACT_104071, REACT_107473, REACT_109578, REACT_32357, REACT_34263, REACT_34609, REACT_79289, REACT_87054, REACT_88460, REACT_89249, REACT_9467, REACT_96115"
],
"rhea":[
"22408, 22409, 22410, 22411"
],
"sbo":"SBO:0000176",
"seed.reaction":[
"rxn01213"
],
"unipathway.reaction":[
"UCR01658, UER00368"
]
}
},
{
"id":"DCMPDA",
"name":"DCMP deaminase",
"metabolites":{
"dcmp_c":-1.0,
"dump_c":1.0,
"h2o_c":-1.0,
"h_c":-1.0,
"nh4_c":1.0
},
"lower_bound":-1000.0,
"upper_bound":1000.0,
"gene_reaction_rule":"CLO1313_RS00960",
"subsystem":"Pyrimidine metabolism",
"notes":{
"confidence_level":"2",
"old_gpr":"Clo1313_0186"
},
"annotation":{
"bigg.reaction":[
"DCMPDA"
],
"biopath":[
"RXN01034"
],
"brenda":[
"BR29523"
],
"ec-code":[
"3.5.4.12"
],
"kegg.reaction":[
"R01663"
],
"metacyc":[
"DCMP-DEAMINASE-RXN"
],
"metanetx.reaction":[
"MNXR1461"
],
"reactome":[
"REACT_102792, REACT_105695, REACT_106595, REACT_132156, REACT_158108, REACT_30304, REACT_31119, REACT_33008, REACT_81043, REACT_81738, REACT_82206, REACT_84263, REACT_879, REACT_90963, REACT_95511, REACT_95855"
],
"rhea":[
"22924, 22925, 22926, 22927"
],
"sbo":"SBO:0000176",
"seed.reaction":[
"rxn01217"
]
}
},
{
"id":"NTD3pp",
"name":"5'-nucleotidase (dCMP)",
"metabolites":{
"dcmp_c":-1.0,
"dcyt_c":1.0,
"h2o_c":-1.0,
"pi_c":1.0
},
"lower_bound":0.0,
"upper_bound":1000.0,
"gene_reaction_rule":"CLO1313_RS15375",
"subsystem":"Pyrimidine metabolism",
"notes":{
"confidence_level":"2",
"old_gpr":"Clo1313_3022"
},
"annotation":{
"bigg.reaction":[
"NTD3, NTD3l, NTD3pp"
],
"biopath":[
"RXN00066"
],
"ec-code":[
"3.1.3.5"
],
"kegg.reaction":[
"R01664"
],
"metacyc":[
"RXN0-5292"
],
"metanetx.reaction":[
"MNXR3876"
],
"rhea":[
"29363, 29364, 29365, 29366"
],
"sbo":"SBO:0000176",
"seed.reaction":[
"rxn01218"
]
}
},
{
"id":"CYTK2n",
"name":"Cytidylate kinase (dCMP),nuclear",
"metabolites":{
"adp_c":1.0,
"atp_c":-1.0,
"dcdp_c":1.0,
"dcmp_c":-1.0,
"h_c":-1.0
},
"lower_bound":0.0,
"upper_bound":1000.0,
"gene_reaction_rule":"CLO1313_RS07635",
"subsystem":"Pyrimidine metabolism",
"notes":{
"confidence_level":"2",
"old_gpr":"Clo1313_1512"
},
"annotation":{
"bigg.reaction":[
"CYTK2, CYTK2n"
],
"biocyc":[
"RXN-7913"
],
"biopath":[
"RXN00572"
],
"brenda":[
"BR48817, BR49405"
],
"ec-code":[
"2.7.4.14"
],
"kegg.reaction":[
"R01665"
],
"metacyc":[
"RXN-11831, RXN-7913"
],
"metanetx.reaction":[
"MNXR55188"
],
"rhea":[
"25094, 25095, 25096, 25097"
],
"sbo":"SBO:0000176",
"seed.reaction":[
"rxn01219"
]
}
},
{
"id":"CHRS",
"name":"Chorismate synthase",
"metabolites":{
"3psme_c":-1.0,
"chor_c":1.0,
"pi_c":1.0
},
"lower_bound":0.0,
"upper_bound":1000.0,
"gene_reaction_rule":"CLO1313_RS07535",
"subsystem":"Phenylalanine, tyrosine and tryptophan biosynthesis",
"notes":{
"confidence_level":"2",
"old_gpr":"Clo1313_1491"
},
"annotation":{
"bigg.reaction":[
"CHORS"
],
"biocyc":[
"CHORISMATE-SYNTHASE-RXN"
],
"biopath":[
"RXN01245"
],
"brenda":[
"BR16094, BS390149"
],
"ec-code":[
"4.2.3.5"
],
"kegg.reaction":[
"R01714"
],
"metacyc":[
"CHORISMATE-SYNTHASE-RXN"
],
"metanetx.reaction":[
"MNXR1160"
],
"reactome":[
"REACT_27204"
],
"rhea":[
"21020, 21021, 21022, 21023"
],
"sbo":"SBO:0000176",
"seed.reaction":[
"rxn01255"
],
"unipathway.reaction":[
"UCR01714, UER00090"
]
}
},
{
"id":"CHORM",
"name":"Chorismate mutase",
"metabolites":{
"chor_c":-1.0,
"pphn_c":1.0
},
"lower_bound":0.0,
"upper_bound":1000.0,
"gene_reaction_rule":"CLO1313_RS07640 or CLO1313_RS04470",
"subsystem":"Phenylalanine, tyrosine and tryptophan biosynthesis",
"notes":{
"confidence_level":"2",
"old_gpr":"Clo1313_1513 or Clo1313_0871"
},
"annotation":{
"bigg.reaction":[
"CHORM"
],
"biocyc":[
"CHORISMATEMUT-RXN"
],
"biopath":[
"RXN00744"
],
"brenda":[
"BR252"
],
"ec-code":[
"5.4.99.5"
],
"kegg.reaction":[
"R01715"
],
"metacyc":[
"CHORISMATEMUT-RXN"
],
"metanetx.reaction":[
"MNXR1159"
],
"rhea":[
"13897, 13898, 13899, 13900"
],
"sbo":"SBO:0000176",
"seed.reaction":[
"rxn01256"
],
"unipathway.reaction":[
"UCR01715, UER00203"
]
}
},
{
"id":"ADCS",
"name":"4-amino-4-deoxychorismate synthase",
"metabolites":{
"4adcho_c":1.0,
"chor_c":-1.0,
"gln__L_c":-1.0,
"glu__L_c":1.0
},
"lower_bound":0.0,
"upper_bound":1000.0,
"gene_reaction_rule":"CLO1313_RS06815 or CLO1313_RS06820 or CLO1313_RS10310",
"subsystem":"Folate biosynthesis",
"notes":{
"confidence_level":"2",
"old_gpr":"Clo1313_1344 or Clo1313_1345 or Clo1313_2036"
},
"annotation":{
"biocyc":[
"PABASYN-RXN"
],
"ec-code":[
"2.6.1.85"
],
"kegg.reaction":[
"R01716"
],
"sbo":"SBO:0000176"
}
},
{
"id":"NAMNPP",
"name":"Nicotinic acid mononucleotide pyrophosphorylase",
"metabolites":{
"adp_c":1.0,
"atp_c":-1.0,
"h2o_c":-1.0,
"h_c":1.0,
"nac_c":-1.0,
"nicrnt_c":1.0,
"pi_c":1.0,
"ppi_c":1.0,
"prpp_c":-1.0
},
"lower_bound":0.0,
"upper_bound":1000.0,
"gene_reaction_rule":"CLO1313_RS05505",
"subsystem":"Nicotinate and nicotinamide metabolism",
"notes":{
"confidence_level":"2",
"old_gpr":"Clo1313_1082"
},
"annotation":{
"biocyc":[
"NICOTINATEPRIBOSYLTRANS-RXN"
],
"ec-code":[
"2.4.2.11     6.3.4.21"
],
"kegg.reaction":[
"R01724"
],
"metacyc":[
"NICOTINATEPRIBOSYLTRANS-RXN"
],
"metanetx.reaction":[
"MNXR55749"
],
"reactome":[
"REACT_102849, REACT_107445, REACT_11132, REACT_118086, REACT_144876, REACT_158854, REACT_30177, REACT_33592, REACT_38459, REACT_78679, REACT_79312, REACT_79471, REACT_79952, REACT_82193, REACT_83088, REACT_93585, REACT_96814"
],
"rhea":[
"13393, 13394, 13395, 13396"
],
"sbo":"SBO:0000176",
"seed.reaction":[
"rxn01265"
],
"unipathway.reaction":[
"UCR01724, UER00457"
]
}
},
{
"id":"PPND",
"name":"Prephenate dehydrogenase",
"metabolites":{
"34hpp_c":1.0,
"co2_c":1.0,
"nad_c":-1.0,
"nadh_c":1.0,
"pphn_c":-1.0
},
"lower_bound":0.0,
"upper_bound":1000.0,
"gene_reaction_rule":"CLO1313_RS12510",
"subsystem":"Phenylalanine, tyrosine and tryptophan biosynthesis",
"notes":{
"confidence_level":"2",
"old_gpr":"Clo1313_2469"
},
"annotation":{
"bigg.reaction":[
"PPND"
],
"biocyc":[
"PREPHENATEDEHYDROG-RXN"
],
"biopath":[
"RXN00587"
],
"brenda":[
"BR36797, BS258345"
],
"ec-code":[
"1.3.1.12"
],
"kegg.reaction":[
"R01728"
],
"metacyc":[
"PREPHENATEDEHYDROG-RXN"
],
"metanetx.reaction":[
"MNXR4402"
],
"rhea":[
"13869, 13870, 13871, 13872"
],
"sbo":"SBO:0000176",
"seed.reaction":[
"rxn01268"
],
"unipathway.reaction":[
"UCR01728, UER00961"
]
}
},
{
"id":"GLYALDDr",
"name":"D-Glyceraldehyde dehydrogenase",
"metabolites":{
"glyald_c":-1.0,
"glyc__R_c":1.0,
"h2o_c":-1.0,
"h_c":2.0,
"nad_c":-1.0,
"nadh_c":1.0
},
"lower_bound":-1000.0,
"upper_bound":1000.0,
"gene_reaction_rule":"CLO1313_RS14795",
"subsystem":"Glycerolipid metabolism",
"notes":{
"confidence_level":"1",
"old_gpr":"Clo1313_2911"
},
"annotation":{
"biocyc":[
"ALDHDEHYDROG-RXN"
],
"ec-code":[
"1.2.1.3"
],
"kegg.reaction":[
"R01752"
],
"sbo":"SBO:0000176"
}
},
{
"id":"HSDxi",
"name":"Homoserine dehydrogenase  NADH   irreversible",
"metabolites":{
"aspsa_c":-1.0,
"h_c":-1.0,
"hom__L_c":1.0,
"nad_c":1.0,
"nadh_c":-1.0
},
"lower_bound":0.0,
"upper_bound":1000.0,
"gene_reaction_rule":"CLO1313_RS09815 or CLO1313_RS04475",
"subsystem":"Glycine, serine and threonine metabolism",
"notes":{
"confidence_level":"1",
"old_gpr":"Clo1313_1938 or Clo1313_0872"
},
"annotation":{
"bigg.reaction":[
"HSDx, HSDxi"
],
"biocyc":[
"HOMOSERDEHYDROG-RXN"
],
"biopath":[
"RXN00870"
],
"ec-code":[
"1.1.1.3"
],
"kegg.reaction":[
"R01773"
],
"metanetx.reaction":[
"MNXR3044"
],
"rhea":[
"15757, 15758, 15759, 15760"
],
"sbo":"SBO:0000176",
"seed.reaction":[
"rxn01301"
],
"unipathway.reaction":[
"UCR01773, UER00949"
]
}
},
{
"id":"HSDH",
"name":"Homoserine dehydrogenase",
"metabolites":{
"aspsa_c":-1.0,
"h_c":-1.0,
"hom__L_c":1.0,
"nadp_c":1.0,
"nadph_c":-1.0
},
"lower_bound":0.0,
"upper_bound":1000.0,
"gene_reaction_rule":"CLO1313_RS09815 or CLO1313_RS04475",
"subsystem":"Glycine, serine and threonine metabolism",
"notes":{
"confidence_level":"1",
"old_gpr":"Clo1313_1938 or Clo1313_0872"
},
"annotation":{
"bigg.reaction":[
"HSDy, HSDyi"
],
"biocyc":[
"HOMOSERDEHYDROG-RXN"
],
"biopath":[
"RXN01170"
],
"brenda":[
"BR26051, BR26051_WOP, BS165091, BS165091_WOP"
],
"ec-code":[
"1.1.1.3"
],
"kegg.reaction":[
"R01775"
],
"metacyc":[
"HOMOSERDEHYDROG-RXN"
],
"metanetx.reaction":[
"MNXR3045"
],
"rhea":[
"15761, 15762, 15763, 15764"
],
"sbo":"SBO:0000176",
"seed.reaction":[
"rxn01302"
],
"unipathway.reaction":[
"UCR01775, UER00950"
]
}
},
{
"id":"HSST",
"name":"Homoserine O-succinyltransferase",
"metabolites":{
"coa_c":1.0,
"hom__L_c":-1.0,
"succoa_c":-1.0,
"suchms_c":1.0
},
"lower_bound":0.0,
"upper_bound":1000.0,
"gene_reaction_rule":"CLO1313_RS12860",
"subsystem":"Cysteine and methionine metabolism",
"notes":{
"confidence_level":"2",
"old_gpr":"Clo1313_2537"
},
"annotation":{
"bigg.reaction":[
"HSST"
],
"biocyc":[
"HOMSUCTRAN-RXN"
],
"biopath":[
"RXN01415"
],
"brenda":[
"BR44047"
],
"ec-code":[
"2.3.1.46"
],
"kegg.reaction":[
"R01777"
],
"metanetx.reaction":[
"MNXR3051"
],
"rhea":[
"22008, 22009, 22010, 22011"
],
"sbo":"SBO:0000176",
"seed.reaction":[
"rxn01304"
],
"unipathway.reaction":[
"UCR01777, UER00075"
]
}
},
{
"id":"CDGPT",
"name":"CDP-diacylglycerol:sn-glycerol-3-phosphate 3-phosphatidyltransferase",
"metabolites":{
"cdpdag_BS_c":-1.0,
"cmp_c":1.0,
"glyc3p_c":-1.0,
"pgp_EC_c":1.0
},
"lower_bound":0.0,
"upper_bound":1000.0,
"gene_reaction_rule":"CLO1313_RS06480",
"subsystem":"Glycerophospholipid metabolism",
"notes":{
"confidence_level":"2",
"old_gpr":"Clo1313_1276"
},
"annotation":{
"biocyc":[
"PHOSPHAGLYPSYN-RXN"
],
"ec-code":[
"2.7.8.5"
],
"kegg.reaction":[
"R01801"
],
"metacyc":[
"PHOSPHAGLYPSYN-RXN"
],
"metanetx.reaction":[
"MNXR1099"
],
"reactome":[
"REACT_121076, REACT_121186, REACT_127957, REACT_127982, REACT_134767, REACT_138426, REACT_139077, REACT_140756, REACT_142712, REACT_142932, REACT_144648, REACT_144692, REACT_145148, REACT_146408, REACT_147288, REACT_147607, REACT_156292"
],
"rhea":[
"12593, 12594, 12595, 12596"
],
"sbo":"SBO:0000176",
"seed.reaction":[
"rxn05268, rxn06045, rxn13815"
],
"unipathway.reaction":[
"UCR01801, UER00503"
]
}
},
{
"id":"ACNPLYS",
"name":"N-Acetylneuraminate pyruvate-lyase",
"metabolites":{
"acmana_c":-1.0,
"acnam_c":1.0,
"h2o_c":-1.0,
"pep_c":-1.0,
"pi_c":1.0
},
"lower_bound":0.0,
"upper_bound":1000.0,
"gene_reaction_rule":"CLO1313_RS14750 or CLO1313_RS01170",
"subsystem":"Amino sugar and nucleotide sugar metabolism",
"notes":{
"confidence_level":"2",
"old_gpr":"Clo1313_2902 or Clo1313_0230"
},
"annotation":{
"bigg.reaction":[
"ACNAM9PL"
],
"biocyc":[
"N-ACETYLNEURAMINATE-SYNTHASE-RXN"
],
"biopath":[
"RXN01074"
],
"brenda":[
"BS354664"
],
"ec-code":[
"2.5.1.56"
],
"kegg.reaction":[
"R04435"
],
"metacyc":[
"RXN-9988"
],
"metanetx.reaction":[
"MNXR54955"
],
"sbo":"SBO:0000176",
"seed.reaction":[
"rxn03064"
]
}
},
{
"id":"PMANM",
"name":"Phosphomannomutase",
"metabolites":{
"man1p_c":1.0,
"man6p_c":-1.0
},
"lower_bound":-1000.0,
"upper_bound":1000.0,
"gene_reaction_rule":"CLO1313_RS05070 or CLO1313_RS05760 or CLO1313_RS13370",
"subsystem":"Fructose and mannose metabolism",
"notes":{
"confidence_level":"2",
"old_gpr":"Clo1313_0993 or Clo1313_1134 or Clo1313_2633"
},
"annotation":{
"bigg.reaction":[
"PMANM"
],
"brenda":[
"BR24, BS368763"
],
"ec-code":[
"5.4.2.8"
],
"kegg.reaction":[
"R01818"
],
"metacyc":[
"PHOSMANMUT-RXN"
],
"metanetx.reaction":[
"MNXR4351"
],
"rhea":[
"11140, 11141, 11142, 11143"
],
"sbo":"SBO:0000176",
"seed.reaction":[
"rxn01329"
],
"unipathway.reaction":[
"UCR01818, UER00424"
]
}
},
{
"id":"MPAKI",
"name":"D-mannose-6-phosphate aldose-ketose-isomerase",
"metabolites":{
"f6p_B_c":1.0,
"man6p_c":-1.0
},
"lower_bound":-1000.0,
"upper_bound":1000.0,
"gene_reaction_rule":"CLO1313_RS03465",
"subsystem":"Fructose and mannose metabolism",
"notes":{
"confidence_level":"2",
"old_gpr":"Clo1313_0669"
},
"annotation":{
"bigg.reaction":[
"MAN6PI"
],
"biocyc":[
"MANNPISOM-RXN"
],
"brenda":[
"BR239"
],
"ec-code":[
"5.3.1.8"
],
"kegg.reaction":[
"R00772, R01819"
],
"metacyc":[
"MANNPISOM-RXN"
],
"metanetx.reaction":[
"MNXR35641"
],
"rhea":[
"12356, 12357, 12358, 12359"
],
"sbo":"SBO:0000176",
"seed.reaction":[
"rxn00559"
],
"unipathway.reaction":[
"UCR00772, UER00423"
]
}
},
{
"id":"DPHS",
"name":"3-deoxy-7-phosphoheptulonate synthase",
"metabolites":{
"2dda7p_c":1.0,
"e4p_c":-1.0,
"h2o_c":-1.0,
"pep_c":-1.0,
"pi_c":1.0
},
"lower_bound":0.0,
"upper_bound":1000.0,
"gene_reaction_rule":"CLO1313_RS12505 or CLO1313_RS06795",
"subsystem":"Phenylalanine, tyrosine and tryptophan biosynthesis",
"notes":{
"confidence_level":"2",
"old_gpr":"Clo1313_2468 or Clo1313_1340"
},
"annotation":{
"bigg.reaction":[
"DDPA, DDPAm"
],
"biocyc":[
"DAHPSYN-RXN"
],
"biopath":[
"RXN01379"
],
"brenda":[
"BR47668"
],
"ec-code":[
"2.5.1.54"
],
"kegg.reaction":[
"R01826"
],
"metacyc":[
"DAHPSYN-RXN"
],
"metanetx.reaction":[
"MNXR1486"
],
"reactome":[
"REACT_27267"
],
"rhea":[
"14717, 14718, 14719, 14720"
],
"sbo":"SBO:0000176",
"seed.reaction":[
"rxn01332"
],
"unipathway.reaction":[
"UCR01826, UER00084"
]
}
},
{
"id":"NTPP1",
"name":"Nucleoside triphosphate pyrophosphorylase (dgtp)",
"metabolites":{
"dgmp_c":1.0,
"dgtp_c":-1.0,
"h2o_c":-1.0,
"h_c":2.0,
"ppi_c":1.0
},
"lower_bound":0.0,
"upper_bound":1000.0,
"gene_reaction_rule":"CLO1313_RS01245",
"subsystem":"Purine metabolism",
"notes":{
"confidence_level":"2",
"old_gpr":"Clo1313_0245"
},
"annotation":{
"bigg.reaction":[
"NTPP1"
],
"brenda":[
"BS141253"
],
"ec-code":[
"3.6.1.19"
],
"kegg.reaction":[
"R01855"
],
"metacyc":[
"RXN0-385"
],
"metanetx.reaction":[
"MNXR3894"
],
"rhea":[
"28362, 28363, 28364, 28365"
],
"sbo":"SBO:0000176",
"seed.reaction":[
"rxn01351"
]
}
},
{
"id":"NTPTP1",
"name":"Nucleoside triphosphate tripolyhydrolase",
"metabolites":{
"dgsn_c":1.0,
"dgtp_c":-1.0,
"h2o_c":-1.0,
"pppi_c":1.0
},
"lower_bound":0.0,
"upper_bound":1000.0,
"gene_reaction_rule":"CLO1313_RS06700 or CLO1313_RS14215",
"subsystem":"Purine metabolism",
"notes":{
"confidence_level":"2",
"old_gpr":"Clo1313_1321 or Clo1313_2798"
},
"annotation":{
"bigg.reaction":[
"NTPTP1"
],
"biocyc":[
"DGTPTRIPHYDRO-RXN"
],
"biopath":[
"RXN00222"
],
"brenda":[
"BR15965"
],
"ec-code":[
"3.1.5.1"
],
"kegg.reaction":[
"R01856"
],
"metacyc":[
"DGTPTRIPHYDRO-RXN"
],
"metanetx.reaction":[
"MNXR3905"
],
"rhea":[
"15193, 15194, 15195, 15196"
],
"sbo":"SBO:0000176",
"seed.reaction":[
"rxn01352"
]
}
},
{
"id":"NDPK5",
"name":"Nucleoside-diphosphate kinase (ATP:dGDP)",
"metabolites":{
"adp_c":1.0,
"atp_c":-1.0,
"dgdp_c":-1.0,
"dgtp_c":1.0
},
"lower_bound":0.0,
"upper_bound":1000.0,
"gene_reaction_rule":"CLO1313_RS07615",
"subsystem":"Purine metabolism",
"notes":{
"confidence_level":"2",
"old_gpr":"Clo1313_1508"
},
"annotation":{
"bigg.reaction":[
"NDPK5, NDPK5m, NDPK5n"
],
"biocyc":[
"DGDPKIN-RXN"
],
"biopath":[
"RXN00240"
],
"brenda":[
"BS358247"
],
"ec-code":[
"2.7.4.6"
],
"kegg.reaction":[
"R01857"
],
"metacyc":[
"DGDPKIN-RXN"
],
"metanetx.reaction":[
"MNXR55762"
],
"rhea":[
"27690, 27691, 27692, 27693"
],
"sbo":"SBO:0000176",
"seed.reaction":[
"rxn01353"
]
}
},
{
"id":"PPCOAC",
"name":"Propionyl-CoA carboxylase",
"metabolites":{
"adp_c":1.0,
"atp_c":-1.0,
"co2_c":-1.0,
"h2o_c":-1.0,
"h_c":2.0,
"mmcoa__S_c":1.0,
"pi_c":1.0,
"ppcoa_c":-1.0
},
"lower_bound":0.0,
"upper_bound":1000.0,
"gene_reaction_rule":"CLO1313_RS07700",
"subsystem":"Valine, leucine and isoleucine degradation",
"notes":{
"confidence_level":"2",
"old_gpr":"Clo1313_1526"
},
"annotation":{
"ec-code":[
"6.4.1.3"
],
"kegg.reaction":[
"R01859"
],
"sbo":"SBO:0000176"
}
},
{
"id":"PUNP5",
"name":"Purine-nucleoside phosphorylase (Inosine)",
"metabolites":{
"hxan_c":1.0,
"ins_c":-1.0,
"pi_c":-1.0,
"r1p_c":1.0
},
"lower_bound":-1000.0,
"upper_bound":1000.0,
"gene_reaction_rule":"CLO1313_RS05375 or CLO1313_RS11880",
"subsystem":"Purine metabolism",
"notes":{
"confidence_level":"2",
"old_gpr":"Clo1313_1056 or Clo1313_2341"
},
"annotation":{
"bigg.reaction":[
"PUNP1, PUNP1m"
],
"biocyc":[
"INOPHOSPHOR-RXN"
],
"brenda":[
"BS354432"
],
"ec-code":[
"2.4.2.1         2.4.2.15"
],
"kegg.reaction":[
"R01561"
],
"metacyc":[
"ADENPHOSPHOR-RXN"
],
"metanetx.reaction":[
"MNXR4522"
],
"rhea":[
"27642, 27643, 27644, 27645"
],
"sbo":"SBO:0000176",
"seed.reaction":[
"rxn01138"
]
}
},
{
"id":"DHORD_NAD",
"name":"Dihydoorotic acid dehydrogenase",
"metabolites":{
"dhor__S_c":-1.0,
"h_c":1.0,
"nad_c":-1.0,
"nadh_c":1.0,
"orot_c":1.0
},
"lower_bound":0.0,
"upper_bound":1000.0,
"gene_reaction_rule":"CLO1313_RS06450 and CLO1313_RS06445",
"subsystem":"Pyrimidine metabolism",
"notes":{
"confidence_level":"2",
"old_gpr":"Clo1313_1270 and Clo1313_1269"
},
"annotation":{
"biopath":[
"RXN00545"
],
"brenda":[
"BR36799, BS370137"
],
"ec-code":[
"1.3.98.1"
],
"kegg.reaction":[
"R01869"
],
"metacyc":[
"OROTATE-REDUCTASE-NADH-RXN"
],
"metanetx.reaction":[
"MNXR5700"
],
"rhea":[
"13513, 13514, 13515, 13516"
],
"sbo":"SBO:0000176",
"seed.reaction":[
"rxn01361"
],
"unipathway.reaction":[
"UCR01869, UER00945"
]
}
},
{
"id":"QUINDH",
"name":"Quinate dehydrogenase",
"metabolites":{
"3dhq_c":-1.0,
"h_c":-1.0,
"nad_c":1.0,
"nadh_c":-1.0,
"quin_kt_c":1.0
},
"lower_bound":0.0,
"upper_bound":1000.0,
"gene_reaction_rule":"CLO1313_RS06920",
"subsystem":"Phenylalanine, tyrosine and tryptophan biosynthesis",
"notes":{
"confidence_level":"1",
"old_gpr":"Clo1313_1366"
},
"annotation":{
"biocyc":[
"QUINATE-5-DEHYDROGENASE-RXN"
],
"ec-code":[
"1.1.1.24        1.1.1.282"
],
"sbo":"SBO:0000176"
}
},
{
"id":"CYTD",
"name":"Cytidine deaminase",
"metabolites":{
"cytd_c":-1.0,
"h2o_c":-1.0,
"h_c":-1.0,
"nh4_c":1.0,
"uri_c":1.0
},
"lower_bound":0.0,
"upper_bound":1000.0,
"gene_reaction_rule":"CLO1313_RS11915 or CLO1313_RS05815",
"subsystem":"Pyrimidine metabolism",
"notes":{
"confidence_level":"2",
"old_gpr":"Clo1313_2348 or Clo1313_1145"
},
"annotation":{
"bigg.reaction":[
"CYTD, CYTDn"
],
"biocyc":[
"CYTIDEAM2-RXN"
],
"brenda":[
"BR22742"
],
"ec-code":[
"3.5.4.5"
],
"kegg.reaction":[
"R01878"
],
"metacyc":[
"CYTIDEAM2-RXN"
],
"metanetx.reaction":[
"MNXR1374"
],
"rhea":[
"16069, 16070, 16071, 16072"
],
"sbo":"SBO:0000176",
"seed.reaction":[
"rxn01368"
],
"unipathway.reaction":[
"UCR01878, UER00632"
]
}
},
{
"id":"DGTUP",
"name":"DGTP:uridine 5'-phosphotransferase",
"metabolites":{
"dgdp_c":1.0,
"dgtp_c":-1.0,
"h_c":1.0,
"ump_c":1.0,
"uri_c":-1.0
},
"lower_bound":0.0,
"upper_bound":1000.0,
"gene_reaction_rule":"CLO1313_RS09560",
"subsystem":"Pyrimidine metabolism",
"notes":{
"confidence_level":"2",
"old_gpr":"Clo1313_1891"
},
"annotation":{
"ec-code":[
"2.7.1.48"
],
"kegg.reaction":[
"R01880"
],
"metanetx.reaction":[
"MNXR59295"
],
"sbo":"SBO:0000176",
"seed.reaction":[
"rxn01370"
]
}
},
{
"id":"XYLTD_D",
[truncated: 468,404 more chars]
