# Supplementary material for: Development of a Genome-Scale Metabolic Model of Clostridium thermocellum and Its Applications for Integration of Multi-Omics Datasets and Computational Strain Design
Source: Front Bioeng Biotechnol. 2020 Aug 21;8:772. doi: 10.3389/fbioe.2020.00772 (PMC7471609; doi:10.3389/fbioe.2020.00772)
Supplement: Supplementary Datasheet 4 — iCBI655 model in various formats for cellobiose growth conditions and map of central metabolic pathways in Escher format. [file Data_Sheet_4.ZIP › iCBI655_cellobiose_batch.sbml]

<?xml version='1.0' encoding='UTF-8'?>
<sbml xmlns:bqbiol="http://biomodels.net/biology-qualifiers/" xmlns:fbc="http://www.sbml.org/sbml/level3/version1/fbc/version2" xmlns:rdf="http://www.w3.org/1999/02/22-rdf-syntax-ns#" xmlns:sbml="http://www.sbml.org/sbml/level3/version1/core" level="3" sboTerm="SBO:0000624" version="1" xmlns="http://www.sbml.org/sbml/level3/version1/core" fbc:required="false">
  <model id="iCBI665" name="iCBI665" fbc:strict="true">
    <listOfUnitDefinitions>
      <unitDefinition id="mmol_per_gDW_per_hr">
        <listOfUnits>
          <unit exponent="1" kind="mole" multiplier="1" scale="-3" />
          <unit exponent="-1" kind="gram" multiplier="1" scale="0" />
          <unit exponent="-1" kind="second" multiplier="3600" scale="0" />
        </listOfUnits>
      </unitDefinition>
    </listOfUnitDefinitions>
    <fbc:listOfObjectives fbc:activeObjective="obj">
      <fbc:objective fbc:id="obj" fbc:type="maximize">
        <fbc:listOfFluxObjectives>
          <fbc:fluxObjective fbc:coefficient="1" fbc:reaction="R_BIOMASS_CELLOBIOSE" />
        </fbc:listOfFluxObjectives>
      </fbc:objective>
    </fbc:listOfObjectives>
    <listOfParameters>
      <parameter constant="true" id="cobra_default_lb" sboTerm="SBO:0000626" units="mmol_per_gDW_per_hr" value="-1000" />
      <parameter constant="true" id="cobra_default_ub" sboTerm="SBO:0000626" units="mmol_per_gDW_per_hr" value="1000" />
      <parameter constant="true" id="cobra_0_bound" sboTerm="SBO:0000626" units="mmol_per_gDW_per_hr" value="0" />
      <parameter constant="true" id="R_ATPM_lower_bound" sboTerm="SBO:0000625" units="mmol_per_gDW_per_hr" value="2.04847996883219" />
      <parameter constant="true" id="R_EX_cellb_e_lower_bound" sboTerm="SBO:0000625" units="mmol_per_gDW_per_hr" value="-4" />
    </listOfParameters>
    <listOfCompartments>
      <compartment constant="true" id="c0" name="Cytosol_0" />
      <compartment constant="true" id="e0" name="e0" />
    </listOfCompartments>
    <listOfSpecies>
      <species boundaryCondition="false" compartment="c0" constant="false" hasOnlySubstanceUnits="false" id="M_pi_c" metaid="M_pi_c" name="Phosphate_c0" sboTerm="SBO:0000247" fbc:charge="-2" fbc:chemicalFormula="HO4P">
        <sbml:annotation>
          <rdf:RDF>
            <rdf:Description rdf:about="#M_pi_c">
              <bqbiol:is>
                <rdf:Bag>
                  <rdf:li rdf:resource="http://identifiers.org/bigg.metabolite/pi" />
                  <rdf:li rdf:resource="http://identifiers.org/inchikey/NBIIXXVUZAFLBC-UHFFFAOYSA-L" />
                  <rdf:li rdf:resource="http://identifiers.org/kegg.compound/['C00009']" />
                  <rdf:li rdf:resource="http://identifiers.org/seed.compound/cpd00009" />
                </rdf:Bag>
              </bqbiol:is>
            </rdf:Description>
          </rdf:RDF>
        </sbml:annotation>
      </species>
      <species boundaryCondition="false" compartment="e0" constant="false" hasOnlySubstanceUnits="false" id="M_h_e" metaid="M_h_e" name="H_plus__e0" sboTerm="SBO:0000247" fbc:charge="1" fbc:chemicalFormula="H">
        <sbml:annotation>
          <rdf:RDF>
            <rdf:Description rdf:about="#M_h_e">
              <bqbiol:is>
                <rdf:Bag>
                  <rdf:li rdf:resource="http://identifiers.org/bigg.metabolite/h" />
                  <rdf:li rdf:resource="http://identifiers.org/inchikey/GPRLSGONYQIRFK-UHFFFAOYSA-N" />
                  <rdf:li rdf:resource="http://identifiers.org/kegg.compound/['C00080']" />
                  <rdf:li rdf:resource="http://identifiers.org/seed.compound/cpd00067" />
                </rdf:Bag>
              </bqbiol:is>
            </rdf:Description>
          </rdf:RDF>
        </sbml:annotation>
      </species>
      <species boundaryCondition="false" compartment="c0" constant="false" hasOnlySubstanceUnits="false" id="M_h2o_c" metaid="M_h2o_c" name="H2O_c0" sboTerm="SBO:0000247" fbc:charge="0" fbc:chemicalFormula="H2O">
        <sbml:annotation>
          <rdf:RDF>
            <rdf:Description rdf:about="#M_h2o_c">
              <bqbiol:is>
                <rdf:Bag>
                  <rdf:li rdf:resource="http://identifiers.org/bigg.metabolite/h2o" />
                  <rdf:li rdf:resource="http://identifiers.org/inchikey/XLYOFNOQVPJJNP-UHFFFAOYSA-N" />
                  <rdf:li rdf:resource="http://identifiers.org/kegg.compound/['C00001', 'C01328']" />
                  <rdf:li rdf:resource="http://identifiers.org/seed.compound/cpd00001" />
                </rdf:Bag>
              </bqbiol:is>
            </rdf:Description>
          </rdf:RDF>
        </sbml:annotation>
      </species>
      <species boundaryCondition="false" compartment="c0" constant="false" hasOnlySubstanceUnits="false" id="M_ppi_c" metaid="M_ppi_c" name="PPi_c0" sboTerm="SBO:0000247" fbc:charge="-3" fbc:chemicalFormula="HO7P2">
        <sbml:annotation>
          <rdf:RDF>
            <rdf:Description rdf:about="#M_ppi_c">
              <bqbiol:is>
                <rdf:Bag>
                  <rdf:li rdf:resource="http://identifiers.org/bigg.metabolite/ppi" />
                  <rdf:li rdf:resource="http://identifiers.org/inchikey/XPPKVPWEQAFLFU-UHFFFAOYSA-K" />
                  <rdf:li rdf:resource="http://identifiers.org/kegg.compound/['C00013']" />
                  <rdf:li rdf:resource="http://identifiers.org/seed.compound/cpd00012" />
                </rdf:Bag>
              </bqbiol:is>
            </rdf:Description>
          </rdf:RDF>
        </sbml:annotation>
      </species>
      <species boundaryCondition="false" compartment="c0" constant="false" hasOnlySubstanceUnits="false" id="M_h_c" metaid="M_h_c" name="H_plus__c0" sboTerm="SBO:0000247" fbc:charge="1" fbc:chemicalFormula="H">
        <sbml:annotation>
          <rdf:RDF>
            <rdf:Description rdf:about="#M_h_c">
              <bqbiol:is>
                <rdf:Bag>
                  <rdf:li rdf:resource="http://identifiers.org/bigg.metabolite/h" />
                  <rdf:li rdf:resource="http://identifiers.org/inchikey/GPRLSGONYQIRFK-UHFFFAOYSA-N" />
                  <rdf:li rdf:resource="http://identifiers.org/kegg.compound/['C00080']" />
                  <rdf:li rdf:resource="http://identifiers.org/seed.compound/cpd00067" />
                </rdf:Bag>
              </bqbiol:is>
            </rdf:Description>
          </rdf:RDF>
        </sbml:annotation>
      </species>
      <species boundaryCondition="false" compartment="c0" constant="false" hasOnlySubstanceUnits="false" id="M_co2_c" metaid="M_co2_c" name="CO2_c0" sboTerm="SBO:0000247" fbc:charge="0" fbc:chemicalFormula="CO2">
        <sbml:annotation>
          <rdf:RDF>
            <rdf:Description rdf:about="#M_co2_c">
              <bqbiol:is>
                <rdf:Bag>
                  <rdf:li rdf:resource="http://identifiers.org/bigg.metabolite/co2" />
                  <rdf:li rdf:resource="http://identifiers.org/inchikey/CURLTUGMZLYLDI-UHFFFAOYSA-N" />
                  <rdf:li rdf:resource="http://identifiers.org/kegg.compound/['C00011']" />
                  <rdf:li rdf:resource="http://identifiers.org/seed.compound/cpd00011" />
                </rdf:Bag>
              </bqbiol:is>
            </rdf:Description>
          </rdf:RDF>
        </sbml:annotation>
      </species>
      <species boundaryCondition="false" compartment="c0" constant="false" hasOnlySubstanceUnits="false" id="M_alac__S_c" metaid="M_alac__S_c" name="ALCTT_c0" sboTerm="SBO:0000247" fbc:charge="-1" fbc:chemicalFormula="C5H7O4">
        <sbml:annotation>
          <rdf:RDF>
            <rdf:Description rdf:about="#M_alac__S_c">
              <bqbiol:is>
                <rdf:Bag>
                  <rdf:li rdf:resource="http://identifiers.org/bigg.metabolite/alac__S" />
                  <rdf:li rdf:resource="http://identifiers.org/inchikey/NMDWGEGFJUBKLB-UHFFFAOYSA-M" />
                  <rdf:li rdf:resource="http://identifiers.org/kegg.compound/['C00900']" />
                  <rdf:li rdf:resource="http://identifiers.org/seed.compound/cpd00668" />
                </rdf:Bag>
              </bqbiol:is>
            </rdf:Description>
          </rdf:RDF>
        </sbml:annotation>
      </species>
      <species boundaryCondition="false" compartment="c0" constant="false" hasOnlySubstanceUnits="false" id="M_pyr_c" metaid="M_pyr_c" name="Pyruvate_c0" sboTerm="SBO:0000247" fbc:charge="-1" fbc:chemicalFormula="C3H3O3">
        <sbml:annotation>
          <rdf:RDF>
            <rdf:Description rdf:about="#M_pyr_c">
              <bqbiol:is>
                <rdf:Bag>
                  <rdf:li rdf:resource="http://identifiers.org/bigg.metabolite/pyr" />
                  <rdf:li rdf:resource="http://identifiers.org/inchikey/LCTONWCANYUPML-UHFFFAOYSA-M" />
                  <rdf:li rdf:resource="http://identifiers.org/kegg.compound/['C00022']" />
                  <rdf:li rdf:resource="http://identifiers.org/seed.compound/cpd00020" />
                </rdf:Bag>
              </bqbiol:is>
            </rdf:Description>
          </rdf:RDF>
        </sbml:annotation>
      </species>
      <species boundaryCondition="false" compartment="c0" constant="false" hasOnlySubstanceUnits="false" id="M_2ahethmpp_c" metaid="M_2ahethmpp_c" name="2_Hydroxyethyl_ThPP_c0" sboTerm="SBO:0000247" fbc:charge="-1" fbc:chemicalFormula="C14H21N4O8P2S">
        <sbml:annotation>
          <rdf:RDF>
            <rdf:Description rdf:about="#M_2ahethmpp_c">
              <bqbiol:is>
                <rdf:Bag>
                  <rdf:li rdf:resource="http://identifiers.org/bigg.metabolite/2ahethmpp" />
                  <rdf:li rdf:resource="http://identifiers.org/inchikey/RRUVJGASJONMDY-UHFFFAOYSA-M" />
                  <rdf:li rdf:resource="http://identifiers.org/kegg.compound/['C05125']" />
                  <rdf:li rdf:resource="http://identifiers.org/seed.compound/cpd03049" />
                </rdf:Bag>
              </bqbiol:is>
            </rdf:Description>
          </rdf:RDF>
        </sbml:annotation>
      </species>
      <species boundaryCondition="false" compartment="c0" constant="false" hasOnlySubstanceUnits="false" id="M_thmpp_c" metaid="M_thmpp_c" name="TPP_c0" sboTerm="SBO:0000247" fbc:charge="-1" fbc:chemicalFormula="C12H17N4O7P2S">
        <sbml:annotation>
          <rdf:RDF>
            <rdf:Description rdf:about="#M_thmpp_c">
              <bqbiol:is>
                <rdf:Bag>
                  <rdf:li rdf:resource="http://identifiers.org/bigg.metabolite/thmpp" />
                  <rdf:li rdf:resource="http://identifiers.org/inchikey/AYEKOFBPNLCAJY-UHFFFAOYSA-M" />
                  <rdf:li rdf:resource="http://identifiers.org/kegg.compound/['C00068']" />
                  <rdf:li rdf:resource="http://identifiers.org/seed.compound/cpd00056" />
                </rdf:Bag>
              </bqbiol:is>
            </rdf:Description>
          </rdf:RDF>
        </sbml:annotation>
      </species>
      <species boundaryCondition="false" compartment="c0" constant="false" hasOnlySubstanceUnits="false" id="M_fdxr_42_c" metaid="M_fdxr_42_c" name="Reducedferredoxin_c0" sboTerm="SBO:0000247" fbc:charge="-1" fbc:chemicalFormula="Fe2R4S6">
        <sbml:annotation>
          <rdf:RDF>
            <rdf:Description rdf:about="#M_fdxr_42_c">
              <bqbiol:is>
                <rdf:Bag>
                  <rdf:li rdf:resource="http://identifiers.org/bigg.metabolite/fdxr_42" />
                  <rdf:li rdf:resource="http://identifiers.org/inchikey/nan" />
                  <rdf:li rdf:resource="http://identifiers.org/kegg.compound/['C00138']" />
                  <rdf:li rdf:resource="http://identifiers.org/seed.compound/cpd11620" />
                </rdf:Bag>
              </bqbiol:is>
            </rdf:Description>
          </rdf:RDF>
        </sbml:annotation>
      </species>
      <species boundaryCondition="false" compartment="c0" constant="false" hasOnlySubstanceUnits="false" id="M_h2_c" metaid="M_h2_c" name="H2_c0" sboTerm="SBO:0000247" fbc:charge="0" fbc:chemicalFormula="H2">
        <sbml:annotation>
          <rdf:RDF>
            <rdf:Description rdf:about="#M_h2_c">
              <bqbiol:is>
                <rdf:Bag>
                  <rdf:li rdf:resource="http://identifiers.org/bigg.metabolite/h2" />
                  <rdf:li rdf:resource="http://identifiers.org/inchikey/UFHFLCQGNIYNRP-UHFFFAOYSA-N" />
                  <rdf:li rdf:resource="http://identifiers.org/kegg.compound/['C00282']" />
                  <rdf:li rdf:resource="http://identifiers.org/seed.compound/cpd11640" />
                </rdf:Bag>
              </bqbiol:is>
            </rdf:Description>
          </rdf:RDF>
        </sbml:annotation>
      </species>
      <species boundaryCondition="false" compartment="c0" constant="false" hasOnlySubstanceUnits="false" id="M_fdxo_42_c" metaid="M_fdxo_42_c" name="Oxidizedferredoxin_c0" sboTerm="SBO:0000247" fbc:charge="0" fbc:chemicalFormula="Fe2R4S6">
        <sbml:annotation>
          <rdf:RDF>
            <rdf:Description rdf:about="#M_fdxo_42_c">
              <bqbiol:is>
                <rdf:Bag>
                  <rdf:li rdf:resource="http://identifiers.org/bigg.metabolite/fdxo_42" />
                  <rdf:li rdf:resource="http://identifiers.org/inchikey/nan" />
                  <rdf:li rdf:resource="http://identifiers.org/kegg.compound/['C00139']" />
                  <rdf:li rdf:resource="http://identifiers.org/seed.compound/cpd11621" />
                </rdf:Bag>
              </bqbiol:is>
            </rdf:Description>
          </rdf:RDF>
        </sbml:annotation>
      </species>
      <species boundaryCondition="false" compartment="c0" constant="false" hasOnlySubstanceUnits="false" id="M_chtbs_c" metaid="M_chtbs_c" name="Chitobiose_c0" sboTerm="SBO:0000247" fbc:charge="0" fbc:chemicalFormula="C16H28N2O11">
        <sbml:annotation>
          <rdf:RDF>
            <rdf:Description rdf:about="#M_chtbs_c">
              <bqbiol:is>
                <rdf:Bag>
                  <rdf:li rdf:resource="http://identifiers.org/bigg.metabolite/chtbs" />
                  <rdf:li rdf:resource="http://identifiers.org/inchikey/CDOJPCSDOXYJJF-CBTAGEKQSA-N" />
                  <rdf:li rdf:resource="http://identifiers.org/kegg.compound/['C01674']" />
                  <rdf:li rdf:resource="http://identifiers.org/seed.compound/cpd01157" />
                </rdf:Bag>
              </bqbiol:is>
            </rdf:Description>
          </rdf:RDF>
        </sbml:annotation>
      </species>
      <species boundaryCondition="false" compartment="c0" constant="false" hasOnlySubstanceUnits="false" id="M_acgam_c" metaid="M_acgam_c" name="N_Acetyl_D_glucosamine_c0" sboTerm="SBO:0000247" fbc:charge="0" fbc:chemicalFormula="C8H15NO6">
        <sbml:annotation>
          <rdf:RDF>
            <rdf:Description rdf:about="#M_acgam_c">
              <bqbiol:is>
                <rdf:Bag>
                  <rdf:li rdf:resource="http://identifiers.org/bigg.metabolite/acgam" />
                  <rdf:li rdf:resource="http://identifiers.org/inchikey/OVRNDRQMDRJTHS-RTRLPJTCSA-N" />
                  <rdf:li rdf:resource="http://identifiers.org/kegg.compound/['C00140']" />
                  <rdf:li rdf:resource="http://identifiers.org/seed.compound/cpd00122" />
                </rdf:Bag>
              </bqbiol:is>
            </rdf:Description>
          </rdf:RDF>
        </sbml:annotation>
      </species>
      <species boundaryCondition="false" compartment="c0" constant="false" hasOnlySubstanceUnits="false" id="M_cellb_c" metaid="M_cellb_c" name="CELB_c0" sboTerm="SBO:0000247" fbc:charge="0" fbc:chemicalFormula="C12H22O11">
        <sbml:annotation>
          <rdf:RDF>
            <rdf:Description rdf:about="#M_cellb_c">
              <bqbiol:is>
                <rdf:Bag>
                  <rdf:li rdf:resource="http://identifiers.org/bigg.metabolite/cellb" />
                  <rdf:li rdf:resource="http://identifiers.org/inchikey/GUBGYTABKSRVRQ-CUHNMECISA-N" />
                  <rdf:li rdf:resource="http://identifiers.org/kegg.compound/['C00185', 'G00289']" />
                  <rdf:li rdf:resource="http://identifiers.org/seed.compound/cpd00158" />
                </rdf:Bag>
              </bqbiol:is>
            </rdf:Description>
          </rdf:RDF>
        </sbml:annotation>
      </species>
      <species boundaryCondition="false" compartment="c0" constant="false" hasOnlySubstanceUnits="false" id="M_glc__D_c" metaid="M_glc__D_c" name="D_Glucose_c0" sboTerm="SBO:0000247" fbc:charge="0" fbc:chemicalFormula="C6H12O6">
        <sbml:annotation>
          <rdf:RDF>
            <rdf:Description rdf:about="#M_glc__D_c">
              <bqbiol:is>
                <rdf:Bag>
                  <rdf:li rdf:resource="http://identifiers.org/bigg.metabolite/glc__D" />
                  <rdf:li rdf:resource="http://identifiers.org/inchikey/WQZGKKKJIJFFOK-GASJEMHNSA-N" />
                  <rdf:li rdf:resource="http://identifiers.org/kegg.compound/['C00031', 'C00293']" />
                  <rdf:li rdf:resource="http://identifiers.org/seed.compound/cpd00027" />
                </rdf:Bag>
              </bqbiol:is>
            </rdf:Description>
          </rdf:RDF>
        </sbml:annotation>
      </species>
      <species boundaryCondition="false" compartment="c0" constant="false" hasOnlySubstanceUnits="false" id="M_5aop_c" metaid="M_5aop_c" name="5_Aminolevulinate_c0" sboTerm="SBO:0000247" fbc:charge="0" fbc:chemicalFormula="C5H9NO3">
        <sbml:annotation>
          <rdf:RDF>
            <rdf:Description rdf:about="#M_5aop_c">
              <bqbiol:is>
                <rdf:Bag>
                  <rdf:li rdf:resource="http://identifiers.org/bigg.metabolite/5aop" />
                  <rdf:li rdf:resource="http://identifiers.org/inchikey/ZGXJTSGNIOSYLO-UHFFFAOYSA-N" />
                  <rdf:li rdf:resource="http://identifiers.org/kegg.compound/['C00430']" />
                  <rdf:li rdf:resource="http://identifiers.org/seed.compound/cpd00338" />
                </rdf:Bag>
              </bqbiol:is>
            </rdf:Description>
          </rdf:RDF>
        </sbml:annotation>
      </species>
      <species boundaryCondition="false" compartment="c0" constant="false" hasOnlySubstanceUnits="false" id="M_ppbng_c" metaid="M_ppbng_c" name="Porphobilinogen_c0" sboTerm="SBO:0000247" fbc:charge="-1" fbc:chemicalFormula="C10H13N2O4">
        <sbml:annotation>
          <rdf:RDF>
            <rdf:Description rdf:about="#M_ppbng_c">
              <bqbiol:is>
                <rdf:Bag>
                  <rdf:li rdf:resource="http://identifiers.org/bigg.metabolite/ppbng" />
                  <rdf:li rdf:resource="http://identifiers.org/inchikey/QSHWIQZFGQKFMA-UHFFFAOYSA-M" />
                  <rdf:li rdf:resource="http://identifiers.org/kegg.compound/['C00931']" />
                  <rdf:li rdf:resource="http://identifiers.org/seed.compound/cpd00689" />
                </rdf:Bag>
              </bqbiol:is>
            </rdf:Description>
          </rdf:RDF>
        </sbml:annotation>
      </species>
      <species boundaryCondition="false" compartment="c0" constant="false" hasOnlySubstanceUnits="false" id="M_nh4_c" metaid="M_nh4_c" name="NH3_c0" sboTerm="SBO:0000247" fbc:charge="1" fbc:chemicalFormula="H4N">
        <sbml:annotation>
          <rdf:RDF>
            <rdf:Description rdf:about="#M_nh4_c">
              <bqbiol:is>
                <rdf:Bag>
                  <rdf:li rdf:resource="http://identifiers.org/bigg.metabolite/nh4" />
                  <rdf:li rdf:resource="http://identifiers.org/inchikey/QGZKDVFQNNGYKY-UHFFFAOYSA-O" />
                  <rdf:li rdf:resource="http://identifiers.org/kegg.compound/['C00014']" />
                  <rdf:li rdf:resource="http://identifiers.org/seed.compound/cpd00013" />
                </rdf:Bag>
              </bqbiol:is>
            </rdf:Description>
          </rdf:RDF>
        </sbml:annotation>
      </species>
      <species boundaryCondition="false" compartment="c0" constant="false" hasOnlySubstanceUnits="false" id="M_hmbil_c" metaid="M_hmbil_c" name="Hydroxymethylbilane_c0" sboTerm="SBO:0000247" fbc:charge="-8" fbc:chemicalFormula="C40H38N4O17">
        <sbml:annotation>
          <rdf:RDF>
            <rdf:Description rdf:about="#M_hmbil_c">
              <bqbiol:is>
                <rdf:Bag>
                  <rdf:li rdf:resource="http://identifiers.org/bigg.metabolite/hmbil" />
                  <rdf:li rdf:resource="http://identifiers.org/inchikey/WDFJYRZCZIUBPR-UHFFFAOYSA-F" />
                  <rdf:li rdf:resource="http://identifiers.org/kegg.compound/['C01024']" />
                  <rdf:li rdf:resource="http://identifiers.org/seed.compound/cpd00755" />
                </rdf:Bag>
              </bqbiol:is>
            </rdf:Description>
          </rdf:RDF>
        </sbml:annotation>
      </species>
      <species boundaryCondition="false" compartment="c0" constant="false" hasOnlySubstanceUnits="false" id="M_atp_c" metaid="M_atp_c" name="ATP_c0" sboTerm="SBO:0000247" fbc:charge="-3" fbc:chemicalFormula="C10H13N5O13P3">
        <sbml:annotation>
          <rdf:RDF>
            <rdf:Description rdf:about="#M_atp_c">
              <bqbiol:is>
                <rdf:Bag>
                  <rdf:li rdf:resource="http://identifiers.org/bigg.metabolite/atp" />
                  <rdf:li rdf:resource="http://identifiers.org/inchikey/ZKHQWZAMYRWXGA-KQYNXXCUSA-K" />
                  <rdf:li rdf:resource="http://identifiers.org/kegg.compound/['C00002']" />
                  <rdf:li rdf:resource="http://identifiers.org/seed.compound/cpd00002" />
                </rdf:Bag>
              </bqbiol:is>
            </rdf:Description>
          </rdf:RDF>
        </sbml:annotation>
      </species>
      <species boundaryCondition="false" compartment="c0" constant="false" hasOnlySubstanceUnits="false" id="M_adp_c" metaid="M_adp_c" name="ADP_c0" sboTerm="SBO:0000247" fbc:charge="-2" fbc:chemicalFormula="C10H13N5O10P2">
        <sbml:annotation>
          <rdf:RDF>
            <rdf:Description rdf:about="#M_adp_c">
              <bqbiol:is>
                <rdf:Bag>
                  <rdf:li rdf:resource="http://identifiers.org/bigg.metabolite/adp" />
                  <rdf:li rdf:resource="http://identifiers.org/inchikey/XTWYTFMLZFPYCI-KQYNXXCUSA-L" />
                  <rdf:li rdf:resource="http://identifiers.org/kegg.compound/['C00008', 'G11113']" />
                  <rdf:li rdf:resource="http://identifiers.org/seed.compound/cpd00008" />
                </rdf:Bag>
              </bqbiol:is>
            </rdf:Description>
          </rdf:RDF>
        </sbml:annotation>
      </species>
      <species boundaryCondition="false" compartment="c0" constant="false" hasOnlySubstanceUnits="false" id="M_nad_c" metaid="M_nad_c" name="NAD_c0" sboTerm="SBO:0000247" fbc:charge="-1" fbc:chemicalFormula="C21H26N7O14P2">
        <sbml:annotation>
          <rdf:RDF>
            <rdf:Description rdf:about="#M_nad_c">
              <bqbiol:is>
                <rdf:Bag>
                  <rdf:li rdf:resource="http://identifiers.org/bigg.metabolite/nad" />
                  <rdf:li rdf:resource="http://identifiers.org/inchikey/BAWFJGJZGIEFAR-NNYOXOHSSA-M" />
                  <rdf:li rdf:resource="http://identifiers.org/kegg.compound/['C00003']" />
                  <rdf:li rdf:resource="http://identifiers.org/seed.compound/cpd00003" />
                </rdf:Bag>
              </bqbiol:is>
            </rdf:Description>
          </rdf:RDF>
        </sbml:annotation>
      </species>
      <species boundaryCondition="false" compartment="c0" constant="false" hasOnlySubstanceUnits="false" id="M_glu__L_c" metaid="M_glu__L_c" name="L_Glutamate_c0" sboTerm="SBO:0000247" fbc:charge="-1" fbc:chemicalFormula="C5H8NO4">
        <sbml:annotation>
          <rdf:RDF>
            <rdf:Description rdf:about="#M_glu__L_c">
              <bqbiol:is>
                <rdf:Bag>
                  <rdf:li rdf:resource="http://identifiers.org/bigg.metabolite/glu__L" />
                  <rdf:li rdf:resource="http://identifiers.org/inchikey/WHUUTDBJXJRKMK-VKHMYHEASA-M" />
                  <rdf:li rdf:resource="http://identifiers.org/kegg.compound/['C00025']" />
                  <rdf:li rdf:resource="http://identifiers.org/seed.compound/cpd00023" />
                </rdf:Bag>
              </bqbiol:is>
            </rdf:Description>
          </rdf:RDF>
        </sbml:annotation>
      </species>
      <species boundaryCondition="false" compartment="c0" constant="false" hasOnlySubstanceUnits="false" id="M_nadh_c" metaid="M_nadh_c" name="NADH_c0" sboTerm="SBO:0000247" fbc:charge="-2" fbc:chemicalFormula="C21H27N7O14P2">
        <sbml:annotation>
          <rdf:RDF>
            <rdf:Description rdf:about="#M_nadh_c">
              <bqbiol:is>
                <rdf:Bag>
                  <rdf:li rdf:resource="http://identifiers.org/bigg.metabolite/nadh" />
                  <rdf:li rdf:resource="http://identifiers.org/inchikey/BOPGDPNILDQYTO-NNYOXOHSSA-L" />
                  <rdf:li rdf:resource="http://identifiers.org/kegg.compound/['C00004']" />
                  <rdf:li rdf:resource="http://identifiers.org/seed.compound/cpd00004" />
                </rdf:Bag>
              </bqbiol:is>
            </rdf:Description>
          </rdf:RDF>
        </sbml:annotation>
      </species>
      <species boundaryCondition="false" compartment="c0" constant="false" hasOnlySubstanceUnits="false" id="M_akg_c" metaid="M_akg_c" name="2_Oxoglutarate_c0" sboTerm="SBO:0000247" fbc:charge="-2" fbc:chemicalFormula="C5H4O5">
        <sbml:annotation>
          <rdf:RDF>
            <rdf:Description rdf:about="#M_akg_c">
              <bqbiol:is>
                <rdf:Bag>
                  <rdf:li rdf:resource="http://identifiers.org/bigg.metabolite/akg" />
                  <rdf:li rdf:resource="http://identifiers.org/inchikey/KPGXRSRHYNQIFN-UHFFFAOYSA-L" />
                  <rdf:li rdf:resource="http://identifiers.org/kegg.compound/['C00026']" />
                  <rdf:li rdf:resource="http://identifiers.org/seed.compound/cpd00024" />
                </rdf:Bag>
              </bqbiol:is>
            </rdf:Description>
          </rdf:RDF>
        </sbml:annotation>
      </species>
      <species boundaryCondition="false" compartment="c0" constant="false" hasOnlySubstanceUnits="false" id="M_gln__L_c" metaid="M_gln__L_c" name="L_Glutamine_c0" sboTerm="SBO:0000247" fbc:charge="0" fbc:chemicalFormula="C5H10N2O3">
        <sbml:annotation>
          <rdf:RDF>
            <rdf:Description rdf:about="#M_gln__L_c">
              <bqbiol:is>
                <rdf:Bag>
                  <rdf:li rdf:resource="http://identifiers.org/bigg.metabolite/gln__L" />
                  <rdf:li rdf:resource="http://identifiers.org/inchikey/ZDXPYRJPNDTMRX-VKHMYHEASA-N" />
                  <rdf:li rdf:resource="http://identifiers.org/kegg.compound/['C00064']" />
                  <rdf:li rdf:resource="http://identifiers.org/seed.compound/cpd00053" />
                </rdf:Bag>
              </bqbiol:is>
            </rdf:Description>
          </rdf:RDF>
        </sbml:annotation>
      </species>
      <species boundaryCondition="false" compartment="c0" constant="false" hasOnlySubstanceUnits="false" id="M_nadp_c" metaid="M_nadp_c" name="NADP_c0" sboTerm="SBO:0000247" fbc:charge="-3" fbc:chemicalFormula="C21H25N7O17P3">
        <sbml:annotation>
          <rdf:RDF>
            <rdf:Description rdf:about="#M_nadp_c">
              <bqbiol:is>
                <rdf:Bag>
                  <rdf:li rdf:resource="http://identifiers.org/bigg.metabolite/nadp" />
                  <rdf:li rdf:resource="http://identifiers.org/inchikey/XJLXINKUBYWONI-NNYOXOHSSA-K" />
                  <rdf:li rdf:resource="http://identifiers.org/kegg.compound/['C00006']" />
                  <rdf:li rdf:resource="http://identifiers.org/seed.compound/cpd00006" />
                </rdf:Bag>
              </bqbiol:is>
            </rdf:Description>
          </rdf:RDF>
        </sbml:annotation>
      </species>
      <species boundaryCondition="false" compartment="c0" constant="false" hasOnlySubstanceUnits="false" id="M_nadph_c" metaid="M_nadph_c" name="NADPH_c0" sboTerm="SBO:0000247" fbc:charge="-4" fbc:chemicalFormula="C21H26N7O17P3">
        <sbml:annotation>
          <rdf:RDF>
            <rdf:Description rdf:about="#M_nadph_c">
              <bqbiol:is>
                <rdf:Bag>
                  <rdf:li rdf:resource="http://identifiers.org/bigg.metabolite/nadph" />
                  <rdf:li rdf:resource="http://identifiers.org/inchikey/ACFIXJIJDZMPPO-NNYOXOHSSA-J" />
                  <rdf:li rdf:resource="http://identifiers.org/kegg.compound/['C00005']" />
                  <rdf:li rdf:resource="http://identifiers.org/seed.compound/cpd00005" />
                </rdf:Bag>
              </bqbiol:is>
            </rdf:Description>
          </rdf:RDF>
        </sbml:annotation>
      </species>
      <species boundaryCondition="false" compartment="c0" constant="false" hasOnlySubstanceUnits="false" id="M_amp_c" metaid="M_amp_c" name="AMP_c0" sboTerm="SBO:0000247" fbc:charge="-2" fbc:chemicalFormula="C10H12N5O7P">
        <sbml:annotation>
          <rdf:RDF>
            <rdf:Description rdf:about="#M_amp_c">
              <bqbiol:is>
                <rdf:Bag>
                  <rdf:li rdf:resource="http://identifiers.org/bigg.metabolite/amp" />
                  <rdf:li rdf:resource="http://identifiers.org/inchikey/UDMBCSSLTHHNCD-KQYNXXCUSA-L" />
                  <rdf:li rdf:resource="http://identifiers.org/kegg.compound/['C00020']" />
                  <rdf:li rdf:resource="http://identifiers.org/seed.compound/cpd00018" />
                </rdf:Bag>
              </bqbiol:is>
            </rdf:Description>
          </rdf:RDF>
        </sbml:annotation>
      </species>
      <species boundaryCondition="false" compartment="c0" constant="false" hasOnlySubstanceUnits="false" id="M_dpcoa_c" metaid="M_dpcoa_c" name="Dephospho_CoA_c0" sboTerm="SBO:0000247" fbc:charge="-2" fbc:chemicalFormula="C21H33N7O13P2S">
        <sbml:annotation>
          <rdf:RDF>
            <rdf:Description rdf:about="#M_dpcoa_c">
              <bqbiol:is>
                <rdf:Bag>
                  <rdf:li rdf:resource="http://identifiers.org/bigg.metabolite/dpcoa" />
                  <rdf:li rdf:resource="http://identifiers.org/inchikey/KDTSHFARGAKYJN-IBOSZNHHSA-L" />
                  <rdf:li rdf:resource="http://identifiers.org/kegg.compound/['C00882']" />
                  <rdf:li rdf:resource="http://identifiers.org/seed.compound/cpd00655" />
                </rdf:Bag>
              </bqbiol:is>
            </rdf:Description>
          </rdf:RDF>
        </sbml:annotation>
      </species>
      <species boundaryCondition="false" compartment="c0" constant="false" hasOnlySubstanceUnits="false" id="M_coa_c" metaid="M_coa_c" name="CoA_c0" sboTerm="SBO:0000247" fbc:charge="-4" fbc:chemicalFormula="C21H32N7O16P3S">
        <sbml:annotation>
          <rdf:RDF>
            <rdf:Description rdf:about="#M_coa_c">
              <bqbiol:is>
                <rdf:Bag>
                  <rdf:li rdf:resource="http://identifiers.org/bigg.metabolite/coa" />
                  <rdf:li rdf:resource="http://identifiers.org/inchikey/RGJOEKWQDUBAIZ-IBOSZNHHSA-J" />
                  <rdf:li rdf:resource="http://identifiers.org/kegg.compound/['C00010']" />
                  <rdf:li rdf:resource="http://identifiers.org/seed.compound/cpd00010" />
                </rdf:Bag>
              </bqbiol:is>
            </rdf:Description>
          </rdf:RDF>
        </sbml:annotation>
      </species>
      <species boundaryCondition="false" compartment="c0" constant="false" hasOnlySubstanceUnits="false" id="M_urea_c" metaid="M_urea_c" name="Urea_c0" sboTerm="SBO:0000247" fbc:charge="0" fbc:chemicalFormula="CH4N2O">
        <sbml:annotation>
          <rdf:RDF>
            <rdf:Description rdf:about="#M_urea_c">
              <bqbiol:is>
                <rdf:Bag>
                  <rdf:li rdf:resource="http://identifiers.org/bigg.metabolite/urea" />
                  <rdf:li rdf:resource="http://identifiers.org/inchikey/XSQUKJJJFZCRTK-UHFFFAOYSA-N" />
                  <rdf:li rdf:resource="http://identifiers.org/kegg.compound/['C00086']" />
                  <rdf:li rdf:resource="http://identifiers.org/seed.compound/cpd00073" />
                </rdf:Bag>
              </bqbiol:is>
            </rdf:Description>
          </rdf:RDF>
        </sbml:annotation>
      </species>
      <species boundaryCondition="false" compartment="c0" constant="false" hasOnlySubstanceUnits="false" id="M_nmn_c" metaid="M_nmn_c" name="Nicotinamide_ribonucleotide_c0" sboTerm="SBO:0000247" fbc:charge="-1" fbc:chemicalFormula="C11H14N2O8P">
        <sbml:annotation>
          <rdf:RDF>
            <rdf:Description rdf:about="#M_nmn_c">
              <bqbiol:is>
                <rdf:Bag>
                  <rdf:li rdf:resource="http://identifiers.org/bigg.metabolite/nmn" />
                  <rdf:li rdf:resource="http://identifiers.org/inchikey/DAYLJWODMCOQEW-TURQNECASA-M" />
                  <rdf:li rdf:resource="http://identifiers.org/kegg.compound/['C00455']" />
                  <rdf:li rdf:resource="http://identifiers.org/seed.compound/cpd00355" />
                </rdf:Bag>
              </bqbiol:is>
            </rdf:Description>
          </rdf:RDF>
        </sbml:annotation>
      </species>
      <species boundaryCondition="false" compartment="c0" constant="false" hasOnlySubstanceUnits="false" id="M_ham_c" metaid="M_ham_c" name="Hydroxylamine_c0" sboTerm="SBO:0000247" fbc:charge="0" fbc:chemicalFormula="H3NO">
        <sbml:annotation>
          <rdf:RDF>
            <rdf:Description rdf:about="#M_ham_c">
              <bqbiol:is>
                <rdf:Bag>
                  <rdf:li rdf:resource="http://identifiers.org/bigg.metabolite/ham" />
                  <rdf:li rdf:resource="http://identifiers.org/inchikey/AVXURJPOCDRRFD-UHFFFAOYSA-N" />
                  <rdf:li rdf:resource="http://identifiers.org/kegg.compound/['C00192']" />
                  <rdf:li rdf:resource="http://identifiers.org/seed.compound/cpd00165" />
                </rdf:Bag>
              </bqbiol:is>
            </rdf:Description>
          </rdf:RDF>
        </sbml:annotation>
      </species>
      <species boundaryCondition="false" compartment="c0" constant="false" hasOnlySubstanceUnits="false" id="M_udp_c" metaid="M_udp_c" name="UDP_c0" sboTerm="SBO:0000247" fbc:charge="-2" fbc:chemicalFormula="C9H12N2O12P2">
        <sbml:annotation>
          <rdf:RDF>
            <rdf:Description rdf:about="#M_udp_c">
              <bqbiol:is>
                <rdf:Bag>
                  <rdf:li rdf:resource="http://identifiers.org/bigg.metabolite/udp" />
                  <rdf:li rdf:resource="http://identifiers.org/inchikey/XCCTYIAWTASOJW-XVFCMESISA-L" />
                  <rdf:li rdf:resource="http://identifiers.org/kegg.compound/['C00015', 'G10619']" />
                  <rdf:li rdf:resource="http://identifiers.org/seed.compound/cpd00014" />
                </rdf:Bag>
              </bqbiol:is>
            </rdf:Description>
          </rdf:RDF>
        </sbml:annotation>
      </species>
      <species boundaryCondition="false" compartment="c0" constant="false" hasOnlySubstanceUnits="false" id="M_utp_c" metaid="M_utp_c" name="UTP_c0" sboTerm="SBO:0000247" fbc:charge="-3" fbc:chemicalFormula="C9H12N2O15P3">
        <sbml:annotation>
          <rdf:RDF>
            <rdf:Description rdf:about="#M_utp_c">
              <bqbiol:is>
                <rdf:Bag>
                  <rdf:li rdf:resource="http://identifiers.org/bigg.metabolite/utp" />
                  <rdf:li rdf:resource="http://identifiers.org/inchikey/PGAVKCOVUIYSFO-XVFCMESISA-K" />
                  <rdf:li rdf:resource="http://identifiers.org/kegg.compound/['C00075']" />
                  <rdf:li rdf:resource="http://identifiers.org/seed.compound/cpd00062" />
                </rdf:Bag>
              </bqbiol:is>
            </rdf:Description>
          </rdf:RDF>
        </sbml:annotation>
      </species>
      <species boundaryCondition="false" compartment="c0" constant="false" hasOnlySubstanceUnits="false" id="M_ump_c" metaid="M_ump_c" name="UMP_c0" sboTerm="SBO:0000247" fbc:charge="-2" fbc:chemicalFormula="C9H11N2O9P">
        <sbml:annotation>
          <rdf:RDF>
            <rdf:Description rdf:about="#M_ump_c">
              <bqbiol:is>
                <rdf:Bag>
                  <rdf:li rdf:resource="http://identifiers.org/bigg.metabolite/ump" />
                  <rdf:li rdf:resource="http://identifiers.org/inchikey/DJJCXFVJDGTHFX-XVFCMESISA-L" />
                  <rdf:li rdf:resource="http://identifiers.org/kegg.compound/['C00105']" />
                  <rdf:li rdf:resource="http://identifiers.org/seed.compound/cpd00091" />
                </rdf:Bag>
              </bqbiol:is>
            </rdf:Description>
          </rdf:RDF>
        </sbml:annotation>
      </species>
      <species boundaryCondition="false" compartment="c0" constant="false" hasOnlySubstanceUnits="false" id="M_fmn_c" metaid="M_fmn_c" name="FMN_c0" sboTerm="SBO:0000247" fbc:charge="-2" fbc:chemicalFormula="C17H19N4O9P">
        <sbml:annotation>
          <rdf:RDF>
            <rdf:Description rdf:about="#M_fmn_c">
              <bqbiol:is>
                <rdf:Bag>
                  <rdf:li rdf:resource="http://identifiers.org/bigg.metabolite/fmn" />
                  <rdf:li rdf:resource="http://identifiers.org/inchikey/FVTCRASFADXXNN-SCRDCRAPSA-L" />
                  <rdf:li rdf:resource="http://identifiers.org/kegg.compound/['C00061']" />
                  <rdf:li rdf:resource="http://identifiers.org/seed.compound/cpd00050" />
                </rdf:Bag>
              </bqbiol:is>
            </rdf:Description>
          </rdf:RDF>
        </sbml:annotation>
      </species>
      <species boundaryCondition="false" compartment="c0" constant="false" hasOnlySubstanceUnits="false" id="M_fad_c" metaid="M_fad_c" name="FAD_c0" sboTerm="SBO:0000247" fbc:charge="-2" fbc:chemicalFormula="C27H31N9O15P2">
        <sbml:annotation>
          <rdf:RDF>
            <rdf:Description rdf:about="#M_fad_c">
              <bqbiol:is>
                <rdf:Bag>
                  <rdf:li rdf:resource="http://identifiers.org/bigg.metabolite/fad" />
                  <rdf:li rdf:resource="http://identifiers.org/inchikey/VWWQXMAJTJZDQX-UYBVJOGSSA-L" />
                  <rdf:li rdf:resource="http://identifiers.org/kegg.compound/['C00016']" />
                  <rdf:li rdf:resource="http://identifiers.org/seed.compound/cpd00015" />
                </rdf:Bag>
              </bqbiol:is>
            </rdf:Description>
          </rdf:RDF>
        </sbml:annotation>
      </species>
      <species boundaryCondition="false" compartment="c0" constant="false" hasOnlySubstanceUnits="false" id="M_met__L_c" metaid="M_met__L_c" name="L_Methionine_c0" sboTerm="SBO:0000247" fbc:charge="0" fbc:chemicalFormula="C5H11NO2S">
        <sbml:annotation>
          <rdf:RDF>
            <rdf:Description rdf:about="#M_met__L_c">
              <bqbiol:is>
                <rdf:Bag>
                  <rdf:li rdf:resource="http://identifiers.org/bigg.metabolite/met__L" />
                  <rdf:li rdf:resource="http://identifiers.org/inchikey/FFEARJCKVFRZRR-BYPYZUCNSA-N" />
                  <rdf:li rdf:resource="http://identifiers.org/kegg.compound/['C00073']" />
                  <rdf:li rdf:resource="http://identifiers.org/seed.compound/cpd00060" />
                </rdf:Bag>
              </bqbiol:is>
            </rdf:Description>
          </rdf:RDF>
        </sbml:annotation>
      </species>
      <species boundaryCondition="false" compartment="c0" constant="false" hasOnlySubstanceUnits="false" id="M_amet_c" metaid="M_amet_c" name="S_Adenosyl_L_methionine_c0" sboTerm="SBO:0000247" fbc:charge="1" fbc:chemicalFormula="C15H23N6O5S">
        <sbml:annotation>
          <rdf:RDF>
            <rdf:Description rdf:about="#M_amet_c">
              <bqbiol:is>
                <rdf:Bag>
                  <rdf:li rdf:resource="http://identifiers.org/bigg.metabolite/amet" />
                  <rdf:li rdf:resource="http://identifiers.org/inchikey/MEFKEPWMEQBLKI-AIRLBKTGSA-O" />
                  <rdf:li rdf:resource="http://identifiers.org/kegg.compound/['C00019']" />
                  <rdf:li rdf:resource="http://identifiers.org/seed.compound/cpd00017" />
                </rdf:Bag>
              </bqbiol:is>
            </rdf:Description>
          </rdf:RDF>
        </sbml:annotation>
      </species>
      <species boundaryCondition="false" compartment="c0" constant="false" hasOnlySubstanceUnits="false" id="M_adn_c" metaid="M_adn_c" name="Adenosine_c0" sboTerm="SBO:0000247" fbc:charge="0" fbc:chemicalFormula="C10H13N5O4">
        <sbml:annotation>
          <rdf:RDF>
            <rdf:Description rdf:about="#M_adn_c">
              <bqbiol:is>
                <rdf:Bag>
                  <rdf:li rdf:resource="http://identifiers.org/bigg.metabolite/adn" />
                  <rdf:li rdf:resource="http://identifiers.org/inchikey/OIRDTQYFTABQOQ-KQYNXXCUSA-N" />
                  <rdf:li rdf:resource="http://identifiers.org/kegg.compound/['C00212']" />
                  <rdf:li rdf:resource="http://identifiers.org/seed.compound/cpd00182" />
                </rdf:Bag>
              </bqbiol:is>
            </rdf:Description>
          </rdf:RDF>
        </sbml:annotation>
      </species>
      <species boundaryCondition="false" compartment="c0" constant="false" hasOnlySubstanceUnits="false" id="M_pap_c" metaid="M_pap_c" name="Adenosine_3_5_bisphosphate_c0" sboTerm="SBO:0000247" fbc:charge="-4" fbc:chemicalFormula="C10H11N5O10P2">
        <sbml:annotation>
          <rdf:RDF>
            <rdf:Description rdf:about="#M_pap_c">
              <bqbiol:is>
                <rdf:Bag>
                  <rdf:li rdf:resource="http://identifiers.org/bigg.metabolite/pap" />
                  <rdf:li rdf:resource="http://identifiers.org/inchikey/WHTCPDAXWFLDIH-KQYNXXCUSA-J" />
                  <rdf:li rdf:resource="http://identifiers.org/kegg.compound/['C00054']" />
                  <rdf:li rdf:resource="http://identifiers.org/seed.compound/cpd00045" />
                </rdf:Bag>
              </bqbiol:is>
            </rdf:Description>
          </rdf:RDF>
        </sbml:annotation>
      </species>
      <species boundaryCondition="false" compartment="c0" constant="false" hasOnlySubstanceUnits="false" id="M_prpp_c" metaid="M_prpp_c" name="PRPP_c0" sboTerm="SBO:0000247" fbc:charge="-4" fbc:chemicalFormula="C5H9O14P3">
        <sbml:annotation>
          <rdf:RDF>
            <rdf:Description rdf:about="#M_prpp_c">
              <bqbiol:is>
                <rdf:Bag>
                  <rdf:li rdf:resource="http://identifiers.org/bigg.metabolite/prpp" />
                  <rdf:li rdf:resource="http://identifiers.org/inchikey/PQGCEDQWHSBAJP-TXICZTDVSA-J" />
                  <rdf:li rdf:resource="http://identifiers.org/kegg.compound/['C00119']" />
                  <rdf:li rdf:resource="http://identifiers.org/seed.compound/cpd00103" />
                </rdf:Bag>
              </bqbiol:is>
            </rdf:Description>
          </rdf:RDF>
        </sbml:annotation>
      </species>
      <species boundaryCondition="false" compartment="c0" constant="false" hasOnlySubstanceUnits="false" id="M_ade_c" metaid="M_ade_c" name="Adenine_c0" sboTerm="SBO:0000247" fbc:charge="0" fbc:chemicalFormula="C5H5N5">
        <sbml:annotation>
          <rdf:RDF>
            <rdf:Description rdf:about="#M_ade_c">
              <bqbiol:is>
                <rdf:Bag>
                  <rdf:li rdf:resource="http://identifiers.org/bigg.metabolite/ade" />
                  <rdf:li rdf:resource="http://identifiers.org/inchikey/GFFGJBXGBJISGV-UHFFFAOYSA-N" />
                  <rdf:li rdf:resource="http://identifiers.org/kegg.compound/['C00147']" />
                  <rdf:li rdf:resource="http://identifiers.org/seed.compound/cpd00128" />
                </rdf:Bag>
              </bqbiol:is>
            </rdf:Description>
          </rdf:RDF>
        </sbml:annotation>
      </species>
      <species boundaryCondition="false" compartment="c0" constant="false" hasOnlySubstanceUnits="false" id="M_ahcys_c" metaid="M_ahcys_c" name="S_Adenosyl_homocysteine_c0" sboTerm="SBO:0000247" fbc:charge="0" fbc:chemicalFormula="C14H20N6O5S">
        <sbml:annotation>
          <rdf:RDF>
            <rdf:Description rdf:about="#M_ahcys_c">
              <bqbiol:is>
                <rdf:Bag>
                  <rdf:li rdf:resource="http://identifiers.org/bigg.metabolite/ahcys" />
                  <rdf:li rdf:resource="http://identifiers.org/inchikey/ZJUKTBDSGOFHSH-WFMPWKQPSA-N" />
                  <rdf:li rdf:resource="http://identifiers.org/kegg.compound/['C00021']" />
                  <rdf:li rdf:resource="http://identifiers.org/seed.compound/cpd00019" />
                </rdf:Bag>
              </bqbiol:is>
            </rdf:Description>
          </rdf:RDF>
        </sbml:annotation>
      </species>
      <species boundaryCondition="false" compartment="c0" constant="false" hasOnlySubstanceUnits="false" id="M_hcys__L_c" metaid="M_hcys__L_c" name="Homocysteine_c0" sboTerm="SBO:0000247" fbc:charge="0" fbc:chemicalFormula="C4H9NO2S">
        <sbml:annotation>
          <rdf:RDF>
            <rdf:Description rdf:about="#M_hcys__L_c">
              <bqbiol:is>
                <rdf:Bag>
                  <rdf:li rdf:resource="http://identifiers.org/bigg.metabolite/hcys__L" />
                  <rdf:li rdf:resource="http://identifiers.org/inchikey/FFFHZYDWPBMWHY-VKHMYHEASA-N" />
                  <rdf:li rdf:resource="http://identifiers.org/kegg.compound/['C00155']" />
                  <rdf:li rdf:resource="http://identifiers.org/seed.compound/cpd00135" />
                </rdf:Bag>
              </bqbiol:is>
            </rdf:Description>
          </rdf:RDF>
        </sbml:annotation>
      </species>
      <species boundaryCondition="false" compartment="c0" constant="false" hasOnlySubstanceUnits="false" id="M_pep_c" metaid="M_pep_c" name="Phosphoenolpyruvate_c0" sboTerm="SBO:0000247" fbc:charge="-3" fbc:chemicalFormula="C3H2O6P">
        <sbml:annotation>
          <rdf:RDF>
            <rdf:Description rdf:about="#M_pep_c">
              <bqbiol:is>
                <rdf:Bag>
                  <rdf:li rdf:resource="http://identifiers.org/bigg.metabolite/pep" />
                  <rdf:li rdf:resource="http://identifiers.org/inchikey/DTBNBXWJWCWCIK-UHFFFAOYSA-K" />
                  <rdf:li rdf:resource="http://identifiers.org/kegg.compound/['C00074']" />
                  <rdf:li rdf:resource="http://identifiers.org/seed.compound/cpd00061" />
                </rdf:Bag>
              </bqbiol:is>
            </rdf:Description>
          </rdf:RDF>
        </sbml:annotation>
      </species>
      <species boundaryCondition="false" compartment="c0" constant="false" hasOnlySubstanceUnits="false" id="M_accoa_c" metaid="M_accoa_c" name="Acetyl_CoA_c0" sboTerm="SBO:0000247" fbc:charge="-4" fbc:chemicalFormula="C23H34N7O17P3S">
        <sbml:annotation>
          <rdf:RDF>
            <rdf:Description rdf:about="#M_accoa_c">
              <bqbiol:is>
                <rdf:Bag>
                  <rdf:li rdf:resource="http://identifiers.org/bigg.metabolite/accoa" />
                  <rdf:li rdf:resource="http://identifiers.org/inchikey/ZSLZBFCDCINBPY-ZSJPKINUSA-J" />
                  <rdf:li rdf:resource="http://identifiers.org/kegg.compound/['C00024']" />
                  <rdf:li rdf:resource="http://identifiers.org/seed.compound/cpd00022" />
                </rdf:Bag>
              </bqbiol:is>
            </rdf:Description>
          </rdf:RDF>
        </sbml:annotation>
      </species>
      <species boundaryCondition="false" compartment="c0" constant="false" hasOnlySubstanceUnits="false" id="M_for_c" metaid="M_for_c" name="Formate_c0" sboTerm="SBO:0000247" fbc:charge="-1" fbc:chemicalFormula="CHO2">
        <sbml:annotation>
          <rdf:RDF>
            <rdf:Description rdf:about="#M_for_c">
              <bqbiol:is>
                <rdf:Bag>
                  <rdf:li rdf:resource="http://identifiers.org/bigg.metabolite/for" />
                  <rdf:li rdf:resource="http://identifiers.org/inchikey/BDAGIHXWWSANSR-UHFFFAOYSA-M" />
                  <rdf:li rdf:resource="http://identifiers.org/kegg.compound/['C00058']" />
                  <rdf:li rdf:resource="http://identifiers.org/seed.compound/cpd00047" />
                </rdf:Bag>
              </bqbiol:is>
            </rdf:Description>
          </rdf:RDF>
        </sbml:annotation>
      </species>
      <species boundaryCondition="false" compartment="c0" constant="false" hasOnlySubstanceUnits="false" id="M_mal__L_c" metaid="M_mal__L_c" name="L_Malate_c0" sboTerm="SBO:0000247" fbc:charge="-2" fbc:chemicalFormula="C4H4O5">
        <sbml:annotation>
          <rdf:RDF>
            <rdf:Description rdf:about="#M_mal__L_c">
              <bqbiol:is>
                <rdf:Bag>
                  <rdf:li rdf:resource="http://identifiers.org/bigg.metabolite/mal__L" />
                  <rdf:li rdf:resource="http://identifiers.org/inchikey/BJEPYKJPYRNKOW-REOHCLBHSA-L" />
                  <rdf:li rdf:resource="http://identifiers.org/kegg.compound/['C00149']" />
                  <rdf:li rdf:resource="http://identifiers.org/seed.compound/cpd00130" />
                </rdf:Bag>
              </bqbiol:is>
            </rdf:Description>
          </rdf:RDF>
        </sbml:annotation>
      </species>
      <species boundaryCondition="false" compartment="c0" constant="false" hasOnlySubstanceUnits="false" id="M_acald_c" metaid="M_acald_c" name="Acetaldehyde_c0" sboTerm="SBO:0000247" fbc:charge="0" fbc:chemicalFormula="C2H4O">
        <sbml:annotation>
          <rdf:RDF>
            <rdf:Description rdf:about="#M_acald_c">
              <bqbiol:is>
                <rdf:Bag>
                  <rdf:li rdf:resource="http://identifiers.org/bigg.metabolite/acald" />
                  <rdf:li rdf:resource="http://identifiers.org/inchikey/IKHGUXGNUITLKF-UHFFFAOYSA-N" />
                  <rdf:li rdf:resource="http://identifiers.org/kegg.compound/['C00084']" />
                  <rdf:li rdf:resource="http://identifiers.org/seed.compound/cpd00071" />
                </rdf:Bag>
              </bqbiol:is>
            </rdf:Description>
          </rdf:RDF>
        </sbml:annotation>
      </species>
      <species boundaryCondition="false" compartment="c0" constant="false" hasOnlySubstanceUnits="false" id="M_actp_c" metaid="M_actp_c" name="Acetylphosphate_c0" sboTerm="SBO:0000247" fbc:charge="-2" fbc:chemicalFormula="C2H3O5P">
        <sbml:annotation>
          <rdf:RDF>
            <rdf:Description rdf:about="#M_actp_c">
              <bqbiol:is>
                <rdf:Bag>
                  <rdf:li rdf:resource="http://identifiers.org/bigg.metabolite/actp" />
                  <rdf:li rdf:resource="http://identifiers.org/inchikey/LIPOUNRJVLNBCD-UHFFFAOYSA-L" />
                  <rdf:li rdf:resource="http://identifiers.org/kegg.compound/['C00227']" />
                  <rdf:li rdf:resource="http://identifiers.org/seed.compound/cpd00196" />
                </rdf:Bag>
              </bqbiol:is>
            </rdf:Description>
          </rdf:RDF>
        </sbml:annotation>
      </species>
      <species boundaryCondition="false" compartment="c0" constant="false" hasOnlySubstanceUnits="false" id="M_ac_c" metaid="M_ac_c" name="Acetate_c0" sboTerm="SBO:0000247" fbc:charge="-1" fbc:chemicalFormula="C2H3O2">
        <sbml:annotation>
          <rdf:RDF>
            <rdf:Description rdf:about="#M_ac_c">
              <bqbiol:is>
                <rdf:Bag>
                  <rdf:li rdf:resource="http://identifiers.org/bigg.metabolite/ac" />
                  <rdf:li rdf:resource="http://identifiers.org/inchikey/QTBSBXVTEAMEQO-UHFFFAOYSA-M" />
                  <rdf:li rdf:resource="http://identifiers.org/kegg.compound/['C00033']" />
                  <rdf:li rdf:resource="http://identifiers.org/seed.compound/cpd00029" />
                </rdf:Bag>
              </bqbiol:is>
            </rdf:Description>
          </rdf:RDF>
        </sbml:annotation>
      </species>
      <species boundaryCondition="false" compartment="c0" constant="false" hasOnlySubstanceUnits="false" id="M_cpd03566_c" metaid="M_cpd03566_c" name="Acetyl_adenylate_c0" sboTerm="SBO:0000247" fbc:charge="-1" fbc:chemicalFormula="C12H15N5O8P">
        <sbml:annotation>
          <rdf:RDF>
            <rdf:Description rdf:about="#M_cpd03566_c">
              <bqbiol:is>
                <rdf:Bag>
                  <rdf:li rdf:resource="http://identifiers.org/bigg.metabolite/cpd03566" />
                  <rdf:li rdf:resource="http://identifiers.org/inchikey/UBPVOHPZRZIJHM-WOUKDFQISA-M" />
                  <rdf:li rdf:resource="http://identifiers.org/kegg.compound/['C05993']" />
                  <rdf:li rdf:resource="http://identifiers.org/seed.compound/cpd03566" />
                </rdf:Bag>
              </bqbiol:is>
            </rdf:Description>
          </rdf:RDF>
        </sbml:annotation>
      </species>
      <species boundaryCondition="false" compartment="c0" constant="false" hasOnlySubstanceUnits="false" id="M_glu5p_c" metaid="M_glu5p_c" name="L_Glutamyl_5_phosphate_c0" sboTerm="SBO:0000247" fbc:charge="-2" fbc:chemicalFormula="C5H8NO7P">
        <sbml:annotation>
          <rdf:RDF>
            <rdf:Description rdf:about="#M_glu5p_c">
              <bqbiol:is>
                <rdf:Bag>
                  <rdf:li rdf:resource="http://identifiers.org/bigg.metabolite/glu5p" />
                  <rdf:li rdf:resource="http://identifiers.org/inchikey/PJRXVIJAERNUIP-VKHMYHEASA-L" />
                  <rdf:li rdf:resource="http://identifiers.org/kegg.compound/['C03287']" />
                  <rdf:li rdf:resource="http://identifiers.org/seed.compound/cpd02097" />
                </rdf:Bag>
              </bqbiol:is>
            </rdf:Description>
          </rdf:RDF>
        </sbml:annotation>
      </species>
      <species boundaryCondition="false" compartment="c0" constant="false" hasOnlySubstanceUnits="false" id="M_5oxpro_c" metaid="M_5oxpro_c" name="5_Oxoproline_c0" sboTerm="SBO:0000247" fbc:charge="-1" fbc:chemicalFormula="C5H6NO3">
        <sbml:annotation>
          <rdf:RDF>
            <rdf:Description rdf:about="#M_5oxpro_c">
              <bqbiol:is>
                <rdf:Bag>
                  <rdf:li rdf:resource="http://identifiers.org/bigg.metabolite/5oxpro" />
                  <rdf:li rdf:resource="http://identifiers.org/inchikey/ODHCTXKNWHHXJC-VKHMYHEASA-M" />
                  <rdf:li rdf:resource="http://identifiers.org/kegg.compound/['C01879']" />
                  <rdf:li rdf:resource="http://identifiers.org/seed.compound/cpd01293" />
                </rdf:Bag>
              </bqbiol:is>
            </rdf:Description>
          </rdf:RDF>
        </sbml:annotation>
      </species>
      <species boundaryCondition="false" compartment="c0" constant="false" hasOnlySubstanceUnits="false" id="M_dnad_c" metaid="M_dnad_c" name="Deamido_NAD_c0" sboTerm="SBO:0000247" fbc:charge="-2" fbc:chemicalFormula="C21H24N6O15P2">
        <sbml:annotation>
          <rdf:RDF>
            <rdf:Description rdf:about="#M_dnad_c">
              <bqbiol:is>
                <rdf:Bag>
                  <rdf:li rdf:resource="http://identifiers.org/bigg.metabolite/dnad" />
                  <rdf:li rdf:resource="http://identifiers.org/inchikey/SENPVEZBRZQVST-HISDBWNOSA-L" />
                  <rdf:li rdf:resource="http://identifiers.org/kegg.compound/['C00857']" />
                  <rdf:li rdf:resource="http://identifiers.org/seed.compound/cpd00638" />
                </rdf:Bag>
              </bqbiol:is>
            </rdf:Description>
          </rdf:RDF>
        </sbml:annotation>
      </species>
      <species boundaryCondition="false" compartment="c0" constant="false" hasOnlySubstanceUnits="false" id="M_ala__L_c" metaid="M_ala__L_c" name="L_Alanine_c0" sboTerm="SBO:0000247" fbc:charge="0" fbc:chemicalFormula="C3H7NO2">
        <sbml:annotation>
          <rdf:RDF>
            <rdf:Description rdf:about="#M_ala__L_c">
              <bqbiol:is>
                <rdf:Bag>
                  <rdf:li rdf:resource="http://identifiers.org/bigg.metabolite/ala__L" />
                  <rdf:li rdf:resource="http://identifiers.org/inchikey/QNAYBMKLOCPYGJ-REOHCLBHSA-N" />
                  <rdf:li rdf:resource="http://identifiers.org/kegg.compound/['C00041']" />
                  <rdf:li rdf:resource="http://identifiers.org/seed.compound/cpd00035" />
                </rdf:Bag>
              </bqbiol:is>
            </rdf:Description>
          </rdf:RDF>
        </sbml:annotation>
      </species>
      <species boundaryCondition="false" compartment="c0" constant="false" hasOnlySubstanceUnits="false" id="M_acglu_c" metaid="M_acglu_c" name="N_Acetyl_L_glutamate_c0" sboTerm="SBO:0000247" fbc:charge="-2" fbc:chemicalFormula="C7H9NO5">
        <sbml:annotation>
          <rdf:RDF>
            <rdf:Description rdf:about="#M_acglu_c">
              <bqbiol:is>
                <rdf:Bag>
                  <rdf:li rdf:resource="http://identifiers.org/bigg.metabolite/acglu" />
                  <rdf:li rdf:resource="http://identifiers.org/inchikey/RFMMMVDNIPUKGG-YFKPBYRVSA-L" />
                  <rdf:li rdf:resource="http://identifiers.org/kegg.compound/['C00624']" />
                  <rdf:li rdf:resource="http://identifiers.org/seed.compound/cpd00477" />
                </rdf:Bag>
              </bqbiol:is>
            </rdf:Description>
          </rdf:RDF>
        </sbml:annotation>
      </species>
      <species boundaryCondition="false" compartment="c0" constant="false" hasOnlySubstanceUnits="false" id="M_icit_c" metaid="M_icit_c" name="Isocitrate_c0" sboTerm="SBO:0000247" fbc:charge="-3" fbc:chemicalFormula="C6H5O7">
        <sbml:annotation>
          <rdf:RDF>
            <rdf:Description rdf:about="#M_icit_c">
              <bqbiol:is>
                <rdf:Bag>
                  <rdf:li rdf:resource="http://identifiers.org/bigg.metabolite/icit" />
                  <rdf:li rdf:resource="http://identifiers.org/inchikey/ODBLHEXUDAPZAU-UHFFFAOYSA-K" />
                  <rdf:li rdf:resource="http://identifiers.org/kegg.compound/['C00311']" />
                  <rdf:li rdf:resource="http://identifiers.org/seed.compound/cpd00260" />
                </rdf:Bag>
              </bqbiol:is>
            </rdf:Description>
          </rdf:RDF>
        </sbml:annotation>
      </species>
      <species boundaryCondition="false" compartment="c0" constant="false" hasOnlySubstanceUnits="false" id="M_oxasucc_c" metaid="M_oxasucc_c" name="Oxalosuccinate_c0" sboTerm="SBO:0000247" fbc:charge="-3" fbc:chemicalFormula="C6H3O7">
        <sbml:annotation>
          <rdf:RDF>
            <rdf:Description rdf:about="#M_oxasucc_c">
              <bqbiol:is>
                <rdf:Bag>
                  <rdf:li rdf:resource="http://identifiers.org/bigg.metabolite/oxasucc" />
                  <rdf:li rdf:resource="http://identifiers.org/inchikey/UFSCUAXLTRFIDC-UHFFFAOYSA-K" />
                  <rdf:li rdf:resource="http://identifiers.org/kegg.compound/['C05379']" />
                  <rdf:li rdf:resource="http://identifiers.org/seed.compound/cpd03187" />
                </rdf:Bag>
              </bqbiol:is>
            </rdf:Description>
          </rdf:RDF>
        </sbml:annotation>
      </species>
      <species boundaryCondition="false" compartment="c0" constant="false" hasOnlySubstanceUnits="false" id="M_g1p_c" metaid="M_g1p_c" name="Glucose_1_phosphate_c0" sboTerm="SBO:0000247" fbc:charge="-2" fbc:chemicalFormula="C6H11O9P">
        <sbml:annotation>
          <rdf:RDF>
            <rdf:Description rdf:about="#M_g1p_c">
              <bqbiol:is>
                <rdf:Bag>
                  <rdf:li rdf:resource="http://identifiers.org/bigg.metabolite/g1p" />
                  <rdf:li rdf:resource="http://identifiers.org/inchikey/HXXFSFRBOHSIMQ-VFUOTHLCSA-L" />
                  <rdf:li rdf:resource="http://identifiers.org/kegg.compound/['C00103']" />
                  <rdf:li rdf:resource="http://identifiers.org/seed.compound/cpd00089" />
                </rdf:Bag>
              </bqbiol:is>
            </rdf:Description>
          </rdf:RDF>
        </sbml:annotation>
      </species>
      <species boundaryCondition="false" compartment="c0" constant="false" hasOnlySubstanceUnits="false" id="M_udpg_c" metaid="M_udpg_c" name="UDP_glucose_c0" sboTerm="SBO:0000247" fbc:charge="-2" fbc:chemicalFormula="C15H22N2O17P2">
        <sbml:annotation>
          <rdf:RDF>
            <rdf:Description rdf:about="#M_udpg_c">
              <bqbiol:is>
                <rdf:Bag>
                  <rdf:li rdf:resource="http://identifiers.org/bigg.metabolite/udpg" />
                  <rdf:li rdf:resource="http://identifiers.org/inchikey/HSCJRCZFDFQWRP-JZMIEXBBSA-L" />
                  <rdf:li rdf:resource="http://identifiers.org/kegg.compound/['C00029', 'G10608']" />
                  <rdf:li rdf:resource="http://identifiers.org/seed.compound/cpd00026" />
                </rdf:Bag>
              </bqbiol:is>
            </rdf:Description>
          </rdf:RDF>
        </sbml:annotation>
      </species>
      <species boundaryCondition="false" compartment="c0" constant="false" hasOnlySubstanceUnits="false" id="M_g6p_c" metaid="M_g6p_c" name="D_glucose_6_phosphate_c0" sboTerm="SBO:0000247" fbc:charge="-2" fbc:chemicalFormula="C6H11O9P">
        <sbml:annotation>
          <rdf:RDF>
            <rdf:Description rdf:about="#M_g6p_c">
              <bqbiol:is>
                <rdf:Bag>
                  <rdf:li rdf:resource="http://identifiers.org/bigg.metabolite/g6p" />
                  <rdf:li rdf:resource="http://identifiers.org/inchikey/NBSCHQHZLSJFNQ-GASJEMHNSA-L" />
                  <rdf:li rdf:resource="http://identifiers.org/kegg.compound/['C00092']" />
                  <rdf:li rdf:resource="http://identifiers.org/seed.compound/cpd00079" />
                </rdf:Bag>
              </bqbiol:is>
            </rdf:Description>
          </rdf:RDF>
        </sbml:annotation>
      </species>
      <species boundaryCondition="false" compartment="c0" constant="false" hasOnlySubstanceUnits="false" id="M_gdp_c" metaid="M_gdp_c" name="GDP_c0" sboTerm="SBO:0000247" fbc:charge="-2" fbc:chemicalFormula="C10H13N5O11P2">
        <sbml:annotation>
          <rdf:RDF>
            <rdf:Description rdf:about="#M_gdp_c">
              <bqbiol:is>
                <rdf:Bag>
                  <rdf:li rdf:resource="http://identifiers.org/bigg.metabolite/gdp" />
                  <rdf:li rdf:resource="http://identifiers.org/inchikey/QGWNDRXFNXRZMB-UUOKFMHZSA-L" />
                  <rdf:li rdf:resource="http://identifiers.org/kegg.compound/['C00035', 'G10620']" />
                  <rdf:li rdf:resource="http://identifiers.org/seed.compound/cpd00031" />
                </rdf:Bag>
              </bqbiol:is>
            </rdf:Description>
          </rdf:RDF>
        </sbml:annotation>
      </species>
      <species boundaryCondition="false" compartment="c0" constant="false" hasOnlySubstanceUnits="false" id="M_gtp_c" metaid="M_gtp_c" name="GTP_c0" sboTerm="SBO:0000247" fbc:charge="-3" fbc:chemicalFormula="C10H13N5O14P3">
        <sbml:annotation>
          <rdf:RDF>
            <rdf:Description rdf:about="#M_gtp_c">
              <bqbiol:is>
                <rdf:Bag>
                  <rdf:li rdf:resource="http://identifiers.org/bigg.metabolite/gtp" />
                  <rdf:li rdf:resource="http://identifiers.org/inchikey/XKMLYUALXHKNFT-UUOKFMHZSA-K" />
                  <rdf:li rdf:resource="http://identifiers.org/kegg.compound/['C00044']" />
                  <rdf:li rdf:resource="http://identifiers.org/seed.compound/cpd00038" />
                </rdf:Bag>
              </bqbiol:is>
            </rdf:Description>
          </rdf:RDF>
        </sbml:annotation>
      </species>
      <species boundaryCondition="false" compartment="c0" constant="false" hasOnlySubstanceUnits="false" id="M_gmp_c" metaid="M_gmp_c" name="GMP_c0" sboTerm="SBO:0000247" fbc:charge="-2" fbc:chemicalFormula="C10H12N5O8P">
        <sbml:annotation>
          <rdf:RDF>
            <rdf:Description rdf:about="#M_gmp_c">
              <bqbiol:is>
                <rdf:Bag>
                  <rdf:li rdf:resource="http://identifiers.org/bigg.metabolite/gmp" />
                  <rdf:li rdf:resource="http://identifiers.org/inchikey/RQFCJASXJCIDSX-UUOKFMHZSA-L" />
                  <rdf:li rdf:resource="http://identifiers.org/kegg.compound/['C00144']" />
                  <rdf:li rdf:resource="http://identifiers.org/seed.compound/cpd00126" />
                </rdf:Bag>
              </bqbiol:is>
            </rdf:Description>
          </rdf:RDF>
        </sbml:annotation>
      </species>
      <species boundaryCondition="false" compartment="c0" constant="false" hasOnlySubstanceUnits="false" id="M_ppgpp_c" metaid="M_ppgpp_c" name="Guanosine_3_5_bisdiphosphate_c0" sboTerm="SBO:0000247" fbc:charge="-4" fbc:chemicalFormula="C10H13N5O17P4">
        <sbml:annotation>
          <rdf:RDF>
            <rdf:Description rdf:about="#M_ppgpp_c">
              <bqbiol:is>
                <rdf:Bag>
                  <rdf:li rdf:resource="http://identifiers.org/bigg.metabolite/ppgpp" />
                  <rdf:li rdf:resource="http://identifiers.org/inchikey/BUFLLCUFNHESEH-UUOKFMHZSA-J" />
                  <rdf:li rdf:resource="http://identifiers.org/kegg.compound/['C01228']" />
                  <rdf:li rdf:resource="http://identifiers.org/seed.compound/cpd00905" />
                </rdf:Bag>
              </bqbiol:is>
            </rdf:Description>
          </rdf:RDF>
        </sbml:annotation>
      </species>
      <species boundaryCondition="false" compartment="c0" constant="false" hasOnlySubstanceUnits="false" id="M_oaa_c" metaid="M_oaa_c" name="Oxaloacetate_c0" sboTerm="SBO:0000247" fbc:charge="-2" fbc:chemicalFormula="C4H2O5">
        <sbml:annotation>
          <rdf:RDF>
            <rdf:Description rdf:about="#M_oaa_c">
              <bqbiol:is>
                <rdf:Bag>
                  <rdf:li rdf:resource="http://identifiers.org/bigg.metabolite/oaa" />
                  <rdf:li rdf:resource="http://identifiers.org/inchikey/KHPXUQMNIQBQEV-UHFFFAOYSA-L" />
                  <rdf:li rdf:resource="http://identifiers.org/kegg.compound/['C00036']" />
                  <rdf:li rdf:resource="http://identifiers.org/seed.compound/cpd00032" />
                </rdf:Bag>
              </bqbiol:is>
            </rdf:Description>
          </rdf:RDF>
        </sbml:annotation>
      </species>
      <species boundaryCondition="false" compartment="c0" constant="false" hasOnlySubstanceUnits="false" id="M_cit_c" metaid="M_cit_c" name="Citrate_c0" sboTerm="SBO:0000247" fbc:charge="-3" fbc:chemicalFormula="C6H5O7">
        <sbml:annotation>
          <rdf:RDF>
            <rdf:Description rdf:about="#M_cit_c">
              <bqbiol:is>
                <rdf:Bag>
                  <rdf:li rdf:resource="http://identifiers.org/bigg.metabolite/cit" />
                  <rdf:li rdf:resource="http://identifiers.org/inchikey/KRKNYBCHXYNGOX-UHFFFAOYSA-K" />
                  <rdf:li rdf:resource="http://identifiers.org/kegg.compound/['C00158']" />
                  <rdf:li rdf:resource="http://identifiers.org/seed.compound/cpd00137" />
                </rdf:Bag>
              </bqbiol:is>
            </rdf:Description>
          </rdf:RDF>
        </sbml:annotation>
      </species>
      <species boundaryCondition="false" compartment="c0" constant="false" hasOnlySubstanceUnits="false" id="M_asp__L_c" metaid="M_asp__L_c" name="L_Aspartate_c0" sboTerm="SBO:0000247" fbc:charge="-1" fbc:chemicalFormula="C4H6NO4">
        <sbml:annotation>
          <rdf:RDF>
            <rdf:Description rdf:about="#M_asp__L_c">
              <bqbiol:is>
                <rdf:Bag>
                  <rdf:li rdf:resource="http://identifiers.org/bigg.metabolite/asp__L" />
                  <rdf:li rdf:resource="http://identifiers.org/inchikey/CKLJMWTZIZZHCS-REOHCLBHSA-M" />
                  <rdf:li rdf:resource="http://identifiers.org/kegg.compound/['C00049']" />
                  <rdf:li rdf:resource="http://identifiers.org/seed.compound/cpd00041" />
                </rdf:Bag>
              </bqbiol:is>
            </rdf:Description>
          </rdf:RDF>
        </sbml:annotation>
      </species>
      <species boundaryCondition="false" compartment="c0" constant="false" hasOnlySubstanceUnits="false" id="M_glx_c" metaid="M_glx_c" name="Glyoxalate_c0" sboTerm="SBO:0000247" fbc:charge="-1" fbc:chemicalFormula="C2HO3">
        <sbml:annotation>
          <rdf:RDF>
            <rdf:Description rdf:about="#M_glx_c">
              <bqbiol:is>
                <rdf:Bag>
                  <rdf:li rdf:resource="http://identifiers.org/bigg.metabolite/glx" />
                  <rdf:li rdf:resource="http://identifiers.org/inchikey/HHLFWLYXYJOTON-UHFFFAOYSA-M" />
                  <rdf:li rdf:resource="http://identifiers.org/kegg.compound/['C00048']" />
                  <rdf:li rdf:resource="http://identifiers.org/seed.compound/cpd00040" />
                </rdf:Bag>
              </bqbiol:is>
            </rdf:Description>
          </rdf:RDF>
        </sbml:annotation>
      </species>
      <species boundaryCondition="false" compartment="c0" constant="false" hasOnlySubstanceUnits="false" id="M_gly_c" metaid="M_gly_c" name="Glycine_c0" sboTerm="SBO:0000247" fbc:charge="0" fbc:chemicalFormula="C2H5NO2">
        <sbml:annotation>
          <rdf:RDF>
            <rdf:Description rdf:about="#M_gly_c">
              <bqbiol:is>
                <rdf:Bag>
                  <rdf:li rdf:resource="http://identifiers.org/bigg.metabolite/gly" />
                  <rdf:li rdf:resource="http://identifiers.org/inchikey/DHMQDGOQFOQNFH-UHFFFAOYSA-N" />
                  <rdf:li rdf:resource="http://identifiers.org/kegg.compound/['C00037']" />
                  <rdf:li rdf:resource="http://identifiers.org/seed.compound/cpd00033" />
                </rdf:Bag>
              </bqbiol:is>
            </rdf:Description>
          </rdf:RDF>
        </sbml:annotation>
      </species>
      <species boundaryCondition="false" compartment="c0" constant="false" hasOnlySubstanceUnits="false" id="M_2aobut_c" metaid="M_2aobut_c" name="L_2_Amino_acetoacetate_c0" sboTerm="SBO:0000247" fbc:charge="0" fbc:chemicalFormula="C4H7NO3">
        <sbml:annotation>
          <rdf:RDF>
            <rdf:Description rdf:about="#M_2aobut_c">
              <bqbiol:is>
                <rdf:Bag>
                  <rdf:li rdf:resource="http://identifiers.org/bigg.metabolite/2aobut" />
                  <rdf:li rdf:resource="http://identifiers.org/inchikey/SAUCHDKDCUROAO-VKHMYHEASA-N" />
                  <rdf:li rdf:resource="http://identifiers.org/kegg.compound/['C03508']" />
                  <rdf:li rdf:resource="http://identifiers.org/seed.compound/cpd02211" />
                </rdf:Bag>
              </bqbiol:is>
            </rdf:Description>
          </rdf:RDF>
        </sbml:annotation>
      </species>
      <species boundaryCondition="false" compartment="c0" constant="false" hasOnlySubstanceUnits="false" id="M_ala__D_c" metaid="M_ala__D_c" name="D_Alanine_c0" sboTerm="SBO:0000247" fbc:charge="0" fbc:chemicalFormula="C3H7NO2">
        <sbml:annotation>
          <rdf:RDF>
            <rdf:Description rdf:about="#M_ala__D_c">
              <bqbiol:is>
                <rdf:Bag>
                  <rdf:li rdf:resource="http://identifiers.org/bigg.metabolite/ala__D" />
                  <rdf:li rdf:resource="http://identifiers.org/inchikey/QNAYBMKLOCPYGJ-UWTATZPHSA-N" />
                  <rdf:li rdf:resource="http://identifiers.org/kegg.compound/['C00133']" />
                  <rdf:li rdf:resource="http://identifiers.org/seed.compound/cpd00117" />
                </rdf:Bag>
              </bqbiol:is>
            </rdf:Description>
          </rdf:RDF>
        </sbml:annotation>
      </species>
      <species boundaryCondition="false" compartment="c0" constant="false" hasOnlySubstanceUnits="false" id="M_uacgam_c" metaid="M_uacgam_c" name="UDP_N_acetylglucosamine_c0" sboTerm="SBO:0000247" fbc:charge="-2" fbc:chemicalFormula="C17H25N3O17P2">
        <sbml:annotation>
          <rdf:RDF>
            <rdf:Description rdf:about="#M_uacgam_c">
              <bqbiol:is>
                <rdf:Bag>
                  <rdf:li rdf:resource="http://identifiers.org/bigg.metabolite/uacgam" />
                  <rdf:li rdf:resource="http://identifiers.org/inchikey/LFTYTUAZOPRMMI-CFRASDGPSA-L" />
                  <rdf:li rdf:resource="http://identifiers.org/kegg.compound/['C00043', 'G10610']" />
                  <rdf:li rdf:resource="http://identifiers.org/seed.compound/cpd00037" />
                </rdf:Bag>
              </bqbiol:is>
            </rdf:Description>
          </rdf:RDF>
        </sbml:annotation>
      </species>
      <species boundaryCondition="false" compartment="c0" constant="false" hasOnlySubstanceUnits="false" id="M_acmana_c" metaid="M_acmana_c" name="N_Acetyl_D_mannosamine_c0" sboTerm="SBO:0000247" fbc:charge="0" fbc:chemicalFormula="C8H15NO6">
        <sbml:annotation>
          <rdf:RDF>
            <rdf:Description rdf:about="#M_acmana_c">
              <bqbiol:is>
                <rdf:Bag>
                  <rdf:li rdf:resource="http://identifiers.org/bigg.metabolite/acmana" />
                  <rdf:li rdf:resource="http://identifiers.org/inchikey/OVRNDRQMDRJTHS-ZTVVOAFPSA-N" />
                  <rdf:li rdf:resource="http://identifiers.org/kegg.compound/['C00645']" />
                  <rdf:li rdf:resource="http://identifiers.org/seed.compound/cpd00492" />
                </rdf:Bag>
              </bqbiol:is>
            </rdf:Description>
          </rdf:RDF>
        </sbml:annotation>
      </species>
      <species boundaryCondition="false" compartment="c0" constant="false" hasOnlySubstanceUnits="false" id="M_acgam1p_c" metaid="M_acgam1p_c" name="N_Acetyl_D_glucosamine1_phosphate_c0" sboTerm="SBO:0000247" fbc:charge="-2" fbc:chemicalFormula="C8H14NO9P">
        <sbml:annotation>
          <rdf:RDF>
            <rdf:Description rdf:about="#M_acgam1p_c">
              <bqbiol:is>
                <rdf:Bag>
                  <rdf:li rdf:resource="http://identifiers.org/bigg.metabolite/acgam1p" />
                  <rdf:li rdf:resource="http://identifiers.org/inchikey/nan" />
                  <rdf:li rdf:resource="http://identifiers.org/kegg.compound/['C04256']" />
                  <rdf:li rdf:resource="http://identifiers.org/seed.compound/cpd02611" />
                </rdf:Bag>
              </bqbiol:is>
            </rdf:Description>
          </rdf:RDF>
        </sbml:annotation>
      </species>
      <species boundaryCondition="false" compartment="c0" constant="false" hasOnlySubstanceUnits="false" id="M_udpacgal_c" metaid="M_udpacgal_c" name="UDP_N_acetyl_D_galactosamine_c0" sboTerm="SBO:0000247" fbc:charge="-2" fbc:chemicalFormula="C17H25N3O17P2">
        <sbml:annotation>
          <rdf:RDF>
            <rdf:Description rdf:about="#M_udpacgal_c">
              <bqbiol:is>
                <rdf:Bag>
                  <rdf:li rdf:resource="http://identifiers.org/bigg.metabolite/udpacgal" />
                  <rdf:li rdf:resource="http://identifiers.org/inchikey/nan" />
                  <rdf:li rdf:resource="http://identifiers.org/kegg.compound/['C00203', 'G10611']" />
                  <rdf:li rdf:resource="http://identifiers.org/seed.compound/cpd00175" />
                </rdf:Bag>
              </bqbiol:is>
            </rdf:Description>
          </rdf:RDF>
        </sbml:annotation>
      </species>
      <species boundaryCondition="false" compartment="c0" constant="false" hasOnlySubstanceUnits="false" id="M_uacmam_c" metaid="M_uacmam_c" name="UDP_N_acetyl_D_mannosamine_c0" sboTerm="SBO:0000247" fbc:charge="-2" fbc:chemicalFormula="C17H25N3O17P2">
        <sbml:annotation>
          <rdf:RDF>
            <rdf:Description rdf:about="#M_uacmam_c">
              <bqbiol:is>
                <rdf:Bag>
                  <rdf:li rdf:resource="http://identifiers.org/bigg.metabolite/uacmam" />
                  <rdf:li rdf:resource="http://identifiers.org/inchikey/LFTYTUAZOPRMMI-ZYQOOJPVSA-L" />
                  <rdf:li rdf:resource="http://identifiers.org/kegg.compound/['C01170', 'G11112']" />
                  <rdf:li rdf:resource="http://identifiers.org/seed.compound/cpd00861" />
                </rdf:Bag>
              </bqbiol:is>
            </rdf:Description>
          </rdf:RDF>
        </sbml:annotation>
      </species>
      <species boundaryCondition="false" compartment="c0" constant="false" hasOnlySubstanceUnits="false" id="M_25drapp_c" metaid="M_25drapp_c" name="2_5_Diamino_6_5_phosphoribosylamino_4_pyrimidineone_c0" sboTerm="SBO:0000247" fbc:charge="-2" fbc:chemicalFormula="C9H14N5O8P">
        <sbml:annotation>
          <rdf:RDF>
            <rdf:Description rdf:about="#M_25drapp_c">
              <bqbiol:is>
                <rdf:Bag>
                  <rdf:li rdf:resource="http://identifiers.org/bigg.metabolite/25drapp" />
                  <rdf:li rdf:resource="http://identifiers.org/inchikey/OCLCLRXKNJCOJD-UMMCILCDSA-L" />
                  <rdf:li rdf:resource="http://identifiers.org/kegg.compound/['C01304']" />
                  <rdf:li rdf:resource="http://identifiers.org/seed.compound/cpd00957" />
                </rdf:Bag>
              </bqbiol:is>
            </rdf:Description>
          </rdf:RDF>
        </sbml:annotation>
      </species>
      <species boundaryCondition="false" compartment="c0" constant="false" hasOnlySubstanceUnits="false" id="M_cpd03518_c" metaid="M_cpd03518_c" name="Formamidopyrimidine_nucleoside_triphosphate_c0" sboTerm="SBO:0000247" fbc:charge="-3" fbc:chemicalFormula="C10H15N5O15P3">
        <sbml:annotation>
          <rdf:RDF>
            <rdf:Description rdf:about="#M_cpd03518_c">
              <bqbiol:is>
                <rdf:Bag>
                  <rdf:li rdf:resource="http://identifiers.org/bigg.metabolite/cpd03518" />
                  <rdf:li rdf:resource="http://identifiers.org/inchikey/NDXMRXXKCCKQQV-UUOKFMHZSA-K" />
                  <rdf:li rdf:resource="http://identifiers.org/kegg.compound/['C05922']" />
                  <rdf:li rdf:resource="http://identifiers.org/seed.compound/cpd03518" />
                </rdf:Bag>
              </bqbiol:is>
            </rdf:Description>
          </rdf:RDF>
        </sbml:annotation>
      </species>
      <species boundaryCondition="false" compartment="c0" constant="false" hasOnlySubstanceUnits="false" id="M_gdptp_c" metaid="M_gdptp_c" name="Guanosine_5_triphosphate_3_diphosphate_c0" sboTerm="SBO:0000247" fbc:charge="-5" fbc:chemicalFormula="C10H13N5O20P5">
        <sbml:annotation>
          <rdf:RDF>
            <rdf:Description rdf:about="#M_gdptp_c">
              <bqbiol:is>
                <rdf:Bag>
                  <rdf:li rdf:resource="http://identifiers.org/bigg.metabolite/gdptp" />
                  <rdf:li rdf:resource="http://identifiers.org/inchikey/KCPMACXZAITQAX-UUOKFMHZSA-I" />
                  <rdf:li rdf:resource="http://identifiers.org/kegg.compound/['C04494']" />
                  <rdf:li rdf:resource="http://identifiers.org/seed.compound/cpd02740" />
                </rdf:Bag>
              </bqbiol:is>
            </rdf:Description>
          </rdf:RDF>
        </sbml:annotation>
      </species>
      <species boundaryCondition="false" compartment="c0" constant="false" hasOnlySubstanceUnits="false" id="M_26dap__M_c" metaid="M_26dap__M_c" name="meso_2_6_Diaminopimelate_c0" sboTerm="SBO:0000247" fbc:charge="0" fbc:chemicalFormula="C7H14N2O4">
        <sbml:annotation>
          <rdf:RDF>
            <rdf:Description rdf:about="#M_26dap__M_c">
              <bqbiol:is>
                <rdf:Bag>
                  <rdf:li rdf:resource="http://identifiers.org/bigg.metabolite/26dap__M" />
                  <rdf:li rdf:resource="http://identifiers.org/inchikey/GMKMEZVLHJARHF-SYDPRGILSA-N" />
                  <rdf:li rdf:resource="http://identifiers.org/kegg.compound/['C00680']" />
                  <rdf:li rdf:resource="http://identifiers.org/seed.compound/cpd00516" />
                </rdf:Bag>
              </bqbiol:is>
            </rdf:Description>
          </rdf:RDF>
        </sbml:annotation>
      </species>
      <species boundaryCondition="false" compartment="c0" constant="false" hasOnlySubstanceUnits="false" id="M_lys__L_c" metaid="M_lys__L_c" name="L_Lysine_c0" sboTerm="SBO:0000247" fbc:charge="1" fbc:chemicalFormula="C6H15N2O2">
        <sbml:annotation>
          <rdf:RDF>
            <rdf:Description rdf:about="#M_lys__L_c">
              <bqbiol:is>
                <rdf:Bag>
                  <rdf:li rdf:resource="http://identifiers.org/bigg.metabolite/lys__L" />
                  <rdf:li rdf:resource="http://identifiers.org/inchikey/KDXKERNSBIXSRK-YFKPBYRVSA-O" />
                  <rdf:li rdf:resource="http://identifiers.org/kegg.compound/['C00047']" />
                  <rdf:li rdf:resource="http://identifiers.org/seed.compound/cpd00039" />
                </rdf:Bag>
              </bqbiol:is>
            </rdf:Description>
          </rdf:RDF>
        </sbml:annotation>
      </species>
      <species boundaryCondition="false" compartment="c0" constant="false" hasOnlySubstanceUnits="false" id="M_15dap_c" metaid="M_15dap_c" name="Cadaverine_c0" sboTerm="SBO:0000247" fbc:charge="2" fbc:chemicalFormula="C5H16N2">
        <sbml:annotation>
          <rdf:RDF>
            <rdf:Description rdf:about="#M_15dap_c">
              <bqbiol:is>
                <rdf:Bag>
                  <rdf:li rdf:resource="http://identifiers.org/bigg.metabolite/15dap" />
                  <rdf:li rdf:resource="http://identifiers.org/inchikey/VHRGRCVQAFMJIZ-UHFFFAOYSA-P" />
                  <rdf:li rdf:resource="http://identifiers.org/kegg.compound/['C01672']" />
                  <rdf:li rdf:resource="http://identifiers.org/seed.compound/cpd01155" />
                </rdf:Bag>
              </bqbiol:is>
            </rdf:Description>
          </rdf:RDF>
        </sbml:annotation>
      </species>
      <species boundaryCondition="false" compartment="c0" constant="false" hasOnlySubstanceUnits="false" id="M_4h2oglt_c" metaid="M_4h2oglt_c" name="4_Hydroxy_2_oxoglutarate_c0" sboTerm="SBO:0000247" fbc:charge="-2" fbc:chemicalFormula="C5H4O6">
        <sbml:annotation>
          <rdf:RDF>
            <rdf:Description rdf:about="#M_4h2oglt_c">
              <bqbiol:is>
                <rdf:Bag>
                  <rdf:li rdf:resource="http://identifiers.org/bigg.metabolite/4h2oglt" />
                  <rdf:li rdf:resource="http://identifiers.org/inchikey/nan" />
                  <rdf:li rdf:resource="http://identifiers.org/kegg.compound/['C01127']" />
                  <rdf:li rdf:resource="http://identifiers.org/seed.compound/cpd00830" />
                </rdf:Bag>
              </bqbiol:is>
            </rdf:Description>
          </rdf:RDF>
        </sbml:annotation>
      </species>
      <species boundaryCondition="false" compartment="c0" constant="false" hasOnlySubstanceUnits="false" id="M_4pasp_c" metaid="M_4pasp_c" name="4_Phospho_L_aspartate_c0" sboTerm="SBO:0000247" fbc:charge="-2" fbc:chemicalFormula="C4H6NO7P">
        <sbml:annotation>
          <rdf:RDF>
            <rdf:Description rdf:about="#M_4pasp_c">
              <bqbiol:is>
                <rdf:Bag>
                  <rdf:li rdf:resource="http://identifiers.org/bigg.metabolite/4pasp" />
                  <rdf:li rdf:resource="http://identifiers.org/inchikey/IXZNKTPIYKDIGG-REOHCLBHSA-L" />
                  <rdf:li rdf:resource="http://identifiers.org/kegg.compound/['C03082']" />
                  <rdf:li rdf:resource="http://identifiers.org/seed.compound/cpd01977" />
                </rdf:Bag>
              </bqbiol:is>
            </rdf:Description>
          </rdf:RDF>
        </sbml:annotation>
      </species>
      <species boundaryCondition="false" compartment="c0" constant="false" hasOnlySubstanceUnits="false" id="M_asn__L_c" metaid="M_asn__L_c" name="L_Asparagine_c0" sboTerm="SBO:0000247" fbc:charge="0" fbc:chemicalFormula="C4H8N2O3">
        <sbml:annotation>
          <rdf:RDF>
            <rdf:Description rdf:about="#M_asn__L_c">
              <bqbiol:is>
                <rdf:Bag>
                  <rdf:li rdf:resource="http://identifiers.org/bigg.metabolite/asn__L" />
                  <rdf:li rdf:resource="http://identifiers.org/inchikey/DCXYFEDJOCDNAF-REOHCLBHSA-N" />
                  <rdf:li rdf:resource="http://identifiers.org/kegg.compound/['C00152']" />
                  <rdf:li rdf:resource="http://identifiers.org/seed.compound/cpd00132" />
                </rdf:Bag>
              </bqbiol:is>
            </rdf:Description>
          </rdf:RDF>
        </sbml:annotation>
      </species>
      <species boundaryCondition="false" compartment="c0" constant="false" hasOnlySubstanceUnits="false" id="M_ala_B_c" metaid="M_ala_B_c" name="beta_Alanine_c0" sboTerm="SBO:0000247" fbc:charge="0" fbc:chemicalFormula="C3H7NO2">
        <sbml:annotation>
          <rdf:RDF>
            <rdf:Description rdf:about="#M_ala_B_c">
              <bqbiol:is>
                <rdf:Bag>
                  <rdf:li rdf:resource="http://identifiers.org/bigg.metabolite/ala_B" />
                  <rdf:li rdf:resource="http://identifiers.org/inchikey/UCMIRNVEIXFBKS-UHFFFAOYSA-N" />
                  <rdf:li rdf:resource="http://identifiers.org/kegg.compound/['C00099']" />
                  <rdf:li rdf:resource="http://identifiers.org/seed.compound/cpd00085" />
                </rdf:Bag>
              </bqbiol:is>
            </rdf:Description>
          </rdf:RDF>
        </sbml:annotation>
      </species>
      <species boundaryCondition="false" compartment="c0" constant="false" hasOnlySubstanceUnits="false" id="M_aps_c" metaid="M_aps_c" name="APS_c0" sboTerm="SBO:0000247" fbc:charge="-2" fbc:chemicalFormula="C10H12N5O10PS">
        <sbml:annotation>
          <rdf:RDF>
            <rdf:Description rdf:about="#M_aps_c">
              <bqbiol:is>
                <rdf:Bag>
                  <rdf:li rdf:resource="http://identifiers.org/bigg.metabolite/aps" />
                  <rdf:li rdf:resource="http://identifiers.org/inchikey/IRLPACMLTUPBCL-KQYNXXCUSA-L" />
                  <rdf:li rdf:resource="http://identifiers.org/kegg.compound/['C00224']" />
                  <rdf:li rdf:resource="http://identifiers.org/seed.compound/cpd00193" />
                </rdf:Bag>
              </bqbiol:is>
            </rdf:Description>
          </rdf:RDF>
        </sbml:annotation>
      </species>
      <species boundaryCondition="false" compartment="c0" constant="false" hasOnlySubstanceUnits="false" id="M_paps_c" metaid="M_paps_c" name="3_phosphoadenylylsulfate_c0" sboTerm="SBO:0000247" fbc:charge="-4" fbc:chemicalFormula="C10H11N5O13P2S">
        <sbml:annotation>
          <rdf:RDF>
            <rdf:Description rdf:about="#M_paps_c">
              <bqbiol:is>
                <rdf:Bag>
                  <rdf:li rdf:resource="http://identifiers.org/bigg.metabolite/paps" />
                  <rdf:li rdf:resource="http://identifiers.org/inchikey/GACDQMDRPRGCTN-KQYNXXCUSA-J" />
                  <rdf:li rdf:resource="http://identifiers.org/kegg.compound/['C00053']" />
                  <rdf:li rdf:resource="http://identifiers.org/seed.compound/cpd00044" />
                </rdf:Bag>
              </bqbiol:is>
            </rdf:Description>
          </rdf:RDF>
        </sbml:annotation>
      </species>
      <species boundaryCondition="false" compartment="c0" constant="false" hasOnlySubstanceUnits="false" id="M_cmp_c" metaid="M_cmp_c" name="CMP_c0" sboTerm="SBO:0000247" fbc:charge="-2" fbc:chemicalFormula="C9H12N3O8P">
        <sbml:annotation>
          <rdf:RDF>
            <rdf:Description rdf:about="#M_cmp_c">
              <bqbiol:is>
                <rdf:Bag>
                  <rdf:li rdf:resource="http://identifiers.org/bigg.metabolite/cmp" />
                  <rdf:li rdf:resource="http://identifiers.org/inchikey/IERHLVCPSMICTF-XVFCMESISA-L" />
                  <rdf:li rdf:resource="http://identifiers.org/kegg.compound/['C00055', 'G10621']" />
                  <rdf:li rdf:resource="http://identifiers.org/seed.compound/cpd00046" />
                </rdf:Bag>
              </bqbiol:is>
            </rdf:Description>
          </rdf:RDF>
        </sbml:annotation>
      </species>
      <species boundaryCondition="false" compartment="c0" constant="false" hasOnlySubstanceUnits="false" id="M_cytd_c" metaid="M_cytd_c" name="Cytidine_c0" sboTerm="SBO:0000247" fbc:charge="0" fbc:chemicalFormula="C9H13N3O5">
        <sbml:annotation>
          <rdf:RDF>
            <rdf:Description rdf:about="#M_cytd_c">
              <bqbiol:is>
                <rdf:Bag>
                  <rdf:li rdf:resource="http://identifiers.org/bigg.metabolite/cytd" />
                  <rdf:li rdf:resource="http://identifiers.org/inchikey/UHDGCWIWMRVCDJ-XVFCMESISA-N" />
                  <rdf:li rdf:resource="http://identifiers.org/kegg.compound/['C00475']" />
                  <rdf:li rdf:resource="http://identifiers.org/seed.compound/cpd00367" />
                </rdf:Bag>
              </bqbiol:is>
            </rdf:Description>
          </rdf:RDF>
        </sbml:annotation>
      </species>
      <species boundaryCondition="false" compartment="c0" constant="false" hasOnlySubstanceUnits="false" id="M_cdp_c" metaid="M_cdp_c" name="CDP_c0" sboTerm="SBO:0000247" fbc:charge="-2" fbc:chemicalFormula="C9H13N3O11P2">
        <sbml:annotation>
          <rdf:RDF>
            <rdf:Description rdf:about="#M_cdp_c">
              <bqbiol:is>
                <rdf:Bag>
                  <rdf:li rdf:resource="http://identifiers.org/bigg.metabolite/cdp" />
                  <rdf:li rdf:resource="http://identifiers.org/inchikey/ZWIADYZPOWUWEW-XVFCMESISA-L" />
                  <rdf:li rdf:resource="http://identifiers.org/kegg.compound/['C00112']" />
                  <rdf:li rdf:resource="http://identifiers.org/seed.compound/cpd00096" />
                </rdf:Bag>
              </bqbiol:is>
            </rdf:Description>
          </rdf:RDF>
        </sbml:annotation>
      </species>
      <species boundaryCondition="false" compartment="c0" constant="false" hasOnlySubstanceUnits="false" id="M_so4_c" metaid="M_so4_c" name="Sulfate_c0" sboTerm="SBO:0000247" fbc:charge="-2" fbc:chemicalFormula="O4S">
        <sbml:annotation>
          <rdf:RDF>
            <rdf:Description rdf:about="#M_so4_c">
              <bqbiol:is>
                <rdf:Bag>
                  <rdf:li rdf:resource="http://identifiers.org/bigg.metabolite/so4" />
                  <rdf:li rdf:resource="http://identifiers.org/inchikey/QAOWNCQODCNURD-UHFFFAOYSA-L" />
                  <rdf:li rdf:resource="http://identifiers.org/kegg.compound/['C00059']" />
                  <rdf:li rdf:resource="http://identifiers.org/seed.compound/cpd00048" />
                </rdf:Bag>
              </bqbiol:is>
            </rdf:Description>
          </rdf:RDF>
        </sbml:annotation>
      </species>
      <species boundaryCondition="false" compartment="c0" constant="false" hasOnlySubstanceUnits="false" id="M_ribflv_c" metaid="M_ribflv_c" name="Riboflavin_c0" sboTerm="SBO:0000247" fbc:charge="0" fbc:chemicalFormula="C17H20N4O6">
        <sbml:annotation>
          <rdf:RDF>
            <rdf:Description rdf:about="#M_ribflv_c">
              <bqbiol:is>
                <rdf:Bag>
                  <rdf:li rdf:resource="http://identifiers.org/bigg.metabolite/ribflv" />
                  <rdf:li rdf:resource="http://identifiers.org/inchikey/AUNGANRZJHBGPY-SCRDCRAPSA-N" />
                  <rdf:li rdf:resource="http://identifiers.org/kegg.compound/['C00255']" />
                  <rdf:li rdf:resource="http://identifiers.org/seed.compound/cpd00220" />
                </rdf:Bag>
              </bqbiol:is>
            </rdf:Description>
          </rdf:RDF>
        </sbml:annotation>
      </species>
      <species boundaryCondition="false" compartment="c0" constant="false" hasOnlySubstanceUnits="false" id="M_ctp_c" metaid="M_ctp_c" name="CTP_c0" sboTerm="SBO:0000247" fbc:charge="-3" fbc:chemicalFormula="C9H13N3O14P3">
        <sbml:annotation>
          <rdf:RDF>
            <rdf:Description rdf:about="#M_ctp_c">
              <bqbiol:is>
                <rdf:Bag>
                  <rdf:li rdf:resource="http://identifiers.org/bigg.metabolite/ctp" />
                  <rdf:li rdf:resource="http://identifiers.org/inchikey/PCDQPRRSZKQHHS-XVFCMESISA-K" />
                  <rdf:li rdf:resource="http://identifiers.org/kegg.compound/['C00063']" />
                  <rdf:li rdf:resource="http://identifiers.org/seed.compound/cpd00052" />
                </rdf:Bag>
              </bqbiol:is>
            </rdf:Description>
          </rdf:RDF>
        </sbml:annotation>
      </species>
      <species boundaryCondition="false" compartment="c0" constant="false" hasOnlySubstanceUnits="false" id="M_cbp_c" metaid="M_cbp_c" name="Carbamoylphosphate_c0" sboTerm="SBO:0000247" fbc:charge="-2" fbc:chemicalFormula="CH2NO5P">
        <sbml:annotation>
          <rdf:RDF>
            <rdf:Description rdf:about="#M_cbp_c">
              <bqbiol:is>
                <rdf:Bag>
                  <rdf:li rdf:resource="http://identifiers.org/bigg.metabolite/cbp" />
                  <rdf:li rdf:resource="http://identifiers.org/inchikey/FFQKYPRQEYGKAF-UHFFFAOYSA-L" />
                  <rdf:li rdf:resource="http://identifiers.org/kegg.compound/['C00169']" />
                  <rdf:li rdf:resource="http://identifiers.org/seed.compound/cpd00146" />
                </rdf:Bag>
              </bqbiol:is>
            </rdf:Description>
          </rdf:RDF>
        </sbml:annotation>
      </species>
      <species boundaryCondition="false" compartment="c0" constant="false" hasOnlySubstanceUnits="false" id="M_pser__L_c" metaid="M_pser__L_c" name="phosphoserine_c0" sboTerm="SBO:0000247" fbc:charge="-2" fbc:chemicalFormula="C3H6NO6P">
        <sbml:annotation>
          <rdf:RDF>
            <rdf:Description rdf:about="#M_pser__L_c">
              <bqbiol:is>
                <rdf:Bag>
                  <rdf:li rdf:resource="http://identifiers.org/bigg.metabolite/pser__L" />
                  <rdf:li rdf:resource="http://identifiers.org/inchikey/BZQFBWGGLXLEPQ-REOHCLBHSA-L" />
                  <rdf:li rdf:resource="http://identifiers.org/kegg.compound/['C01005']" />
                  <rdf:li rdf:resource="http://identifiers.org/seed.compound/cpd00738" />
                </rdf:Bag>
              </bqbiol:is>
            </rdf:Description>
          </rdf:RDF>
        </sbml:annotation>
      </species>
      <species boundaryCondition="false" compartment="c0" constant="false" hasOnlySubstanceUnits="false" id="M_ser__L_c" metaid="M_ser__L_c" name="L_Serine_c0" sboTerm="SBO:0000247" fbc:charge="0" fbc:chemicalFormula="C3H7NO3">
        <sbml:annotation>
          <rdf:RDF>
            <rdf:Description rdf:about="#M_ser__L_c">
              <bqbiol:is>
                <rdf:Bag>
                  <rdf:li rdf:resource="http://identifiers.org/bigg.metabolite/ser__L" />
                  <rdf:li rdf:resource="http://identifiers.org/inchikey/MTCFGRXMJLQNBG-REOHCLBHSA-N" />
                  <rdf:li rdf:resource="http://identifiers.org/kegg.compound/['C00065']" />
                  <rdf:li rdf:resource="http://identifiers.org/seed.compound/cpd00054" />
                </rdf:Bag>
              </bqbiol:is>
            </rdf:Description>
          </rdf:RDF>
        </sbml:annotation>
      </species>
      <species boundaryCondition="false" compartment="c0" constant="false" hasOnlySubstanceUnits="false" id="M_hpyr_c" metaid="M_hpyr_c" name="Hydroxypyruvate_c0" sboTerm="SBO:0000247" fbc:charge="-1" fbc:chemicalFormula="C3H3O4">
        <sbml:annotation>
          <rdf:RDF>
            <rdf:Description rdf:about="#M_hpyr_c">
              <bqbiol:is>
                <rdf:Bag>
                  <rdf:li rdf:resource="http://identifiers.org/bigg.metabolite/hpyr" />
                  <rdf:li rdf:resource="http://identifiers.org/inchikey/HHDDCCUIIUWNGJ-UHFFFAOYSA-M" />
                  <rdf:li rdf:resource="http://identifiers.org/kegg.compound/['C00168']" />
                  <rdf:li rdf:resource="http://identifiers.org/seed.compound/cpd00145" />
                </rdf:Bag>
              </bqbiol:is>
            </rdf:Description>
          </rdf:RDF>
        </sbml:annotation>
      </species>
      <species boundaryCondition="false" compartment="c0" constant="false" hasOnlySubstanceUnits="false" id="M_acser_c" metaid="M_acser_c" name="O_Acetyl_L_serine_c0" sboTerm="SBO:0000247" fbc:charge="0" fbc:chemicalFormula="C5H9NO4">
        <sbml:annotation>
          <rdf:RDF>
            <rdf:Description rdf:about="#M_acser_c">
              <bqbiol:is>
                <rdf:Bag>
                  <rdf:li rdf:resource="http://identifiers.org/bigg.metabolite/acser" />
                  <rdf:li rdf:resource="http://identifiers.org/inchikey/VZXPDPZARILFQX-BYPYZUCNSA-N" />
                  <rdf:li rdf:resource="http://identifiers.org/kegg.compound/['C00979']" />
                  <rdf:li rdf:resource="http://identifiers.org/seed.compound/cpd00722" />
                </rdf:Bag>
              </bqbiol:is>
            </rdf:Description>
          </rdf:RDF>
        </sbml:annotation>
      </species>
      <species boundaryCondition="false" compartment="c0" constant="false" hasOnlySubstanceUnits="false" id="M_thmmp_c" metaid="M_thmmp_c" name="Thiamine_phosphate_c0" sboTerm="SBO:0000247" fbc:charge="-1" fbc:chemicalFormula="C12H16N4O4PS">
        <sbml:annotation>
          <rdf:RDF>
            <rdf:Description rdf:about="#M_thmmp_c">
              <bqbiol:is>
                <rdf:Bag>
                  <rdf:li rdf:resource="http://identifiers.org/bigg.metabolite/thmmp" />
                  <rdf:li rdf:resource="http://identifiers.org/inchikey/HZSAJDVWZRBGIF-UHFFFAOYSA-M" />
                  <rdf:li rdf:resource="http://identifiers.org/kegg.compound/['C01081']" />
                  <rdf:li rdf:resource="http://identifiers.org/seed.compound/cpd00793" />
                </rdf:Bag>
              </bqbiol:is>
            </rdf:Description>
          </rdf:RDF>
        </sbml:annotation>
      </species>
      <species boundaryCondition="false" compartment="c0" constant="false" hasOnlySubstanceUnits="false" id="M_thmtp_c" metaid="M_thmtp_c" name="Thiamin_triphosphate_c0" sboTerm="SBO:0000247" fbc:charge="-2" fbc:chemicalFormula="C12H17N4O10P3S">
        <sbml:annotation>
          <rdf:RDF>
            <rdf:Description rdf:about="#M_thmtp_c">
              <bqbiol:is>
                <rdf:Bag>
                  <rdf:li rdf:resource="http://identifiers.org/bigg.metabolite/thmtp" />
                  <rdf:li rdf:resource="http://identifiers.org/inchikey/IWLROWZYZPNOFC-UHFFFAOYSA-L" />
                  <rdf:li rdf:resource="http://identifiers.org/kegg.compound/['C03028']" />
                  <rdf:li rdf:resource="http://identifiers.org/seed.compound/cpd01937" />
                </rdf:Bag>
              </bqbiol:is>
            </rdf:Description>
          </rdf:RDF>
        </sbml:annotation>
      </species>
      <species boundaryCondition="false" compartment="c0" constant="false" hasOnlySubstanceUnits="false" id="M_thm_c" metaid="M_thm_c" name="Thiamin_c0" sboTerm="SBO:0000247" fbc:charge="1" fbc:chemicalFormula="C12H17N4OS">
        <sbml:annotation>
          <rdf:RDF>
            <rdf:Description rdf:about="#M_thm_c">
              <bqbiol:is>
                <rdf:Bag>
                  <rdf:li rdf:resource="http://identifiers.org/bigg.metabolite/thm" />
                  <rdf:li rdf:resource="http://identifiers.org/inchikey/JZRWCGZRTZMZEH-UHFFFAOYSA-N" />
                  <rdf:li rdf:resource="http://identifiers.org/kegg.compound/['C00378']" />
                  <rdf:li rdf:resource="http://identifiers.org/seed.compound/cpd00305" />
                </rdf:Bag>
              </bqbiol:is>
            </rdf:Description>
          </rdf:RDF>
        </sbml:annotation>
      </species>
      <species boundaryCondition="false" compartment="c0" constant="false" hasOnlySubstanceUnits="false" id="M_2pg_c" metaid="M_2pg_c" name="2_Phospho_D_glycerate_c0" sboTerm="SBO:0000247" fbc:charge="-3" fbc:chemicalFormula="C3H4O7P">
        <sbml:annotation>
          <rdf:RDF>
            <rdf:Description rdf:about="#M_2pg_c">
              <bqbiol:is>
                <rdf:Bag>
                  <rdf:li rdf:resource="http://identifiers.org/bigg.metabolite/2pg" />
                  <rdf:li rdf:resource="http://identifiers.org/inchikey/GXIURPTVHJPJLF-UWTATZPHSA-K" />
                  <rdf:li rdf:resource="http://identifiers.org/kegg.compound/['C00631']" />
                  <rdf:li rdf:resource="http://identifiers.org/seed.compound/cpd00482" />
                </rdf:Bag>
              </bqbiol:is>
            </rdf:Description>
          </rdf:RDF>
        </sbml:annotation>
      </species>
      <species boundaryCondition="false" compartment="c0" constant="false" hasOnlySubstanceUnits="false" id="M_uaccg_c" metaid="M_uaccg_c" name="UDP_N_acetylglucosamine_enolpyruvate_c0" sboTerm="SBO:0000247" fbc:charge="-3" fbc:chemicalFormula="C20H26N3O19P2">
        <sbml:annotation>
          <rdf:RDF>
            <rdf:Description rdf:about="#M_uaccg_c">
              <bqbiol:is>
                <rdf:Bag>
                  <rdf:li rdf:resource="http://identifiers.org/bigg.metabolite/uaccg" />
                  <rdf:li rdf:resource="http://identifiers.org/inchikey/BEGZZYPUNCJHKP-DBYWSUQTSA-K" />
                  <rdf:li rdf:resource="http://identifiers.org/kegg.compound/['C04631']" />
                  <rdf:li rdf:resource="http://identifiers.org/seed.compound/cpd02820" />
                </rdf:Bag>
              </bqbiol:is>
            </rdf:Description>
          </rdf:RDF>
        </sbml:annotation>
      </species>
      <species boundaryCondition="false" compartment="c0" constant="false" hasOnlySubstanceUnits="false" id="M_indole_c" metaid="M_indole_c" name="indol_c0" sboTerm="SBO:0000247" fbc:charge="0" fbc:chemicalFormula="C8H7N">
        <sbml:annotation>
          <rdf:RDF>
            <rdf:Description rdf:about="#M_indole_c">
              <bqbiol:is>
                <rdf:Bag>
                  <rdf:li rdf:resource="http://identifiers.org/bigg.metabolite/indole" />
                  <rdf:li rdf:resource="http://identifiers.org/inchikey/SIKJAQJRHWYJAI-UHFFFAOYSA-N" />
                  <rdf:li rdf:resource="http://identifiers.org/kegg.compound/['C00463']" />
                  <rdf:li rdf:resource="http://identifiers.org/seed.compound/cpd00359" />
                </rdf:Bag>
              </bqbiol:is>
            </rdf:Description>
          </rdf:RDF>
        </sbml:annotation>
      </species>
      <species boundaryCondition="false" compartment="c0" constant="false" hasOnlySubstanceUnits="false" id="M_trp__L_c" metaid="M_trp__L_c" name="L_Tryptophan_c0" sboTerm="SBO:0000247" fbc:charge="0" fbc:chemicalFormula="C11H12N2O2">
        <sbml:annotation>
          <rdf:RDF>
            <rdf:Description rdf:about="#M_trp__L_c">
              <bqbiol:is>
                <rdf:Bag>
                  <rdf:li rdf:resource="http://identifiers.org/bigg.metabolite/trp__L" />
                  <rdf:li rdf:resource="http://identifiers.org/inchikey/QIVBCDIJIAJPQS-VIFPVBQESA-N" />
                  <rdf:li rdf:resource="http://identifiers.org/kegg.compound/['C00078']" />
                  <rdf:li rdf:resource="http://identifiers.org/seed.compound/cpd00065" />
                </rdf:Bag>
              </bqbiol:is>
            </rdf:Description>
          </rdf:RDF>
        </sbml:annotation>
      </species>
      <species boundaryCondition="false" compartment="c0" constant="false" hasOnlySubstanceUnits="false" id="M_Largn_c" metaid="M_Largn_c" name="Pretyrosine_c0" sboTerm="SBO:0000247" fbc:charge="-1" fbc:chemicalFormula="C10H12NO5">
        <sbml:annotation>
          <rdf:RDF>
            <rdf:Description rdf:about="#M_Largn_c">
              <bqbiol:is>
                <rdf:Bag>
                  <rdf:li rdf:resource="http://identifiers.org/bigg.metabolite/Largn" />
                  <rdf:li rdf:resource="http://identifiers.org/inchikey/MIEILDYWGANZNH-DSQUFTABSA-M" />
                  <rdf:li rdf:resource="http://identifiers.org/kegg.compound/['C00826']" />
                  <rdf:li rdf:resource="http://identifiers.org/seed.compound/cpd00616" />
                </rdf:Bag>
              </bqbiol:is>
            </rdf:Description>
          </rdf:RDF>
        </sbml:annotation>
      </species>
      <species boundaryCondition="false" compartment="c0" constant="false" hasOnlySubstanceUnits="false" id="M_phe__L_c" metaid="M_phe__L_c" name="L_Phenylalanine_c0" sboTerm="SBO:0000247" fbc:charge="0" fbc:chemicalFormula="C9H11NO2">
        <sbml:annotation>
          <rdf:RDF>
            <rdf:Description rdf:about="#M_phe__L_c">
              <bqbiol:is>
                <rdf:Bag>
                  <rdf:li rdf:resource="http://identifiers.org/bigg.metabolite/phe__L" />
                  <rdf:li rdf:resource="http://identifiers.org/inchikey/COLNVLDHVKWLRT-QMMMGPOBSA-N" />
                  <rdf:li rdf:resource="http://identifiers.org/kegg.compound/['C00079']" />
                  <rdf:li rdf:resource="http://identifiers.org/seed.compound/cpd00066" />
                </rdf:Bag>
              </bqbiol:is>
            </rdf:Description>
          </rdf:RDF>
        </sbml:annotation>
      </species>
      <species boundaryCondition="false" compartment="c0" constant="false" hasOnlySubstanceUnits="false" id="M_phpyr_c" metaid="M_phpyr_c" name="Phenylpyruvate_c0" sboTerm="SBO:0000247" fbc:charge="-1" fbc:chemicalFormula="C9H7O3">
        <sbml:annotation>
          <rdf:RDF>
            <rdf:Description rdf:about="#M_phpyr_c">
              <bqbiol:is>
                <rdf:Bag>
                  <rdf:li rdf:resource="http://identifiers.org/bigg.metabolite/phpyr" />
                  <rdf:li rdf:resource="http://identifiers.org/inchikey/BTNMPGBKDVTSJY-UHFFFAOYSA-M" />
                  <rdf:li rdf:resource="http://identifiers.org/kegg.compound/['C00166']" />
                  <rdf:li rdf:resource="http://identifiers.org/seed.compound/cpd00143" />
                </rdf:Bag>
              </bqbiol:is>
            </rdf:Description>
          </rdf:RDF>
        </sbml:annotation>
      </species>
      <species boundaryCondition="false" compartment="c0" constant="false" hasOnlySubstanceUnits="false" id="M_lac__L_c" metaid="M_lac__L_c" name="L_Lactate_c0" sboTerm="SBO:0000247" fbc:charge="-1" fbc:chemicalFormula="C3H5O3">
        <sbml:annotation>
          <rdf:RDF>
            <rdf:Description rdf:about="#M_lac__L_c">
              <bqbiol:is>
                <rdf:Bag>
                  <rdf:li rdf:resource="http://identifiers.org/bigg.metabolite/lac__L" />
                  <rdf:li rdf:resource="http://identifiers.org/inchikey/JVTAAEKCZFNVCJ-REOHCLBHSA-M" />
                  <rdf:li rdf:resource="http://identifiers.org/kegg.compound/['C00186']" />
                  <rdf:li rdf:resource="http://identifiers.org/seed.compound/cpd00159" />
                </rdf:Bag>
              </bqbiol:is>
            </rdf:Description>
          </rdf:RDF>
        </sbml:annotation>
      </species>
      <species boundaryCondition="false" compartment="c0" constant="false" hasOnlySubstanceUnits="false" id="M_glyclt_c" metaid="M_glyclt_c" name="Glycolate_c0" sboTerm="SBO:0000247" fbc:charge="-1" fbc:chemicalFormula="C2H3O3">
        <sbml:annotation>
          <rdf:RDF>
            <rdf:Description rdf:about="#M_glyclt_c">
              <bqbiol:is>
                <rdf:Bag>
                  <rdf:li rdf:resource="http://identifiers.org/bigg.metabolite/glyclt" />
                  <rdf:li rdf:resource="http://identifiers.org/inchikey/AEMRFAOFKBGASW-UHFFFAOYSA-M" />
                  <rdf:li rdf:resource="http://identifiers.org/kegg.compound/['C00160']" />
                  <rdf:li rdf:resource="http://identifiers.org/seed.compound/cpd00139" />
                </rdf:Bag>
              </bqbiol:is>
            </rdf:Description>
          </rdf:RDF>
        </sbml:annotation>
      </species>
      <species boundaryCondition="false" compartment="c0" constant="false" hasOnlySubstanceUnits="false" id="M_itp_c" metaid="M_itp_c" name="ITP_c0" sboTerm="SBO:0000247" fbc:charge="-3" fbc:chemicalFormula="C10H12N4O14P3">
        <sbml:annotation>
          <rdf:RDF>
            <rdf:Description rdf:about="#M_itp_c">
              <bqbiol:is>
                <rdf:Bag>
                  <rdf:li rdf:resource="http://identifiers.org/bigg.metabolite/itp" />
                  <rdf:li rdf:resource="http://identifiers.org/inchikey/HAEJPQIATWHALX-KQYNXXCUSA-K" />
                  <rdf:li rdf:resource="http://identifiers.org/kegg.compound/['C00081']" />
                  <rdf:li rdf:resource="http://identifiers.org/seed.compound/cpd00068" />
                </rdf:Bag>
              </bqbiol:is>
            </rdf:Description>
          </rdf:RDF>
        </sbml:annotation>
      </species>
      <species boundaryCondition="false" compartment="c0" constant="false" hasOnlySubstanceUnits="false" id="M_imp_c" metaid="M_imp_c" name="IMP_c0" sboTerm="SBO:0000247" fbc:charge="-2" fbc:chemicalFormula="C10H11N4O8P">
        <sbml:annotation>
          <rdf:RDF>
            <rdf:Description rdf:about="#M_imp_c">
              <bqbiol:is>
                <rdf:Bag>
                  <rdf:li rdf:resource="http://identifiers.org/bigg.metabolite/imp" />
                  <rdf:li rdf:resource="http://identifiers.org/inchikey/GRSZFWQUAKGDAV-KQYNXXCUSA-L" />
                  <rdf:li rdf:resource="http://identifiers.org/kegg.compound/['C00130']" />
                  <rdf:li rdf:resource="http://identifiers.org/seed.compound/cpd00114" />
                </rdf:Bag>
              </bqbiol:is>
            </rdf:Description>
          </rdf:RDF>
        </sbml:annotation>
      </species>
      <species boundaryCondition="false" compartment="c0" constant="false" hasOnlySubstanceUnits="false" id="M_idp_c" metaid="M_idp_c" name="IDP_c0" sboTerm="SBO:0000247" fbc:charge="-2" fbc:chemicalFormula="C10H12N4O11P2">
        <sbml:annotation>
          <rdf:RDF>
            <rdf:Description rdf:about="#M_idp_c">
              <bqbiol:is>
                <rdf:Bag>
                  <rdf:li rdf:resource="http://identifiers.org/bigg.metabolite/idp" />
                  <rdf:li rdf:resource="http://identifiers.org/inchikey/JPXZQMKKFWMMGK-KQYNXXCUSA-L" />
                  <rdf:li rdf:resource="http://identifiers.org/kegg.compound/['C00104']" />
                  <rdf:li rdf:resource="http://identifiers.org/seed.compound/cpd00090" />
                </rdf:Bag>
              </bqbiol:is>
            </rdf:Description>
          </rdf:RDF>
        </sbml:annotation>
      </species>
      <species boundaryCondition="false" compartment="c0" constant="false" hasOnlySubstanceUnits="false" id="M_tyr__L_c" metaid="M_tyr__L_c" name="L_Tyrosine_c0" sboTerm="SBO:0000247" fbc:charge="0" fbc:chemicalFormula="C9H11NO3">
        <sbml:annotation>
          <rdf:RDF>
            <rdf:Description rdf:about="#M_tyr__L_c">
              <bqbiol:is>
                <rdf:Bag>
                  <rdf:li rdf:resource="http://identifiers.org/bigg.metabolite/tyr__L" />
                  <rdf:li rdf:resource="http://identifiers.org/inchikey/OUYCCCASQSFEME-QMMMGPOBSA-N" />
                  <rdf:li rdf:resource="http://identifiers.org/kegg.compound/['C00082']" />
                  <rdf:li rdf:resource="http://identifiers.org/seed.compound/cpd00069" />
                </rdf:Bag>
              </bqbiol:is>
            </rdf:Description>
          </rdf:RDF>
        </sbml:annotation>
      </species>
      <species boundaryCondition="false" compartment="c0" constant="false" hasOnlySubstanceUnits="false" id="M_34hpp_c" metaid="M_34hpp_c" name="p_hydroxyphenylpyruvate_c0" sboTerm="SBO:0000247" fbc:charge="-1" fbc:chemicalFormula="C9H7O4">
        <sbml:annotation>
          <rdf:RDF>
            <rdf:Description rdf:about="#M_34hpp_c">
              <bqbiol:is>
                <rdf:Bag>
                  <rdf:li rdf:resource="http://identifiers.org/bigg.metabolite/34hpp" />
                  <rdf:li rdf:resource="http://identifiers.org/inchikey/KKADPXVIOXHVKN-UHFFFAOYSA-M" />
                  <rdf:li rdf:resource="http://identifiers.org/kegg.compound/['C01179']" />
                  <rdf:li rdf:resource="http://identifiers.org/seed.compound/cpd00868" />
                </rdf:Bag>
              </bqbiol:is>
            </rdf:Description>
          </rdf:RDF>
        </sbml:annotation>
      </species>
      <species boundaryCondition="false" compartment="c0" constant="false" hasOnlySubstanceUnits="false" id="M_malcoa_c" metaid="M_malcoa_c" name="Malonyl_CoA_c0" sboTerm="SBO:0000247" fbc:charge="-5" fbc:chemicalFormula="C24H33N7O19P3S">
        <sbml:annotation>
          <rdf:RDF>
            <rdf:Description rdf:about="#M_malcoa_c">
              <bqbiol:is>
                <rdf:Bag>
                  <rdf:li rdf:resource="http://identifiers.org/bigg.metabolite/malcoa" />
                  <rdf:li rdf:resource="http://identifiers.org/inchikey/LTYOQGRJFJAKNA-DVVLENMVSA-I" />
                  <rdf:li rdf:resource="http://identifiers.org/kegg.compound/['C00083']" />
                  <rdf:li rdf:resource="http://identifiers.org/seed.compound/cpd00070" />
                </rdf:Bag>
              </bqbiol:is>
            </rdf:Description>
          </rdf:RDF>
        </sbml:annotation>
      </species>
      <species boundaryCondition="false" compartment="c0" constant="false" hasOnlySubstanceUnits="false" id="M_etoh_c" metaid="M_etoh_c" name="Ethanol_c0" sboTerm="SBO:0000247" fbc:charge="0" fbc:chemicalFormula="C2H6O">
        <sbml:annotation>
          <rdf:RDF>
            <rdf:Description rdf:about="#M_etoh_c">
              <bqbiol:is>
                <rdf:Bag>
                  <rdf:li rdf:resource="http://identifiers.org/bigg.metabolite/etoh" />
                  <rdf:li rdf:resource="http://identifiers.org/inchikey/LFQSCWFLJHTTHZ-UHFFFAOYSA-N" />
                  <rdf:li rdf:resource="http://identifiers.org/kegg.compound/['C00469']" />
                  <rdf:li rdf:resource="http://identifiers.org/seed.compound/cpd00363" />
                </rdf:Bag>
              </bqbiol:is>
            </rdf:Description>
          </rdf:RDF>
        </sbml:annotation>
      </species>
      <species boundaryCondition="false" compartment="c0" constant="false" hasOnlySubstanceUnits="false" id="M_gam6p_c" metaid="M_gam6p_c" name="D_Glucosamine_phosphate_c0" sboTerm="SBO:0000247" fbc:charge="-1" fbc:chemicalFormula="C6H13NO8P">
        <sbml:annotation>
          <rdf:RDF>
            <rdf:Description rdf:about="#M_gam6p_c">
              <bqbiol:is>
                <rdf:Bag>
                  <rdf:li rdf:resource="http://identifiers.org/bigg.metabolite/gam6p" />
                  <rdf:li rdf:resource="http://identifiers.org/inchikey/XHMJOUIAFHJHBW-IVMDWMLBSA-M" />
                  <rdf:li rdf:resource="http://identifiers.org/kegg.compound/['C00352']" />
                  <rdf:li rdf:resource="http://identifiers.org/seed.compound/cpd00288" />
                </rdf:Bag>
              </bqbiol:is>
            </rdf:Description>
          </rdf:RDF>
        </sbml:annotation>
      </species>
      <species boundaryCondition="false" compartment="c0" constant="false" hasOnlySubstanceUnits="false" id="M_f6p_B_c" metaid="M_f6p_B_c" name="D_fructose_6_phosphate_c0" sboTerm="SBO:0000247" fbc:charge="-2" fbc:chemicalFormula="C6H11O9P">
        <sbml:annotation>
          <rdf:RDF>
            <rdf:Description rdf:about="#M_f6p_B_c">
              <bqbiol:is>
                <rdf:Bag>
                  <rdf:li rdf:resource="http://identifiers.org/bigg.metabolite/f6p_B" />
                  <rdf:li rdf:resource="http://identifiers.org/inchikey/BGWGXPAPYGQALX-VRPWFDPXSA-L" />
                  <rdf:li rdf:resource="http://identifiers.org/kegg.compound/['C00085']" />
                  <rdf:li rdf:resource="http://identifiers.org/seed.compound/cpd00072" />
                </rdf:Bag>
              </bqbiol:is>
            </rdf:Description>
          </rdf:RDF>
        </sbml:annotation>
      </species>
      <species boundaryCondition="false" compartment="c0" constant="false" hasOnlySubstanceUnits="false" id="M_cys__L_c" metaid="M_cys__L_c" name="L_Cysteine_c0" sboTerm="SBO:0000247" fbc:charge="0" fbc:chemicalFormula="C3H7NO2S">
        <sbml:annotation>
          <rdf:RDF>
            <rdf:Description rdf:about="#M_cys__L_c">
              <bqbiol:is>
                <rdf:Bag>
                  <rdf:li rdf:resource="http://identifiers.org/bigg.metabolite/cys__L" />
                  <rdf:li rdf:resource="http://identifiers.org/inchikey/XUJNEKJLAYXESH-REOHCLBHSA-N" />
                  <rdf:li rdf:resource="http://identifiers.org/kegg.compound/['C00097']" />
                  <rdf:li rdf:resource="http://identifiers.org/seed.compound/cpd00084" />
                </rdf:Bag>
              </bqbiol:is>
            </rdf:Description>
          </rdf:RDF>
        </sbml:annotation>
      </species>
      <species boundaryCondition="false" compartment="c0" constant="false" hasOnlySubstanceUnits="false" id="M_h2s_c" metaid="M_h2s_c" name="H2S_c0" sboTerm="SBO:0000247" fbc:charge="-1" fbc:chemicalFormula="HS">
        <sbml:annotation>
          <rdf:RDF>
            <rdf:Description rdf:about="#M_h2s_c">
              <bqbiol:is>
                <rdf:Bag>
                  <rdf:li rdf:resource="http://identifiers.org/bigg.metabolite/h2s" />
                  <rdf:li rdf:resource="http://identifiers.org/inchikey/RWSOTUBLDIXVET-UHFFFAOYSA-M" />
                  <rdf:li rdf:resource="http://identifiers.org/kegg.compound/['C00283']" />
                  <rdf:li rdf:resource="http://identifiers.org/seed.compound/cpd00239" />
                </rdf:Bag>
              </bqbiol:is>
            </rdf:Description>
          </rdf:RDF>
        </sbml:annotation>
      </species>
      <species boundaryCondition="false" compartment="c0" constant="false" hasOnlySubstanceUnits="false" id="M_glyc3p_c" metaid="M_glyc3p_c" name="Glycerol_3_phosphate_c0" sboTerm="SBO:0000247" fbc:charge="-2" fbc:chemicalFormula="C3H7O6P">
        <sbml:annotation>
          <rdf:RDF>
            <rdf:Description rdf:about="#M_glyc3p_c">
              <bqbiol:is>
                <rdf:Bag>
                  <rdf:li rdf:resource="http://identifiers.org/bigg.metabolite/glyc3p" />
                  <rdf:li rdf:resource="http://identifiers.org/inchikey/AWUCVROLDVIAJX-GSVOUGTGSA-L" />
                  <rdf:li rdf:resource="http://identifiers.org/kegg.compound/['C00093']" />
                  <rdf:li rdf:resource="http://identifiers.org/seed.compound/cpd00080" />
                </rdf:Bag>
              </bqbiol:is>
            </rdf:Description>
          </rdf:RDF>
        </sbml:annotation>
      </species>
      <species boundaryCondition="false" compartment="c0" constant="false" hasOnlySubstanceUnits="false" id="M_dhap_c" metaid="M_dhap_c" name="Glycerone_phosphate_c0" sboTerm="SBO:0000247" fbc:charge="-2" fbc:chemicalFormula="C3H5O6P">
        <sbml:annotation>
          <rdf:RDF>
            <rdf:Description rdf:about="#M_dhap_c">
              <bqbiol:is>
                <rdf:Bag>
                  <rdf:li rdf:resource="http://identifiers.org/bigg.metabolite/dhap" />
                  <rdf:li rdf:resource="http://identifiers.org/inchikey/GNGACRATGGDKBX-UHFFFAOYSA-L" />
                  <rdf:li rdf:resource="http://identifiers.org/kegg.compound/['C00111']" />
                  <rdf:li rdf:resource="http://identifiers.org/seed.compound/cpd00095" />
                </rdf:Bag>
              </bqbiol:is>
            </rdf:Description>
          </rdf:RDF>
        </sbml:annotation>
      </species>
      <species boundaryCondition="false" compartment="c0" constant="false" hasOnlySubstanceUnits="false" id="M_glyc_c" metaid="M_glyc_c" name="Glycerol_c0" sboTerm="SBO:0000247" fbc:charge="0" fbc:chemicalFormula="C3H8O3">
        <sbml:annotation>
          <rdf:RDF>
            <rdf:Description rdf:about="#M_glyc_c">
              <bqbiol:is>
                <rdf:Bag>
                  <rdf:li rdf:resource="http://identifiers.org/bigg.metabolite/glyc" />
                  <rdf:li rdf:resource="http://identifiers.org/inchikey/PEDCQBHIVMGVHV-UHFFFAOYSA-N" />
                  <rdf:li rdf:resource="http://identifiers.org/kegg.compound/['C00116']" />
                  <rdf:li rdf:resource="http://identifiers.org/seed.compound/cpd00100" />
                </rdf:Bag>
              </bqbiol:is>
            </rdf:Description>
          </rdf:RDF>
        </sbml:annotation>
      </species>
      <species boundaryCondition="false" compartment="c0" constant="false" hasOnlySubstanceUnits="false" id="M_so3_c" metaid="M_so3_c" name="Sulfite_c0" sboTerm="SBO:0000247" fbc:charge="-1" fbc:chemicalFormula="HO3S">
        <sbml:annotation>
          <rdf:RDF>
            <rdf:Description rdf:about="#M_so3_c">
              <bqbiol:is>
                <rdf:Bag>
                  <rdf:li rdf:resource="http://identifiers.org/bigg.metabolite/so3" />
                  <rdf:li rdf:resource="http://identifiers.org/inchikey/LSNNMFCWUKXFEE-UHFFFAOYSA-M" />
                  <rdf:li rdf:resource="http://identifiers.org/kegg.compound/['C00094', 'C11481']" />
                  <rdf:li rdf:resource="http://identifiers.org/seed.compound/cpd00081" />
                </rdf:Bag>
              </bqbiol:is>
            </rdf:Description>
          </rdf:RDF>
        </sbml:annotation>
      </species>
      <species boundaryCondition="false" compartment="c0" constant="false" hasOnlySubstanceUnits="false" id="M_fru_c" metaid="M_fru_c" name="D_Fructose_c0" sboTerm="SBO:0000247" fbc:charge="0" fbc:chemicalFormula="C6H12O6">
        <sbml:annotation>
          <rdf:RDF>
            <rdf:Description rdf:about="#M_fru_c">
              <bqbiol:is>
                <rdf:Bag>
                  <rdf:li rdf:resource="http://identifiers.org/bigg.metabolite/fru" />
                  <rdf:li rdf:resource="http://identifiers.org/inchikey/RFSUNEUAIZKAJO-VRPWFDPXSA-N" />
                  <rdf:li rdf:resource="http://identifiers.org/kegg.compound/['C00095']" />
                  <rdf:li rdf:resource="http://identifiers.org/seed.compound/cpd00082" />
                </rdf:Bag>
              </bqbiol:is>
            </rdf:Description>
          </rdf:RDF>
        </sbml:annotation>
      </species>
      <species boundaryCondition="false" compartment="c0" constant="false" hasOnlySubstanceUnits="false" id="M_sbt__D_c" metaid="M_sbt__D_c" name="Sorbitol_c0" sboTerm="SBO:0000247" fbc:charge="0" fbc:chemicalFormula="C6H14O6">
        <sbml:annotation>
          <rdf:RDF>
            <rdf:Description rdf:about="#M_sbt__D_c">
              <bqbiol:is>
                <rdf:Bag>
                  <rdf:li rdf:resource="http://identifiers.org/bigg.metabolite/sbt__D" />
                  <rdf:li rdf:resource="http://identifiers.org/inchikey/FBPFZTCFMRRESA-JGWLITMVSA-N" />
                  <rdf:li rdf:resource="http://identifiers.org/kegg.compound/['C00794']" />
                  <rdf:li rdf:resource="http://identifiers.org/seed.compound/cpd00588" />
                </rdf:Bag>
              </bqbiol:is>
            </rdf:Description>
          </rdf:RDF>
        </sbml:annotation>
      </species>
      <species boundaryCondition="false" compartment="c0" constant="false" hasOnlySubstanceUnits="false" id="M_man1p_c" metaid="M_man1p_c" name="D_Mannose1_phosphate_c0" sboTerm="SBO:0000247" fbc:charge="-2" fbc:chemicalFormula="C6H11O9P">
        <sbml:annotation>
          <rdf:RDF>
            <rdf:Description rdf:about="#M_man1p_c">
              <bqbiol:is>
                <rdf:Bag>
                  <rdf:li rdf:resource="http://identifiers.org/bigg.metabolite/man1p" />
                  <rdf:li rdf:resource="http://identifiers.org/inchikey/HXXFSFRBOHSIMQ-RWOPYEJCSA-L" />
                  <rdf:li rdf:resource="http://identifiers.org/kegg.compound/['C00636']" />
                  <rdf:li rdf:resource="http://identifiers.org/seed.compound/cpd00485" />
                </rdf:Bag>
              </bqbiol:is>
            </rdf:Description>
          </rdf:RDF>
        </sbml:annotation>
      </species>
      <species boundaryCondition="false" compartment="c0" constant="false" hasOnlySubstanceUnits="false" id="M_gdpmann_c" metaid="M_gdpmann_c" name="GDP_mannose_c0" sboTerm="SBO:0000247" fbc:charge="-2" fbc:chemicalFormula="C16H23N5O16P2">
        <sbml:annotation>
          <rdf:RDF>
            <rdf:Description rdf:about="#M_gdpmann_c">
              <bqbiol:is>
                <rdf:Bag>
                  <rdf:li rdf:resource="http://identifiers.org/bigg.metabolite/gdpmann" />
                  <rdf:li rdf:resource="http://identifiers.org/inchikey/MVMSCBBUIHUTGJ-GDJBGNAASA-L" />
                  <rdf:li rdf:resource="http://identifiers.org/kegg.compound/['C00096', 'G10614']" />
                  <rdf:li rdf:resource="http://identifiers.org/seed.compound/cpd00083" />
                </rdf:Bag>
              </bqbiol:is>
            </rdf:Description>
          </rdf:RDF>
        </sbml:annotation>
      </species>
      <species boundaryCondition="false" compartment="c0" constant="false" hasOnlySubstanceUnits="false" id="M_mercppyr_c" metaid="M_mercppyr_c" name="Mercaptopyruvate_c0" sboTerm="SBO:0000247" fbc:charge="-1" fbc:chemicalFormula="C3H3O3S">
        <sbml:annotation>
          <rdf:RDF>
            <rdf:Description rdf:about="#M_mercppyr_c">
              <bqbiol:is>
                <rdf:Bag>
                  <rdf:li rdf:resource="http://identifiers.org/bigg.metabolite/mercppyr" />
                  <rdf:li rdf:resource="http://identifiers.org/inchikey/OJOLFAIGOXZBCI-UHFFFAOYSA-M" />
                  <rdf:li rdf:resource="http://identifiers.org/kegg.compound/['C00957']" />
                  <rdf:li rdf:resource="http://identifiers.org/seed.compound/cpd00706" />
                </rdf:Bag>
              </bqbiol:is>
            </rdf:Description>
          </rdf:RDF>
        </sbml:annotation>
      </species>
      <species boundaryCondition="false" compartment="c0" constant="false" hasOnlySubstanceUnits="false" id="M_cgly_c" metaid="M_cgly_c" name="Cys_Gly_c0" sboTerm="SBO:0000247" fbc:charge="0" fbc:chemicalFormula="C5H10N2O3S">
        <sbml:annotation>
          <rdf:RDF>
            <rdf:Description rdf:about="#M_cgly_c">
              <bqbiol:is>
                <rdf:Bag>
                  <rdf:li rdf:resource="http://identifiers.org/bigg.metabolite/cgly" />
                  <rdf:li rdf:resource="http://identifiers.org/inchikey/ZUKPVRWZDMRIEO-VKHMYHEASA-N" />
                  <rdf:li rdf:resource="http://identifiers.org/kegg.compound/['C01419']" />
                  <rdf:li rdf:resource="http://identifiers.org/seed.compound/cpd01017" />
                </rdf:Bag>
              </bqbiol:is>
            </rdf:Description>
          </rdf:RDF>
        </sbml:annotation>
      </species>
      <species boundaryCondition="false" compartment="c0" constant="false" hasOnlySubstanceUnits="false" id="M_aproa_c" metaid="M_aproa_c" name="3_Aminopropanal_c0" sboTerm="SBO:0000247" fbc:charge="1" fbc:chemicalFormula="C3H8NO">
        <sbml:annotation>
          <rdf:RDF>
            <rdf:Description rdf:about="#M_aproa_c">
              <bqbiol:is>
                <rdf:Bag>
                  <rdf:li rdf:resource="http://identifiers.org/bigg.metabolite/aproa" />
                  <rdf:li rdf:resource="http://identifiers.org/inchikey/PCXDJQZLDDHMGX-UHFFFAOYSA-O" />
                  <rdf:li rdf:resource="http://identifiers.org/kegg.compound/['C05665']" />
                  <rdf:li rdf:resource="http://identifiers.org/seed.compound/cpd01504" />
                </rdf:Bag>
              </bqbiol:is>
            </rdf:Description>
          </rdf:RDF>
        </sbml:annotation>
      </species>
      <species boundaryCondition="false" compartment="c0" constant="false" hasOnlySubstanceUnits="false" id="M_ppcoa_c" metaid="M_ppcoa_c" name="Propionyl_CoA_c0" sboTerm="SBO:0000247" fbc:charge="-4" fbc:chemicalFormula="C24H36N7O17P3S">
        <sbml:annotation>
          <rdf:RDF>
            <rdf:Description rdf:about="#M_ppcoa_c">
              <bqbiol:is>
                <rdf:Bag>
                  <rdf:li rdf:resource="http://identifiers.org/bigg.metabolite/ppcoa" />
                  <rdf:li rdf:resource="http://identifiers.org/inchikey/QAQREVBBADEHPA-IEXPHMLFSA-J" />
                  <rdf:li rdf:resource="http://identifiers.org/kegg.compound/['C00100']" />
                  <rdf:li rdf:resource="http://identifiers.org/seed.compound/cpd00086" />
                </rdf:Bag>
              </bqbiol:is>
            </rdf:Description>
          </rdf:RDF>
        </sbml:annotation>
      </species>
      <species boundaryCondition="false" compartment="c0" constant="false" hasOnlySubstanceUnits="false" id="M_mmcoa__S_c" metaid="M_mmcoa__S_c" name="D_methylmalonyl_CoA_c0" sboTerm="SBO:0000247" fbc:charge="-5" fbc:chemicalFormula="C25H35N7O19P3S">
        <sbml:annotation>
          <rdf:RDF>
            <rdf:Description rdf:about="#M_mmcoa__S_c">
              <bqbiol:is>
                <rdf:Bag>
                  <rdf:li rdf:resource="http://identifiers.org/bigg.metabolite/mmcoa__S" />
                  <rdf:li rdf:resource="http://identifiers.org/inchikey/MZFOKIKEPGUZEN-IBNUZSNCSA-I" />
                  <rdf:li rdf:resource="http://identifiers.org/kegg.compound/['C00683']" />
                  <rdf:li rdf:resource="http://identifiers.org/seed.compound/cpd00519" />
                </rdf:Bag>
              </bqbiol:is>
            </rdf:Description>
          </rdf:RDF>
        </sbml:annotation>
      </species>
      <species boundaryCondition="false" compartment="c0" constant="false" hasOnlySubstanceUnits="false" id="M_6doer_c" metaid="M_6doer_c" name="6doer_c0" sboTerm="SBO:0000247" fbc:charge="0" fbc:chemicalFormula="C21H38O6">
        <sbml:annotation>
          <rdf:RDF>
            <rdf:Description rdf:about="#M_6doer_c">
              <bqbiol:is>
                <rdf:Bag>
                  <rdf:li rdf:resource="http://identifiers.org/bigg.metabolite/6doer" />
                  <rdf:li rdf:resource="http://identifiers.org/seed.compound/6doer" />
                </rdf:Bag>
              </bqbiol:is>
            </rdf:Description>
          </rdf:RDF>
        </sbml:annotation>
      </species>
      <species boundaryCondition="false" compartment="c0" constant="false" hasOnlySubstanceUnits="false" id="M_ppap_c" metaid="M_ppap_c" name="Propionyl_phosphate_c0" sboTerm="SBO:0000247" fbc:charge="-2" fbc:chemicalFormula="C3H5O5P">
        <sbml:annotation>
          <rdf:RDF>
            <rdf:Description rdf:about="#M_ppap_c">
              <bqbiol:is>
                <rdf:Bag>
                  <rdf:li rdf:resource="http://identifiers.org/bigg.metabolite/ppap" />
                  <rdf:li rdf:resource="http://identifiers.org/inchikey/FMNMEQSRDWIBFO-UHFFFAOYSA-L" />
                  <rdf:li rdf:resource="http://identifiers.org/kegg.compound/['C02876']" />
                  <rdf:li rdf:resource="http://identifiers.org/seed.compound/cpd01844" />
                </rdf:Bag>
              </bqbiol:is>
            </rdf:Description>
          </rdf:RDF>
        </sbml:annotation>
      </species>
      <species boundaryCondition="false" compartment="c0" constant="false" hasOnlySubstanceUnits="false" id="M_cpd03560_c" metaid="M_cpd03560_c" name="Propionyladenylate_c0" sboTerm="SBO:0000247" fbc:charge="-1" fbc:chemicalFormula="C13H17N5O8P">
        <sbml:annotation>
          <rdf:RDF>
            <rdf:Description rdf:about="#M_cpd03560_c">
              <bqbiol:is>
                <rdf:Bag>
                  <rdf:li rdf:resource="http://identifiers.org/bigg.metabolite/cpd03560" />
                  <rdf:li rdf:resource="http://identifiers.org/inchikey/ZGNGGJLVZZHLQM-ZRFIDHNTSA-M" />
                  <rdf:li rdf:resource="http://identifiers.org/kegg.compound/['C05983']" />
                  <rdf:li rdf:resource="http://identifiers.org/seed.compound/cpd03560" />
                </rdf:Bag>
              </bqbiol:is>
            </rdf:Description>
          </rdf:RDF>
        </sbml:annotation>
      </species>
      <species boundaryCondition="false" compartment="c0" constant="false" hasOnlySubstanceUnits="false" id="M_2mcit_c" metaid="M_2mcit_c" name="2_Methylcitrate_c0" sboTerm="SBO:0000247" fbc:charge="-3" fbc:chemicalFormula="C7H7O7">
        <sbml:annotation>
          <rdf:RDF>
            <rdf:Description rdf:about="#M_2mcit_c">
              <bqbiol:is>
                <rdf:Bag>
                  <rdf:li rdf:resource="http://identifiers.org/bigg.metabolite/2mcit" />
                  <rdf:li rdf:resource="http://identifiers.org/inchikey/YNOXCRMFGMSKIJ-WVBDSBKLSA-K" />
                  <rdf:li rdf:resource="http://identifiers.org/kegg.compound/['C02225']" />
                  <rdf:li rdf:resource="http://identifiers.org/seed.compound/cpd01501" />
                </rdf:Bag>
              </bqbiol:is>
            </rdf:Description>
          </rdf:RDF>
        </sbml:annotation>
      </species>
      <species boundaryCondition="false" compartment="c0" constant="false" hasOnlySubstanceUnits="false" id="M_thf_c" metaid="M_thf_c" name="Tetrahydrofolate_c0" sboTerm="SBO:0000247" fbc:charge="-2" fbc:chemicalFormula="C19H21N7O6">
        <sbml:annotation>
          <rdf:RDF>
            <rdf:Description rdf:about="#M_thf_c">
              <bqbiol:is>
                <rdf:Bag>
                  <rdf:li rdf:resource="http://identifiers.org/bigg.metabolite/thf" />
                  <rdf:li rdf:resource="http://identifiers.org/inchikey/MSTNYGQPCMXVAQ-RYUDHWBXSA-L" />
                  <rdf:li rdf:resource="http://identifiers.org/kegg.compound/['C00101']" />
                  <rdf:li rdf:resource="http://identifiers.org/seed.compound/cpd00087" />
                </rdf:Bag>
              </bqbiol:is>
            </rdf:Description>
          </rdf:RDF>
        </sbml:annotation>
      </species>
      <species boundaryCondition="false" compartment="c0" constant="false" hasOnlySubstanceUnits="false" id="M_dhf_c" metaid="M_dhf_c" name="Dihydrofolate_c0" sboTerm="SBO:0000247" fbc:charge="-2" fbc:chemicalFormula="C19H19N7O6">
        <sbml:annotation>
          <rdf:RDF>
            <rdf:Description rdf:about="#M_dhf_c">
              <bqbiol:is>
                <rdf:Bag>
                  <rdf:li rdf:resource="http://identifiers.org/bigg.metabolite/dhf" />
                  <rdf:li rdf:resource="http://identifiers.org/inchikey/OZRNSSUDZOLUSN-LBPRGKRZSA-L" />
                  <rdf:li rdf:resource="http://identifiers.org/kegg.compound/['C00415']" />
                  <rdf:li rdf:resource="http://identifiers.org/seed.compound/cpd00330" />
                </rdf:Bag>
              </bqbiol:is>
            </rdf:Description>
          </rdf:RDF>
        </sbml:annotation>
      </species>
      <species boundaryCondition="false" compartment="c0" constant="false" hasOnlySubstanceUnits="false" id="M_fol_c" metaid="M_fol_c" name="Folate_c0" sboTerm="SBO:0000247" fbc:charge="-2" fbc:chemicalFormula="C19H17N7O6">
        <sbml:annotation>
          <rdf:RDF>
            <rdf:Description rdf:about="#M_fol_c">
              <bqbiol:is>
                <rdf:Bag>
                  <rdf:li rdf:resource="http://identifiers.org/bigg.metabolite/fol" />
                  <rdf:li rdf:resource="http://identifiers.org/inchikey/OVBPIULPVIDEAO-LBPRGKRZSA-L" />
                  <rdf:li rdf:resource="http://identifiers.org/kegg.compound/['C00504']" />
                  <rdf:li rdf:resource="http://identifiers.org/seed.compound/cpd00393" />
                </rdf:Bag>
              </bqbiol:is>
            </rdf:Description>
          </rdf:RDF>
        </sbml:annotation>
      </species>
      <species boundaryCondition="false" compartment="c0" constant="false" hasOnlySubstanceUnits="false" id="M_thfyglu_c" metaid="M_thfyglu_c" name="THF_L_glutamate_c0" sboTerm="SBO:0000247" fbc:charge="-3" fbc:chemicalFormula="C24H27N8O9">
        <sbml:annotation>
          <rdf:RDF>
            <rdf:Description rdf:about="#M_thfyglu_c">
              <bqbiol:is>
                <rdf:Bag>
                  <rdf:li rdf:resource="http://identifiers.org/bigg.metabolite/thfyglu" />
                  <rdf:li rdf:resource="http://identifiers.org/inchikey/RXWVHRYZTWZATH-XSLAGTTESA-J" />
                  <rdf:li rdf:resource="http://identifiers.org/kegg.compound/['C03541']" />
                  <rdf:li rdf:resource="http://identifiers.org/seed.compound/cpd06227" />
                </rdf:Bag>
              </bqbiol:is>
            </rdf:Description>
          </rdf:RDF>
        </sbml:annotation>
      </species>
      <species boundaryCondition="false" compartment="c0" constant="false" hasOnlySubstanceUnits="false" id="M_10fthf_c" metaid="M_10fthf_c" name="10_Formyltetrahydrofolate_c0" sboTerm="SBO:0000247" fbc:charge="-2" fbc:chemicalFormula="C20H21N7O7">
        <sbml:annotation>
          <rdf:RDF>
            <rdf:Description rdf:about="#M_10fthf_c">
              <bqbiol:is>
                <rdf:Bag>
                  <rdf:li rdf:resource="http://identifiers.org/bigg.metabolite/10fthf" />
                  <rdf:li rdf:resource="http://identifiers.org/inchikey/AUFGTPPARQZWDO-YPMHNXCESA-L" />
                  <rdf:li rdf:resource="http://identifiers.org/kegg.compound/['C00234']" />
                  <rdf:li rdf:resource="http://identifiers.org/seed.compound/cpd00201" />
                </rdf:Bag>
              </bqbiol:is>
            </rdf:Description>
          </rdf:RDF>
        </sbml:annotation>
      </species>
      <species boundaryCondition="false" compartment="c0" constant="false" hasOnlySubstanceUnits="false" id="M_mlthf_c" metaid="M_mlthf_c" name="5_10_Methylenetetrahydrofolate_c0" sboTerm="SBO:0000247" fbc:charge="-2" fbc:chemicalFormula="C20H21N7O6">
        <sbml:annotation>
          <rdf:RDF>
            <rdf:Description rdf:about="#M_mlthf_c">
              <bqbiol:is>
                <rdf:Bag>
                  <rdf:li rdf:resource="http://identifiers.org/bigg.metabolite/mlthf" />
                  <rdf:li rdf:resource="http://identifiers.org/inchikey/nan" />
                  <rdf:li rdf:resource="http://identifiers.org/kegg.compound/['C00143']" />
                  <rdf:li rdf:resource="http://identifiers.org/seed.compound/cpd00125" />
                </rdf:Bag>
              </bqbiol:is>
            </rdf:Description>
          </rdf:RDF>
        </sbml:annotation>
      </species>
      <species boundaryCondition="false" compartment="c0" constant="false" hasOnlySubstanceUnits="false" id="M_5mthf_c" metaid="M_5mthf_c" name="5_Methyltetrahydrofolate_c0" sboTerm="SBO:0000247" fbc:charge="-2" fbc:chemicalFormula="C20H23N7O6">
        <sbml:annotation>
          <rdf:RDF>
            <rdf:Description rdf:about="#M_5mthf_c">
              <bqbiol:is>
                <rdf:Bag>
                  <rdf:li rdf:resource="http://identifiers.org/bigg.metabolite/5mthf" />
                  <rdf:li rdf:resource="http://identifiers.org/inchikey/nan" />
                  <rdf:li rdf:resource="http://identifiers.org/kegg.compound/['C00440']" />
                  <rdf:li rdf:resource="http://identifiers.org/seed.compound/cpd00345" />
                </rdf:Bag>
              </bqbiol:is>
            </rdf:Description>
          </rdf:RDF>
        </sbml:annotation>
      </species>
      <species boundaryCondition="false" compartment="c0" constant="false" hasOnlySubstanceUnits="false" id="M_adpglc_c" metaid="M_adpglc_c" name="ADPglucose_c0" sboTerm="SBO:0000247" fbc:charge="-2" fbc:chemicalFormula="C16H23N5O15P2">
        <sbml:annotation>
          <rdf:RDF>
            <rdf:Description rdf:about="#M_adpglc_c">
              <bqbiol:is>
                <rdf:Bag>
                  <rdf:li rdf:resource="http://identifiers.org/bigg.metabolite/adpglc" />
                  <rdf:li rdf:resource="http://identifiers.org/inchikey/WFPZSXYXPSUOPY-ROYWQJLOSA-L" />
                  <rdf:li rdf:resource="http://identifiers.org/kegg.compound/['C00498', 'G11109']" />
                  <rdf:li rdf:resource="http://identifiers.org/seed.compound/cpd00387" />
                </rdf:Bag>
              </bqbiol:is>
            </rdf:Description>
          </rdf:RDF>
        </sbml:annotation>
      </species>
      <species boundaryCondition="false" compartment="c0" constant="false" hasOnlySubstanceUnits="false" id="M_cdpglc_c" metaid="M_cdpglc_c" name="CDP_glucose_c0" sboTerm="SBO:0000247" fbc:charge="-2" fbc:chemicalFormula="C15H23N3O16P2">
        <sbml:annotation>
          <rdf:RDF>
            <rdf:Description rdf:about="#M_cdpglc_c">
              <bqbiol:is>
                <rdf:Bag>
                  <rdf:li rdf:resource="http://identifiers.org/bigg.metabolite/cdpglc" />
                  <rdf:li rdf:resource="http://identifiers.org/inchikey/CGPHZDRCVSLMCF-JZMIEXBBSA-L" />
                  <rdf:li rdf:resource="http://identifiers.org/kegg.compound/['C00501']" />
                  <rdf:li rdf:resource="http://identifiers.org/seed.compound/cpd00390" />
                </rdf:Bag>
              </bqbiol:is>
            </rdf:Description>
          </rdf:RDF>
        </sbml:annotation>
      </species>
      <species boundaryCondition="false" compartment="c0" constant="false" hasOnlySubstanceUnits="false" id="M_uri_c" metaid="M_uri_c" name="Uridine_c0" sboTerm="SBO:0000247" fbc:charge="0" fbc:chemicalFormula="C9H12N2O6">
        <sbml:annotation>
          <rdf:RDF>
            <rdf:Description rdf:about="#M_uri_c">
              <bqbiol:is>
                <rdf:Bag>
                  <rdf:li rdf:resource="http://identifiers.org/bigg.metabolite/uri" />
                  <rdf:li rdf:resource="http://identifiers.org/inchikey/DRTQHJPVMGBUCF-XVFCMESISA-N" />
                  <rdf:li rdf:resource="http://identifiers.org/kegg.compound/['C00299']" />
                  <rdf:li rdf:resource="http://identifiers.org/seed.compound/cpd00249" />
                </rdf:Bag>
              </bqbiol:is>
            </rdf:Description>
          </rdf:RDF>
        </sbml:annotation>
      </species>
      <species boundaryCondition="false" compartment="c0" constant="false" hasOnlySubstanceUnits="false" id="M_ura_c" metaid="M_ura_c" name="Uracil_c0" sboTerm="SBO:0000247" fbc:charge="0" fbc:chemicalFormula="C4H4N2O2">
        <sbml:annotation>
          <rdf:RDF>
            <rdf:Description rdf:about="#M_ura_c">
              <bqbiol:is>
                <rdf:Bag>
                  <rdf:li rdf:resource="http://identifiers.org/bigg.metabolite/ura" />
                  <rdf:li rdf:resource="http://identifiers.org/inchikey/ISAKRJDGNUQOIC-UHFFFAOYSA-N" />
                  <rdf:li rdf:resource="http://identifiers.org/kegg.compound/['C00106']" />
                  <rdf:li rdf:resource="http://identifiers.org/seed.compound/cpd00092" />
                </rdf:Bag>
              </bqbiol:is>
            </rdf:Description>
          </rdf:RDF>
        </sbml:annotation>
      </species>
      <species boundaryCondition="false" compartment="c0" constant="false" hasOnlySubstanceUnits="false" id="M_chor_c" metaid="M_chor_c" name="Chorismate_c0" sboTerm="SBO:0000247" fbc:charge="-2" fbc:chemicalFormula="C10H8O6">
        <sbml:annotation>
          <rdf:RDF>
            <rdf:Description rdf:about="#M_chor_c">
              <bqbiol:is>
                <rdf:Bag>
                  <rdf:li rdf:resource="http://identifiers.org/bigg.metabolite/chor" />
                  <rdf:li rdf:resource="http://identifiers.org/inchikey/WTFXTQVDAKGDEY-HTQZYQBOSA-L" />
                  <rdf:li rdf:resource="http://identifiers.org/kegg.compound/['C00251']" />
                  <rdf:li rdf:resource="http://identifiers.org/seed.compound/cpd00216" />
                </rdf:Bag>
              </bqbiol:is>
            </rdf:Description>
          </rdf:RDF>
        </sbml:annotation>
      </species>
      <species boundaryCondition="false" compartment="c0" constant="false" hasOnlySubstanceUnits="false" id="M_anth_c" metaid="M_anth_c" name="Anthranilate_c0" sboTerm="SBO:0000247" fbc:charge="-1" fbc:chemicalFormula="C7H6NO2">
        <sbml:annotation>
          <rdf:RDF>
            <rdf:Description rdf:about="#M_anth_c">
              <bqbiol:is>
                <rdf:Bag>
                  <rdf:li rdf:resource="http://identifiers.org/bigg.metabolite/anth" />
                  <rdf:li rdf:resource="http://identifiers.org/inchikey/RWZYAGGXGHYGMB-UHFFFAOYSA-M" />
                  <rdf:li rdf:resource="http://identifiers.org/kegg.compound/['C00108']" />
                  <rdf:li rdf:resource="http://identifiers.org/seed.compound/cpd00093" />
                </rdf:Bag>
              </bqbiol:is>
            </rdf:Description>
          </rdf:RDF>
        </sbml:annotation>
      </species>
      <species boundaryCondition="false" compartment="c0" constant="false" hasOnlySubstanceUnits="false" id="M_2obut_c" metaid="M_2obut_c" name="2_Oxobutyrate_c0" sboTerm="SBO:0000247" fbc:charge="-1" fbc:chemicalFormula="C4H5O3">
        <sbml:annotation>
          <rdf:RDF>
            <rdf:Description rdf:about="#M_2obut_c">
              <bqbiol:is>
                <rdf:Bag>
                  <rdf:li rdf:resource="http://identifiers.org/bigg.metabolite/2obut" />
                  <rdf:li rdf:resource="http://identifiers.org/inchikey/TYEYBOSBBBHJIV-UHFFFAOYSA-M" />
                  <rdf:li rdf:resource="http://identifiers.org/kegg.compound/['C00109']" />
                  <rdf:li rdf:resource="http://identifiers.org/seed.compound/cpd00094" />
                </rdf:Bag>
              </bqbiol:is>
            </rdf:Description>
          </rdf:RDF>
        </sbml:annotation>
      </species>
      <species boundaryCondition="false" compartment="c0" constant="false" hasOnlySubstanceUnits="false" id="M_r3mmal_c" metaid="M_r3mmal_c" name="D_erythro_3_Methylmalate_c0" sboTerm="SBO:0000247" fbc:charge="-2" fbc:chemicalFormula="C5H6O5">
        <sbml:annotation>
          <rdf:RDF>
            <rdf:Description rdf:about="#M_r3mmal_c">
              <bqbiol:is>
                <rdf:Bag>
                  <rdf:li rdf:resource="http://identifiers.org/bigg.metabolite/r3mmal" />
                  <rdf:li rdf:resource="http://identifiers.org/inchikey/NPYQJIHHTGFBLN-STHAYSLISA-L" />
                  <rdf:li rdf:resource="http://identifiers.org/kegg.compound/['C06032']" />
                  <rdf:li rdf:resource="http://identifiers.org/seed.compound/cpd03593" />
                </rdf:Bag>
              </bqbiol:is>
            </rdf:Description>
          </rdf:RDF>
        </sbml:annotation>
      </species>
      <species boundaryCondition="false" compartment="c0" constant="false" hasOnlySubstanceUnits="false" id="M_suchms_c" metaid="M_suchms_c" name="O_Succinyl_L_homoserine_c0" sboTerm="SBO:0000247" fbc:charge="-1" fbc:chemicalFormula="C8H12NO6">
        <sbml:annotation>
          <rdf:RDF>
            <rdf:Description rdf:about="#M_suchms_c">
              <bqbiol:is>
                <rdf:Bag>
                  <rdf:li rdf:resource="http://identifiers.org/bigg.metabolite/suchms" />
                  <rdf:li rdf:resource="http://identifiers.org/inchikey/GNISQJGXJIDKDJ-YFKPBYRVSA-M" />
                  <rdf:li rdf:resource="http://identifiers.org/kegg.compound/['C01118', 'C05701']" />
                  <rdf:li rdf:resource="http://identifiers.org/seed.compound/cpd00822" />
                </rdf:Bag>
              </bqbiol:is>
            </rdf:Description>
          </rdf:RDF>
        </sbml:annotation>
      </species>
      <species boundaryCondition="false" compartment="c0" constant="false" hasOnlySubstanceUnits="false" id="M_succ_c" metaid="M_succ_c" name="Succinate_c0" sboTerm="SBO:0000247" fbc:charge="-2" fbc:chemicalFormula="C4H4O4">
        <sbml:annotation>
          <rdf:RDF>
            <rdf:Description rdf:about="#M_succ_c">
              <bqbiol:is>
                <rdf:Bag>
                  <rdf:li rdf:resource="http://identifiers.org/bigg.metabolite/succ" />
                  <rdf:li rdf:resource="http://identifiers.org/inchikey/KDYFGRWQOYBRFD-UHFFFAOYSA-L" />
                  <rdf:li rdf:resource="http://identifiers.org/kegg.compound/['C00042']" />
                  <rdf:li rdf:resource="http://identifiers.org/seed.compound/cpd00036" />
                </rdf:Bag>
              </bqbiol:is>
            </rdf:Description>
          </rdf:RDF>
        </sbml:annotation>
      </species>
      <species boundaryCondition="false" compartment="c0" constant="false" hasOnlySubstanceUnits="false" id="M_2hb_c" metaid="M_2hb_c" name="2_Hydroxybutyrate_c0" sboTerm="SBO:0000247" fbc:charge="-1" fbc:chemicalFormula="C4H7O3">
        <sbml:annotation>
          <rdf:RDF>
            <rdf:Description rdf:about="#M_2hb_c">
              <bqbiol:is>
                <rdf:Bag>
                  <rdf:li rdf:resource="http://identifiers.org/bigg.metabolite/2hb" />
                  <rdf:li rdf:resource="http://identifiers.org/inchikey/AFENDNXGAFYKQO-VKHMYHEASA-M" />
                  <rdf:li rdf:resource="http://identifiers.org/kegg.compound/['C05984']" />
                  <rdf:li rdf:resource="http://identifiers.org/seed.compound/cpd03561" />
                </rdf:Bag>
              </bqbiol:is>
            </rdf:Description>
          </rdf:RDF>
        </sbml:annotation>
      </species>
      <species boundaryCondition="false" compartment="c0" constant="false" hasOnlySubstanceUnits="false" id="M_cyst_L_c" metaid="M_cyst_L_c" name="Cystathionine_c0" sboTerm="SBO:0000247" fbc:charge="0" fbc:chemicalFormula="C7H14N2O4S">
        <sbml:annotation>
          <rdf:RDF>
            <rdf:Description rdf:about="#M_cyst_L_c">
              <bqbiol:is>
                <rdf:Bag>
                  <rdf:li rdf:resource="http://identifiers.org/bigg.metabolite/cyst_L" />
                  <rdf:li rdf:resource="http://identifiers.org/inchikey/nan" />
                  <rdf:li rdf:resource="http://identifiers.org/kegg.compound/['C00542']" />
                  <rdf:li rdf:resource="http://identifiers.org/seed.compound/cpd00424" />
                </rdf:Bag>
              </bqbiol:is>
            </rdf:Description>
          </rdf:RDF>
        </sbml:annotation>
      </species>
      <species boundaryCondition="false" compartment="c0" constant="false" hasOnlySubstanceUnits="false" id="M_dolp_c" metaid="M_dolp_c" name="Dolichyl_phosphate_c0" sboTerm="SBO:0000247" fbc:charge="-2" fbc:chemicalFormula="C25H43O4P">
        <sbml:annotation>
          <rdf:RDF>
            <rdf:Description rdf:about="#M_dolp_c">
              <bqbiol:is>
                <rdf:Bag>
                  <rdf:li rdf:resource="http://identifiers.org/bigg.metabolite/dolp" />
                  <rdf:li rdf:resource="http://identifiers.org/inchikey/GYBNOAFGEKAZTA-QOLULZROSA-L" />
                  <rdf:li rdf:resource="http://identifiers.org/kegg.compound/['C00110', 'G10622']" />
                  <rdf:li rdf:resource="http://identifiers.org/seed.compound/cpd11619" />
                </rdf:Bag>
              </bqbiol:is>
            </rdf:Description>
          </rdf:RDF>
        </sbml:annotation>
      </species>
      <species boundaryCondition="false" compartment="c0" constant="false" hasOnlySubstanceUnits="false" id="M_dolmanp_c" metaid="M_dolmanp_c" name="Dolichyl_phosphate_D_mannose_c0" sboTerm="SBO:0000247" fbc:charge="-1" fbc:chemicalFormula="C31H54O9P">
        <sbml:annotation>
          <rdf:RDF>
            <rdf:Description rdf:about="#M_dolmanp_c">
              <bqbiol:is>
                <rdf:Bag>
                  <rdf:li rdf:resource="http://identifiers.org/bigg.metabolite/dolmanp" />
                  <rdf:li rdf:resource="http://identifiers.org/inchikey/AGLXCEGQRIYVRV-DCNFWXCGSA-M" />
                  <rdf:li rdf:resource="http://identifiers.org/kegg.compound/['C03862', 'G10617']" />
                  <rdf:li rdf:resource="http://identifiers.org/seed.compound/cpd12407" />
                </rdf:Bag>
              </bqbiol:is>
            </rdf:Description>
          </rdf:RDF>
        </sbml:annotation>
      </species>
      <species boundaryCondition="false" compartment="c0" constant="false" hasOnlySubstanceUnits="false" id="M_g3p_c" metaid="M_g3p_c" name="Glyceraldehyde3_phosphate_c0" sboTerm="SBO:0000247" fbc:charge="-2" fbc:chemicalFormula="C3H5O6P">
        <sbml:annotation>
          <rdf:RDF>
            <rdf:Description rdf:about="#M_g3p_c">
              <bqbiol:is>
                <rdf:Bag>
                  <rdf:li rdf:resource="http://identifiers.org/bigg.metabolite/g3p" />
                  <rdf:li rdf:resource="http://identifiers.org/inchikey/LXJXRIRHZLFYRP-VKHMYHEASA-L" />
                  <rdf:li rdf:resource="http://identifiers.org/kegg.compound/['C00118']" />
                  <rdf:li rdf:resource="http://identifiers.org/seed.compound/cpd00102" />
                </rdf:Bag>
              </bqbiol:is>
            </rdf:Description>
          </rdf:RDF>
        </sbml:annotation>
      </species>
      <species boundaryCondition="false" compartment="c0" constant="false" hasOnlySubstanceUnits="false" id="M_mthgxl_c" metaid="M_mthgxl_c" name="2_Oxopropanal_c0" sboTerm="SBO:0000247" fbc:charge="0" fbc:chemicalFormula="C3H4O2">
        <sbml:annotation>
          <rdf:RDF>
            <rdf:Description rdf:about="#M_mthgxl_c">
              <bqbiol:is>
                <rdf:Bag>
                  <rdf:li rdf:resource="http://identifiers.org/bigg.metabolite/mthgxl" />
                  <rdf:li rdf:resource="http://identifiers.org/inchikey/AIJULSRZWUXGPQ-UHFFFAOYSA-N" />
                  <rdf:li rdf:resource="http://identifiers.org/kegg.compound/['C00546']" />
                  <rdf:li rdf:resource="http://identifiers.org/seed.compound/cpd00428" />
                </rdf:Bag>
              </bqbiol:is>
            </rdf:Description>
          </rdf:RDF>
        </sbml:annotation>
      </species>
      <species boundaryCondition="false" compartment="c0" constant="false" hasOnlySubstanceUnits="false" id="M_r5p_c" metaid="M_r5p_c" name="ribose_5_phosphate_c0" sboTerm="SBO:0000247" fbc:charge="-2" fbc:chemicalFormula="C5H9O8P">
        <sbml:annotation>
          <rdf:RDF>
            <rdf:Description rdf:about="#M_r5p_c">
              <bqbiol:is>
                <rdf:Bag>
                  <rdf:li rdf:resource="http://identifiers.org/bigg.metabolite/r5p" />
                  <rdf:li rdf:resource="http://identifiers.org/inchikey/nan" />
                  <rdf:li rdf:resource="http://identifiers.org/kegg.compound/['C00117']" />
                  <rdf:li rdf:resource="http://identifiers.org/seed.compound/cpd00101" />
                </rdf:Bag>
              </bqbiol:is>
            </rdf:Description>
          </rdf:RDF>
        </sbml:annotation>
      </species>
      <species boundaryCondition="false" compartment="c0" constant="false" hasOnlySubstanceUnits="false" id="M_adprib_c" metaid="M_adprib_c" name="ADPribose_c0" sboTerm="SBO:0000247" fbc:charge="-2" fbc:chemicalFormula="C15H21N5O14P2">
        <sbml:annotation>
          <rdf:RDF>
            <rdf:Description rdf:about="#M_adprib_c">
              <bqbiol:is>
                <rdf:Bag>
                  <rdf:li rdf:resource="http://identifiers.org/bigg.metabolite/adprib" />
                  <rdf:li rdf:resource="http://identifiers.org/inchikey/nan" />
                  <rdf:li rdf:resource="http://identifiers.org/kegg.compound/['C00301']" />
                  <rdf:li rdf:resource="http://identifiers.org/seed.compound/cpd00251" />
                </rdf:Bag>
              </bqbiol:is>
            </rdf:Description>
          </rdf:RDF>
        </sbml:annotation>
      </species>
      <species boundaryCondition="false" compartment="c0" constant="false" hasOnlySubstanceUnits="false" id="M_ru5p__D_c" metaid="M_ru5p__D_c" name="D_Ribulose5_phosphate_c0" sboTerm="SBO:0000247" fbc:charge="-2" fbc:chemicalFormula="C5H9O8P">
        <sbml:annotation>
          <rdf:RDF>
            <rdf:Description rdf:about="#M_ru5p__D_c">
              <bqbiol:is>
                <rdf:Bag>
                  <rdf:li rdf:resource="http://identifiers.org/bigg.metabolite/ru5p__D" />
                  <rdf:li rdf:resource="http://identifiers.org/inchikey/FNZLKVNUWIIPSJ-UHNVWZDZSA-L" />
                  <rdf:li rdf:resource="http://identifiers.org/kegg.compound/['C00199']" />
                  <rdf:li rdf:resource="http://identifiers.org/seed.compound/cpd00171" />
                </rdf:Bag>
              </bqbiol:is>
            </rdf:Description>
          </rdf:RDF>
        </sbml:annotation>
      </species>
      <species boundaryCondition="false" compartment="c0" constant="false" hasOnlySubstanceUnits="false" id="M_r1p_c" metaid="M_r1p_c" name="Ribose_1_phosphate_c0" sboTerm="SBO:0000247" fbc:charge="-2" fbc:chemicalFormula="C5H9O8P">
        <sbml:annotation>
          <rdf:RDF>
            <rdf:Description rdf:about="#M_r1p_c">
              <bqbiol:is>
                <rdf:Bag>
                  <rdf:li rdf:resource="http://identifiers.org/bigg.metabolite/r1p" />
                  <rdf:li rdf:resource="http://identifiers.org/inchikey/YXJDFQJKERBOBM-TXICZTDVSA-L" />
                  <rdf:li rdf:resource="http://identifiers.org/kegg.compound/['C00620']" />
                  <rdf:li rdf:resource="http://identifiers.org/seed.compound/cpd00475" />
                </rdf:Bag>
              </bqbiol:is>
            </rdf:Description>
          </rdf:RDF>
        </sbml:annotation>
      </species>
      <species boundaryCondition="false" compartment="c0" constant="false" hasOnlySubstanceUnits="false" id="M_13dpg_c" metaid="M_13dpg_c" name="1_3_Bisphospho_D_glycerate_c0" sboTerm="SBO:0000247" fbc:charge="-4" fbc:chemicalFormula="C3H4O10P2">
        <sbml:annotation>
          <rdf:RDF>
            <rdf:Description rdf:about="#M_13dpg_c">
              <bqbiol:is>
                <rdf:Bag>
                  <rdf:li rdf:resource="http://identifiers.org/bigg.metabolite/13dpg" />
                  <rdf:li rdf:resource="http://identifiers.org/inchikey/LJQLQCAXBUHEAZ-UWTATZPHSA-J" />
                  <rdf:li rdf:resource="http://identifiers.org/kegg.compound/['C00236']" />
                  <rdf:li rdf:resource="http://identifiers.org/seed.compound/cpd00203" />
                </rdf:Bag>
              </bqbiol:is>
            </rdf:Description>
          </rdf:RDF>
        </sbml:annotation>
      </species>
      <species boundaryCondition="false" compartment="c0" constant="false" hasOnlySubstanceUnits="false" id="M_2dr5p_c" metaid="M_2dr5p_c" name="deoxyribose_5_phosphate_c0" sboTerm="SBO:0000247" fbc:charge="-2" fbc:chemicalFormula="C5H9O7P">
        <sbml:annotation>
          <rdf:RDF>
            <rdf:Description rdf:about="#M_2dr5p_c">
              <bqbiol:is>
                <rdf:Bag>
                  <rdf:li rdf:resource="http://identifiers.org/bigg.metabolite/2dr5p" />
                  <rdf:li rdf:resource="http://identifiers.org/inchikey/KKZFLSZAWCYPOC-PYHARJCCSA-L" />
                  <rdf:li rdf:resource="http://identifiers.org/kegg.compound/['C00673']" />
                  <rdf:li rdf:resource="http://identifiers.org/seed.compound/cpd00510" />
                </rdf:Bag>
              </bqbiol:is>
            </rdf:Description>
          </rdf:RDF>
        </sbml:annotation>
      </species>
      <species boundaryCondition="false" compartment="c0" constant="false" hasOnlySubstanceUnits="false" id="M_tagdp__D_c" metaid="M_tagdp__D_c" name="D_Tagatose_1_6_biphosphate_c0" sboTerm="SBO:0000247" fbc:charge="-4" fbc:chemicalFormula="C6H10O12P2">
        <sbml:annotation>
          <rdf:RDF>
            <rdf:Description rdf:about="#M_tagdp__D_c">
              <bqbiol:is>
                <rdf:Bag>
                  <rdf:li rdf:resource="http://identifiers.org/bigg.metabolite/tagdp__D" />
                  <rdf:li rdf:resource="http://identifiers.org/inchikey/RNBGYGVWRKECFJ-OEXCPVAWSA-J" />
                  <rdf:li rdf:resource="http://identifiers.org/kegg.compound/['C03785']" />
                  <rdf:li rdf:resource="http://identifiers.org/seed.compound/cpd02371" />
                </rdf:Bag>
              </bqbiol:is>
            </rdf:Description>
          </rdf:RDF>
        </sbml:annotation>
      </species>
      <species boundaryCondition="false" compartment="c0" constant="false" hasOnlySubstanceUnits="false" id="M_prbatp_c" metaid="M_prbatp_c" name="Phosphoribosyl_ATP_c0" sboTerm="SBO:0000247" fbc:charge="-5" fbc:chemicalFormula="C15H20N5O20P4">
        <sbml:annotation>
          <rdf:RDF>
            <rdf:Description rdf:about="#M_prbatp_c">
              <bqbiol:is>
                <rdf:Bag>
                  <rdf:li rdf:resource="http://identifiers.org/bigg.metabolite/prbatp" />
                  <rdf:li rdf:resource="http://identifiers.org/inchikey/RKNHJBVBFHDXGR-KEOHHSTQSA-I" />
                  <rdf:li rdf:resource="http://identifiers.org/kegg.compound/['C02739']" />
                  <rdf:li rdf:resource="http://identifiers.org/seed.compound/cpd01775" />
                </rdf:Bag>
              </bqbiol:is>
            </rdf:Description>
          </rdf:RDF>
        </sbml:annotation>
      </species>
      <species boundaryCondition="false" compartment="c0" constant="false" hasOnlySubstanceUnits="false" id="M_pram_c" metaid="M_pram_c" name="5_Phosphoribosylamine_c0" sboTerm="SBO:0000247" fbc:charge="-1" fbc:chemicalFormula="C5H11NO7P">
        <sbml:annotation>
          <rdf:RDF>
            <rdf:Description rdf:about="#M_pram_c">
              <bqbiol:is>
                <rdf:Bag>
                  <rdf:li rdf:resource="http://identifiers.org/bigg.metabolite/pram" />
                  <rdf:li rdf:resource="http://identifiers.org/inchikey/SKCBPEVYGOQGJN-TXICZTDVSA-M" />
                  <rdf:li rdf:resource="http://identifiers.org/kegg.compound/['C03090']" />
                  <rdf:li rdf:resource="http://identifiers.org/seed.compound/cpd01982" />
                </rdf:Bag>
              </bqbiol:is>
            </rdf:Description>
          </rdf:RDF>
        </sbml:annotation>
      </species>
      <species boundaryCondition="false" compartment="c0" constant="false" hasOnlySubstanceUnits="false" id="M_pran_c" metaid="M_pran_c" name="N_5_phosphoribosyl_anthranilate_c0" sboTerm="SBO:0000247" fbc:charge="-3" fbc:chemicalFormula="C12H13NO9P">
        <sbml:annotation>
          <rdf:RDF>
            <rdf:Description rdf:about="#M_pran_c">
              <bqbiol:is>
                <rdf:Bag>
                  <rdf:li rdf:resource="http://identifiers.org/bigg.metabolite/pran" />
                  <rdf:li rdf:resource="http://identifiers.org/inchikey/PMFMJXPRNJUYMB-GWOFURMSSA-K" />
                  <rdf:li rdf:resource="http://identifiers.org/kegg.compound/['C04302']" />
                  <rdf:li rdf:resource="http://identifiers.org/seed.compound/cpd02642" />
                </rdf:Bag>
              </bqbiol:is>
            </rdf:Description>
          </rdf:RDF>
        </sbml:annotation>
      </species>
      <species boundaryCondition="false" compartment="c0" constant="false" hasOnlySubstanceUnits="false" id="M_btn_c" metaid="M_btn_c" name="BIOT_c0" sboTerm="SBO:0000247" fbc:charge="-1" fbc:chemicalFormula="C10H15N2O3S">
        <sbml:annotation>
          <rdf:RDF>
            <rdf:Description rdf:about="#M_btn_c">
              <bqbiol:is>
                <rdf:Bag>
                  <rdf:li rdf:resource="http://identifiers.org/bigg.metabolite/btn" />
                  <rdf:li rdf:resource="http://identifiers.org/inchikey/YBJHBAHKTGYVGT-ZKWXMUAHSA-M" />
                  <rdf:li rdf:resource="http://identifiers.org/kegg.compound/['C00120']" />
                  <rdf:li rdf:resource="http://identifiers.org/seed.compound/cpd00104" />
                </rdf:Bag>
              </bqbiol:is>
            </rdf:Description>
          </rdf:RDF>
        </sbml:annotation>
      </species>
      <species boundaryCondition="false" compartment="c0" constant="false" hasOnlySubstanceUnits="false" id="M_btamp_c" metaid="M_btamp_c" name="Biotinyl_5_AMP_c0" sboTerm="SBO:0000247" fbc:charge="-1" fbc:chemicalFormula="C20H27N7O9PS">
        <sbml:annotation>
          <rdf:RDF>
            <rdf:Description rdf:about="#M_btamp_c">
              <bqbiol:is>
                <rdf:Bag>
                  <rdf:li rdf:resource="http://identifiers.org/bigg.metabolite/btamp" />
                  <rdf:li rdf:resource="http://identifiers.org/inchikey/UTQCSTJVMLODHM-RHCAYAJFSA-M" />
                  <rdf:li rdf:resource="http://identifiers.org/kegg.compound/['C05921']" />
                  <rdf:li rdf:resource="http://identifiers.org/seed.compound/cpd03517" />
                </rdf:Bag>
              </bqbiol:is>
            </rdf:Description>
          </rdf:RDF>
        </sbml:annotation>
      </species>
      <species boundaryCondition="false" compartment="c0" constant="false" hasOnlySubstanceUnits="false" id="M_fum_c" metaid="M_fum_c" name="Fumarate_c0" sboTerm="SBO:0000247" fbc:charge="-2" fbc:chemicalFormula="C4H2O4">
        <sbml:annotation>
          <rdf:RDF>
            <rdf:Description rdf:about="#M_fum_c">
              <bqbiol:is>
                <rdf:Bag>
                  <rdf:li rdf:resource="http://identifiers.org/bigg.metabolite/fum" />
                  <rdf:li rdf:resource="http://identifiers.org/inchikey/VZCYOOQTPOCHFL-OWOJBTEDSA-L" />
                  <rdf:li rdf:resource="http://identifiers.org/kegg.compound/['C00122']" />
                  <rdf:li rdf:resource="http://identifiers.org/seed.compound/cpd00106" />
                </rdf:Bag>
              </bqbiol:is>
            </rdf:Description>
          </rdf:RDF>
        </sbml:annotation>
      </species>
      <species boundaryCondition="false" compartment="c0" constant="false" hasOnlySubstanceUnits="false" id="M_dcamp_c" metaid="M_dcamp_c" name="Adenylosuccinate_c0" sboTerm="SBO:0000247" fbc:charge="-4" fbc:chemicalFormula="C14H14N5O11P">
        <sbml:annotation>
          <rdf:RDF>
            <rdf:Description rdf:about="#M_dcamp_c">
              <bqbiol:is>
                <rdf:Bag>
                  <rdf:li rdf:resource="http://identifiers.org/bigg.metabolite/dcamp" />
                  <rdf:li rdf:resource="http://identifiers.org/inchikey/nan" />
                  <rdf:li rdf:resource="http://identifiers.org/kegg.compound/['C03794']" />
                  <rdf:li rdf:resource="http://identifiers.org/seed.compound/cpd02375" />
                </rdf:Bag>
              </bqbiol:is>
            </rdf:Description>
          </rdf:RDF>
        </sbml:annotation>
      </species>
      <species boundaryCondition="false" compartment="c0" constant="false" hasOnlySubstanceUnits="false" id="M_argsuc_c" metaid="M_argsuc_c" name="L_Argininosuccinate_c0" sboTerm="SBO:0000247" fbc:charge="-1" fbc:chemicalFormula="C10H17N4O6">
        <sbml:annotation>
          <rdf:RDF>
            <rdf:Description rdf:about="#M_argsuc_c">
              <bqbiol:is>
                <rdf:Bag>
                  <rdf:li rdf:resource="http://identifiers.org/bigg.metabolite/argsuc" />
                  <rdf:li rdf:resource="http://identifiers.org/inchikey/nan" />
                  <rdf:li rdf:resource="http://identifiers.org/kegg.compound/['C03406']" />
                  <rdf:li rdf:resource="http://identifiers.org/seed.compound/cpd02152" />
                </rdf:Bag>
              </bqbiol:is>
            </rdf:Description>
          </rdf:RDF>
        </sbml:annotation>
      </species>
      <species boundaryCondition="false" compartment="c0" constant="false" hasOnlySubstanceUnits="false" id="M_arg__L_c" metaid="M_arg__L_c" name="L_Arginine_c0" sboTerm="SBO:0000247" fbc:charge="1" fbc:chemicalFormula="C6H15N4O2">
        <sbml:annotation>
          <rdf:RDF>
            <rdf:Description rdf:about="#M_arg__L_c">
              <bqbiol:is>
                <rdf:Bag>
                  <rdf:li rdf:resource="http://identifiers.org/bigg.metabolite/arg__L" />
                  <rdf:li rdf:resource="http://identifiers.org/inchikey/ODKSFYDXXFIFQN-BYPYZUCNSA-O" />
                  <rdf:li rdf:resource="http://identifiers.org/kegg.compound/['C00062']" />
                  <rdf:li rdf:resource="http://identifiers.org/seed.compound/cpd00051" />
                </rdf:Bag>
              </bqbiol:is>
            </rdf:Description>
          </rdf:RDF>
        </sbml:annotation>
      </species>
      <species boundaryCondition="false" compartment="c0" constant="false" hasOnlySubstanceUnits="false" id="M_leu__L_c" metaid="M_leu__L_c" name="L_Leucine_c0" sboTerm="SBO:0000247" fbc:charge="0" fbc:chemicalFormula="C6H13NO2">
        <sbml:annotation>
          <rdf:RDF>
            <rdf:Description rdf:about="#M_leu__L_c">
              <bqbiol:is>
                <rdf:Bag>
                  <rdf:li rdf:resource="http://identifiers.org/bigg.metabolite/leu__L" />
                  <rdf:li rdf:resource="http://identifiers.org/inchikey/ROHFNLRQFUQHCH-YFKPBYRVSA-N" />
                  <rdf:li rdf:resource="http://identifiers.org/kegg.compound/['C00123']" />
                  <rdf:li rdf:resource="http://identifiers.org/seed.compound/cpd00107" />
                </rdf:Bag>
              </bqbiol:is>
            </rdf:Description>
          </rdf:RDF>
        </sbml:annotation>
      </species>
      <species boundaryCondition="false" compartment="c0" constant="false" hasOnlySubstanceUnits="false" id="M_4mop_c" metaid="M_4mop_c" name="4MOP_c0" sboTerm="SBO:0000247" fbc:charge="-1" fbc:chemicalFormula="C6H9O3">
        <sbml:annotation>
          <rdf:RDF>
            <rdf:Description rdf:about="#M_4mop_c">
              <bqbiol:is>
                <rdf:Bag>
                  <rdf:li rdf:resource="http://identifiers.org/bigg.metabolite/4mop" />
                  <rdf:li rdf:resource="http://identifiers.org/inchikey/BKAJNAXTPSGJCU-UHFFFAOYSA-M" />
                  <rdf:li rdf:resource="http://identifiers.org/kegg.compound/['C00233']" />
                  <rdf:li rdf:resource="http://identifiers.org/seed.compound/cpd00200" />
                </rdf:Bag>
              </bqbiol:is>
            </rdf:Description>
          </rdf:RDF>
        </sbml:annotation>
      </species>
      <species boundaryCondition="false" compartment="c0" constant="false" hasOnlySubstanceUnits="false" id="M_acnam_c" metaid="M_acnam_c" name="Neu5Ac_c0" sboTerm="SBO:0000247" fbc:charge="-1" fbc:chemicalFormula="C11H18NO9">
        <sbml:annotation>
          <rdf:RDF>
            <rdf:Description rdf:about="#M_acnam_c">
              <bqbiol:is>
                <rdf:Bag>
                  <rdf:li rdf:resource="http://identifiers.org/bigg.metabolite/acnam" />
                  <rdf:li rdf:resource="http://identifiers.org/inchikey/SQVRNKJHWKZAKO-LUWBGTNYSA-M" />
                  <rdf:li rdf:resource="http://identifiers.org/kegg.compound/['C00270']" />
                  <rdf:li rdf:resource="http://identifiers.org/seed.compound/cpd00232" />
                </rdf:Bag>
              </bqbiol:is>
            </rdf:Description>
          </rdf:RDF>
        </sbml:annotation>
      </species>
      <species boundaryCondition="false" compartment="c0" constant="false" hasOnlySubstanceUnits="false" id="M_cmpacna_c" metaid="M_cmpacna_c" name="CMP_N_acetylneuraminate_c0" sboTerm="SBO:0000247" fbc:charge="-2" fbc:chemicalFormula="C20H29N4O16P">
        <sbml:annotation>
          <rdf:RDF>
            <rdf:Description rdf:about="#M_cmpacna_c">
              <bqbiol:is>
                <rdf:Bag>
                  <rdf:li rdf:resource="http://identifiers.org/bigg.metabolite/cmpacna" />
                  <rdf:li rdf:resource="http://identifiers.org/inchikey/TXCIAUNLDRJGJZ-BILDWYJOSA-L" />
                  <rdf:li rdf:resource="http://identifiers.org/kegg.compound/['C00128', 'G10616']" />
                  <rdf:li rdf:resource="http://identifiers.org/seed.compound/cpd00112" />
                </rdf:Bag>
              </bqbiol:is>
            </rdf:Description>
          </rdf:RDF>
        </sbml:annotation>
      </species>
      <species boundaryCondition="false" compartment="c0" constant="false" hasOnlySubstanceUnits="false" id="M_dmpp_c" metaid="M_dmpp_c" name="DMAPP_c0" sboTerm="SBO:0000247" fbc:charge="-3" fbc:chemicalFormula="C5H9O7P2">
        <sbml:annotation>
          <rdf:RDF>
            <rdf:Description rdf:about="#M_dmpp_c">
              <bqbiol:is>
                <rdf:Bag>
                  <rdf:li rdf:resource="http://identifiers.org/bigg.metabolite/dmpp" />
                  <rdf:li rdf:resource="http://identifiers.org/inchikey/CBIDRCWHNCKSTO-UHFFFAOYSA-L" />
                  <rdf:li rdf:resource="http://identifiers.org/kegg.compound/['C00235']" />
                  <rdf:li rdf:resource="http://identifiers.org/seed.compound/cpd00202" />
                </rdf:Bag>
              </bqbiol:is>
            </rdf:Description>
          </rdf:RDF>
        </sbml:annotation>
      </species>
      <species boundaryCondition="false" compartment="c0" constant="false" hasOnlySubstanceUnits="false" id="M_trna_c" metaid="M_trna_c" name="tRNA_c0" sboTerm="SBO:0000247" fbc:charge="0" fbc:chemicalFormula="C10H17O10PR2">
        <sbml:annotation>
          <rdf:RDF>
            <rdf:Description rdf:about="#M_trna_c">
              <bqbiol:is>
                <rdf:Bag>
                  <rdf:li rdf:resource="http://identifiers.org/bigg.metabolite/trna" />
                  <rdf:li rdf:resource="http://identifiers.org/inchikey/nan" />
                  <rdf:li rdf:resource="http://identifiers.org/kegg.compound/['C00066']" />
                  <rdf:li rdf:resource="http://identifiers.org/seed.compound/cpd11615" />
                </rdf:Bag>
              </bqbiol:is>
            </rdf:Description>
          </rdf:RDF>
        </sbml:annotation>
      </species>
      <species boundaryCondition="false" compartment="c0" constant="false" hasOnlySubstanceUnits="false" id="M_6ipadtrna_c" metaid="M_6ipadtrna_c" name="6ipadtrna_c0" sboTerm="SBO:0000247" fbc:charge="0" fbc:chemicalFormula="C15H25O10PR2">
        <sbml:annotation>
          <rdf:RDF>
            <rdf:Description rdf:about="#M_6ipadtrna_c">
              <bqbiol:is>
                <rdf:Bag>
                  <rdf:li rdf:resource="http://identifiers.org/bigg.metabolite/6ipadtrna" />
                  <rdf:li rdf:resource="http://identifiers.org/seed.compound/6ipadtrna" />
                </rdf:Bag>
              </bqbiol:is>
            </rdf:Description>
          </rdf:RDF>
        </sbml:annotation>
      </species>
      <species boundaryCondition="false" compartment="c0" constant="false" hasOnlySubstanceUnits="false" id="M_ins_c" metaid="M_ins_c" name="Inosine_c0" sboTerm="SBO:0000247" fbc:charge="0" fbc:chemicalFormula="C10H12N4O5">
        <sbml:annotation>
          <rdf:RDF>
            <rdf:Description rdf:about="#M_ins_c">
              <bqbiol:is>
                <rdf:Bag>
                  <rdf:li rdf:resource="http://identifiers.org/bigg.metabolite/ins" />
                  <rdf:li rdf:resource="http://identifiers.org/inchikey/UGQMRVRMYYASKQ-KQYNXXCUSA-N" />
                  <rdf:li rdf:resource="http://identifiers.org/kegg.compound/['C00294']" />
                  <rdf:li rdf:resource="http://identifiers.org/seed.compound/cpd00246" />
                </rdf:Bag>
              </bqbiol:is>
            </rdf:Description>
          </rdf:RDF>
        </sbml:annotation>
      </species>
      <species boundaryCondition="false" compartment="c0" constant="false" hasOnlySubstanceUnits="false" id="M_fprica_c" metaid="M_fprica_c" name="FAICAR_c0" sboTerm="SBO:0000247" fbc:charge="-2" fbc:chemicalFormula="C10H13N4O9P">
        <sbml:annotation>
          <rdf:RDF>
            <rdf:Description rdf:about="#M_fprica_c">
              <bqbiol:is>
                <rdf:Bag>
                  <rdf:li rdf:resource="http://identifiers.org/bigg.metabolite/fprica" />
                  <rdf:li rdf:resource="http://identifiers.org/inchikey/ABCOOORLYAOBOZ-KQYNXXCUSA-L" />
                  <rdf:li rdf:resource="http://identifiers.org/kegg.compound/['C04734']" />
                  <rdf:li rdf:resource="http://identifiers.org/seed.compound/cpd02884" />
                </rdf:Bag>
              </bqbiol:is>
            </rdf:Description>
          </rdf:RDF>
        </sbml:annotation>
      </species>
      <species boundaryCondition="false" compartment="c0" constant="false" hasOnlySubstanceUnits="false" id="M_xmp_c" metaid="M_xmp_c" name="XMP_c0" sboTerm="SBO:0000247" fbc:charge="-2" fbc:chemicalFormula="C10H11N4O9P">
        <sbml:annotation>
          <rdf:RDF>
            <rdf:Description rdf:about="#M_xmp_c">
              <bqbiol:is>
                <rdf:Bag>
                  <rdf:li rdf:resource="http://identifiers.org/bigg.metabolite/xmp" />
                  <rdf:li rdf:resource="http://identifiers.org/inchikey/DCTLYFZHFGENCW-UUOKFMHZSA-L" />
                  <rdf:li rdf:resource="http://identifiers.org/kegg.compound/['C00655']" />
                  <rdf:li rdf:resource="http://identifiers.org/seed.compound/cpd00497" />
                </rdf:Bag>
              </bqbiol:is>
            </rdf:Description>
          </rdf:RDF>
        </sbml:annotation>
      </species>
      <species boundaryCondition="false" compartment="c0" constant="false" hasOnlySubstanceUnits="false" id="M_dadp_c" metaid="M_dadp_c" name="dADP_c0" sboTerm="SBO:0000247" fbc:charge="-2" fbc:chemicalFormula="C10H13N5O9P2">
        <sbml:annotation>
          <rdf:RDF>
            <rdf:Description rdf:about="#M_dadp_c">
              <bqbiol:is>
                <rdf:Bag>
                  <rdf:li rdf:resource="http://identifiers.org/bigg.metabolite/dadp" />
                  <rdf:li rdf:resource="http://identifiers.org/inchikey/DAEAPNUQQAICNR-RRKCRQDMSA-L" />
                  <rdf:li rdf:resource="http://identifiers.org/kegg.compound/['C00206']" />
                  <rdf:li rdf:resource="http://identifiers.org/seed.compound/cpd00177" />
                </rdf:Bag>
              </bqbiol:is>
            </rdf:Description>
          </rdf:RDF>
        </sbml:annotation>
      </species>
      <species boundaryCondition="false" compartment="c0" constant="false" hasOnlySubstanceUnits="false" id="M_datp_c" metaid="M_datp_c" name="dATP_c0" sboTerm="SBO:0000247" fbc:charge="-3" fbc:chemicalFormula="C10H13N5O12P3">
        <sbml:annotation>
          <rdf:RDF>
            <rdf:Description rdf:about="#M_datp_c">
              <bqbiol:is>
                <rdf:Bag>
                  <rdf:li rdf:resource="http://identifiers.org/bigg.metabolite/datp" />
                  <rdf:li rdf:resource="http://identifiers.org/inchikey/SUYVUBYJARFZHO-RRKCRQDMSA-K" />
                  <rdf:li rdf:resource="http://identifiers.org/kegg.compound/['C00131']" />
                  <rdf:li rdf:resource="http://identifiers.org/seed.compound/cpd00115" />
                </rdf:Bag>
              </bqbiol:is>
            </rdf:Description>
          </rdf:RDF>
        </sbml:annotation>
      </species>
      <species boundaryCondition="false" compartment="c0" constant="false" hasOnlySubstanceUnits="false" id="M_diala__L_c" metaid="M_diala__L_c" name="Ala_Ala_c0" sboTerm="SBO:0000247" fbc:charge="0" fbc:chemicalFormula="C6H12N2O3">
        <sbml:annotation>
          <rdf:RDF>
            <rdf:Description rdf:about="#M_diala__L_c">
              <bqbiol:is>
                <rdf:Bag>
                  <rdf:li rdf:resource="http://identifiers.org/bigg.metabolite/diala__L" />
                  <rdf:li rdf:resource="http://identifiers.org/inchikey/DEFJQIDDEAULHB-QWWZWVQMSA-N" />
                  <rdf:li rdf:resource="http://identifiers.org/kegg.compound/['C00993']" />
                  <rdf:li rdf:resource="http://identifiers.org/seed.compound/cpd00731" />
                </rdf:Bag>
              </bqbiol:is>
            </rdf:Description>
          </rdf:RDF>
        </sbml:annotation>
      </species>
      <species boundaryCondition="false" compartment="c0" constant="false" hasOnlySubstanceUnits="false" id="M_agm_c" metaid="M_agm_c" name="Agmatine_c0" sboTerm="SBO:0000247" fbc:charge="2" fbc:chemicalFormula="C5H16N4">
        <sbml:annotation>
          <rdf:RDF>
            <rdf:Description rdf:about="#M_agm_c">
              <bqbiol:is>
                <rdf:Bag>
                  <rdf:li rdf:resource="http://identifiers.org/bigg.metabolite/agm" />
                  <rdf:li rdf:resource="http://identifiers.org/inchikey/QYPPJABKJHAVHS-UHFFFAOYSA-P" />
                  <rdf:li rdf:resource="http://identifiers.org/kegg.compound/['C00179']" />
                  <rdf:li rdf:resource="http://identifiers.org/seed.compound/cpd00152" />
                </rdf:Bag>
              </bqbiol:is>
            </rdf:Description>
          </rdf:RDF>
        </sbml:annotation>
      </species>
      <species boundaryCondition="false" compartment="c0" constant="false" hasOnlySubstanceUnits="false" id="M_ptrc_c" metaid="M_ptrc_c" name="Putrescine_c0" sboTerm="SBO:0000247" fbc:charge="2" fbc:chemicalFormula="C4H14N2">
        <sbml:annotation>
          <rdf:RDF>
            <rdf:Description rdf:about="#M_ptrc_c">
              <bqbiol:is>
                <rdf:Bag>
                  <rdf:li rdf:resource="http://identifiers.org/bigg.metabolite/ptrc" />
                  <rdf:li rdf:resource="http://identifiers.org/inchikey/KIDHWZJUCRJVML-UHFFFAOYSA-P" />
                  <rdf:li rdf:resource="http://identifiers.org/kegg.compound/['C00134']" />
                  <rdf:li rdf:resource="http://identifiers.org/seed.compound/cpd00118" />
                </rdf:Bag>
              </bqbiol:is>
            </rdf:Description>
          </rdf:RDF>
        </sbml:annotation>
      </species>
      <species boundaryCondition="false" compartment="c0" constant="false" hasOnlySubstanceUnits="false" id="M_cpd01324_c" metaid="M_cpd01324_c" name="L_Histidinal_c0" sboTerm="SBO:0000247" fbc:charge="1" fbc:chemicalFormula="C6H10N3O">
        <sbml:annotation>
          <rdf:RDF>
            <rdf:Description rdf:about="#M_cpd01324_c">
              <bqbiol:is>
                <rdf:Bag>
                  <rdf:li rdf:resource="http://identifiers.org/bigg.metabolite/cpd01324" />
                  <rdf:li rdf:resource="http://identifiers.org/inchikey/VYOIELONWKIZJS-YFKPBYRVSA-O" />
                  <rdf:li rdf:resource="http://identifiers.org/kegg.compound/['C01929']" />
                  <rdf:li rdf:resource="http://identifiers.org/seed.compound/cpd01324" />
                </rdf:Bag>
              </bqbiol:is>
            </rdf:Description>
          </rdf:RDF>
        </sbml:annotation>
      </species>
      <species boundaryCondition="false" compartment="c0" constant="false" hasOnlySubstanceUnits="false" id="M_his__L_c" metaid="M_his__L_c" name="L_Histidine_c0" sboTerm="SBO:0000247" fbc:charge="0" fbc:chemicalFormula="C6H9N3O2">
        <sbml:annotation>
          <rdf:RDF>
            <rdf:Description rdf:about="#M_his__L_c">
              <bqbiol:is>
                <rdf:Bag>
                  <rdf:li rdf:resource="http://identifiers.org/bigg.metabolite/his__L" />
                  <rdf:li rdf:resource="http://identifiers.org/inchikey/HNDVDQJCIGZPNO-YFKPBYRVSA-N" />
                  <rdf:li rdf:resource="http://identifiers.org/kegg.compound/['C00135']" />
                  <rdf:li rdf:resource="http://identifiers.org/seed.compound/cpd00119" />
                </rdf:Bag>
              </bqbiol:is>
            </rdf:Description>
          </rdf:RDF>
        </sbml:annotation>
      </species>
      <species boundaryCondition="false" compartment="c0" constant="false" hasOnlySubstanceUnits="false" id="M_carn_c" metaid="M_carn_c" name="L_Carnosine_c0" sboTerm="SBO:0000247" fbc:charge="0" fbc:chemicalFormula="C9H14N4O3">
        <sbml:annotation>
          <rdf:RDF>
            <rdf:Description rdf:about="#M_carn_c">
              <bqbiol:is>
                <rdf:Bag>
                  <rdf:li rdf:resource="http://identifiers.org/bigg.metabolite/carn" />
                  <rdf:li rdf:resource="http://identifiers.org/inchikey/nan" />
                  <rdf:li rdf:resource="http://identifiers.org/kegg.compound/None" />
                  <rdf:li rdf:resource="http://identifiers.org/seed.compound/cpd15836" />
                </rdf:Bag>
              </bqbiol:is>
            </rdf:Description>
          </rdf:RDF>
        </sbml:annotation>
      </species>
      <species boundaryCondition="false" compartment="c0" constant="false" hasOnlySubstanceUnits="false" id="M_btal_c" metaid="M_btal_c" name="Butanal_c0" sboTerm="SBO:0000247" fbc:charge="0" fbc:chemicalFormula="C4H8O">
        <sbml:annotation>
          <rdf:RDF>
            <rdf:Description rdf:about="#M_btal_c">
              <bqbiol:is>
                <rdf:Bag>
                  <rdf:li rdf:resource="http://identifiers.org/bigg.metabolite/btal" />
                  <rdf:li rdf:resource="http://identifiers.org/inchikey/ZTQSAGDEMFDKMZ-UHFFFAOYSA-N" />
                  <rdf:li rdf:resource="http://identifiers.org/kegg.compound/['C01412']" />
                  <rdf:li rdf:resource="http://identifiers.org/seed.compound/cpd01011" />
                </rdf:Bag>
              </bqbiol:is>
            </rdf:Description>
          </rdf:RDF>
        </sbml:annotation>
      </species>
      <species boundaryCondition="false" compartment="c0" constant="false" hasOnlySubstanceUnits="false" id="M_btcoa_c" metaid="M_btcoa_c" name="Butyryl_CoA_c0" sboTerm="SBO:0000247" fbc:charge="-4" fbc:chemicalFormula="C25H38N7O17P3S">
        <sbml:annotation>
          <rdf:RDF>
            <rdf:Description rdf:about="#M_btcoa_c">
              <bqbiol:is>
                <rdf:Bag>
                  <rdf:li rdf:resource="http://identifiers.org/bigg.metabolite/btcoa" />
                  <rdf:li rdf:resource="http://identifiers.org/inchikey/nan" />
                  <rdf:li rdf:resource="http://identifiers.org/kegg.compound/['C00136']" />
                  <rdf:li rdf:resource="http://identifiers.org/seed.compound/cpd00120" />
                </rdf:Bag>
              </bqbiol:is>
            </rdf:Description>
          </rdf:RDF>
        </sbml:annotation>
      </species>
      <species boundaryCondition="false" compartment="c0" constant="false" hasOnlySubstanceUnits="false" id="M_succoa_c" metaid="M_succoa_c" name="Succinyl_CoA_c0" sboTerm="SBO:0000247" fbc:charge="-5" fbc:chemicalFormula="C25H35N7O19P3S">
        <sbml:annotation>
          <rdf:RDF>
            <rdf:Description rdf:about="#M_succoa_c">
              <bqbiol:is>
                <rdf:Bag>
                  <rdf:li rdf:resource="http://identifiers.org/bigg.metabolite/succoa" />
                  <rdf:li rdf:resource="http://identifiers.org/inchikey/VNOYUJKHFWYWIR-ITIYDSSPSA-I" />
                  <rdf:li rdf:resource="http://identifiers.org/kegg.compound/['C00091']" />
                  <rdf:li rdf:resource="http://identifiers.org/seed.compound/cpd00078" />
                </rdf:Bag>
              </bqbiol:is>
            </rdf:Description>
          </rdf:RDF>
        </sbml:annotation>
      </species>
      <species boundaryCondition="false" compartment="c0" constant="false" hasOnlySubstanceUnits="false" id="M_23dhmb_c" metaid="M_23dhmb_c" name="2_3_Dihydroxy_isovalerate_c0" sboTerm="SBO:0000247" fbc:charge="-1" fbc:chemicalFormula="C5H9O4">
        <sbml:annotation>
          <rdf:RDF>
            <rdf:Description rdf:about="#M_23dhmb_c">
              <bqbiol:is>
                <rdf:Bag>
                  <rdf:li rdf:resource="http://identifiers.org/bigg.metabolite/23dhmb" />
                  <rdf:li rdf:resource="http://identifiers.org/inchikey/JTEYKUFKXGDTEU-UHFFFAOYSA-M" />
                  <rdf:li rdf:resource="http://identifiers.org/kegg.compound/['C04039']" />
                  <rdf:li rdf:resource="http://identifiers.org/seed.compound/cpd02498" />
                </rdf:Bag>
              </bqbiol:is>
            </rdf:Description>
          </rdf:RDF>
        </sbml:annotation>
      </species>
      <species boundaryCondition="false" compartment="c0" constant="false" hasOnlySubstanceUnits="false" id="M_3mob_c" metaid="M_3mob_c" name="3_Methyl_2_oxobutanoate_c0" sboTerm="SBO:0000247" fbc:charge="-1" fbc:chemicalFormula="C5H7O3">
        <sbml:annotation>
          <rdf:RDF>
            <rdf:Description rdf:about="#M_3mob_c">
              <bqbiol:is>
                <rdf:Bag>
                  <rdf:li rdf:resource="http://identifiers.org/bigg.metabolite/3mob" />
                  <rdf:li rdf:resource="http://identifiers.org/inchikey/QHKABHOOEWYVLI-UHFFFAOYSA-M" />
                  <rdf:li rdf:resource="http://identifiers.org/kegg.compound/['C00141']" />
                  <rdf:li rdf:resource="http://identifiers.org/seed.compound/cpd00123" />
                </rdf:Bag>
              </bqbiol:is>
            </rdf:Description>
          </rdf:RDF>
        </sbml:annotation>
      </species>
      <species boundaryCondition="false" compartment="c0" constant="false" hasOnlySubstanceUnits="false" id="M_3c3hmp_c" metaid="M_3c3hmp_c" name="2_Isopropylmalate_c0" sboTerm="SBO:0000247" fbc:charge="-2" fbc:chemicalFormula="C7H10O5">
        <sbml:annotation>
          <rdf:RDF>
            <rdf:Description rdf:about="#M_3c3hmp_c">
              <bqbiol:is>
                <rdf:Bag>
                  <rdf:li rdf:resource="http://identifiers.org/bigg.metabolite/3c3hmp" />
                  <rdf:li rdf:resource="http://identifiers.org/inchikey/BITYXLXUCSKTJS-ZETCQYMHSA-L" />
                  <rdf:li rdf:resource="http://identifiers.org/kegg.compound/['C02504']" />
                  <rdf:li rdf:resource="http://identifiers.org/seed.compound/cpd01646" />
                </rdf:Bag>
              </bqbiol:is>
            </rdf:Description>
          </rdf:RDF>
        </sbml:annotation>
      </species>
      <species boundaryCondition="false" compartment="c0" constant="false" hasOnlySubstanceUnits="false" id="M_val__L_c" metaid="M_val__L_c" name="L_Valine_c0" sboTerm="SBO:0000247" fbc:charge="0" fbc:chemicalFormula="C5H11NO2">
        <sbml:annotation>
          <rdf:RDF>
            <rdf:Description rdf:about="#M_val__L_c">
              <bqbiol:is>
                <rdf:Bag>
                  <rdf:li rdf:resource="http://identifiers.org/bigg.metabolite/val__L" />
                  <rdf:li rdf:resource="http://identifiers.org/inchikey/KZSNJWFQEVHDMF-BYPYZUCNSA-N" />
                  <rdf:li rdf:resource="http://identifiers.org/kegg.compound/['C00183']" />
                  <rdf:li rdf:resource="http://identifiers.org/seed.compound/cpd00156" />
                </rdf:Bag>
              </bqbiol:is>
            </rdf:Description>
          </rdf:RDF>
        </sbml:annotation>
      </species>
      <species boundaryCondition="false" compartment="c0" constant="false" hasOnlySubstanceUnits="false" id="M_methf_c" metaid="M_methf_c" name="5_10_Methenyltetrahydrofolate_c0" sboTerm="SBO:0000247" fbc:charge="-1" fbc:chemicalFormula="C20H20N7O6">
        <sbml:annotation>
          <rdf:RDF>
            <rdf:Description rdf:about="#M_methf_c">
              <bqbiol:is>
                <rdf:Bag>
                  <rdf:li rdf:resource="http://identifiers.org/bigg.metabolite/methf" />
                  <rdf:li rdf:resource="http://identifiers.org/inchikey/nan" />
                  <rdf:li rdf:resource="http://identifiers.org/kegg.compound/['C00445']" />
                  <rdf:li rdf:resource="http://identifiers.org/seed.compound/cpd00347" />
                </rdf:Bag>
              </bqbiol:is>
            </rdf:Description>
          </rdf:RDF>
        </sbml:annotation>
      </species>
      <species boundaryCondition="false" compartment="c0" constant="false" hasOnlySubstanceUnits="false" id="M_2dhp_c" metaid="M_2dhp_c" name="2_Dehydropantoate_c0" sboTerm="SBO:0000247" fbc:charge="-1" fbc:chemicalFormula="C6H9O4">
        <sbml:annotation>
          <rdf:RDF>
            <rdf:Description rdf:about="#M_2dhp_c">
              <bqbiol:is>
                <rdf:Bag>
                  <rdf:li rdf:resource="http://identifiers.org/bigg.metabolite/2dhp" />
                  <rdf:li rdf:resource="http://identifiers.org/inchikey/PKVVTUWHANFMQC-UHFFFAOYSA-M" />
                  <rdf:li rdf:resource="http://identifiers.org/kegg.compound/['C00966']" />
                  <rdf:li rdf:resource="http://identifiers.org/seed.compound/cpd00712" />
                </rdf:Bag>
              </bqbiol:is>
            </rdf:Description>
          </rdf:RDF>
        </sbml:annotation>
      </species>
      <species boundaryCondition="false" compartment="c0" constant="false" hasOnlySubstanceUnits="false" id="M_gsn_c" metaid="M_gsn_c" name="Guanosine_c0" sboTerm="SBO:0000247" fbc:charge="0" fbc:chemicalFormula="C10H13N5O5">
        <sbml:annotation>
          <rdf:RDF>
            <rdf:Description rdf:about="#M_gsn_c">
              <bqbiol:is>
                <rdf:Bag>
                  <rdf:li rdf:resource="http://identifiers.org/bigg.metabolite/gsn" />
                  <rdf:li rdf:resource="http://identifiers.org/inchikey/NYHBQMYGNKIUIF-UUOKFMHZSA-N" />
                  <rdf:li rdf:resource="http://identifiers.org/kegg.compound/['C00387']" />
                  <rdf:li rdf:resource="http://identifiers.org/seed.compound/cpd00311" />
                </rdf:Bag>
              </bqbiol:is>
            </rdf:Description>
          </rdf:RDF>
        </sbml:annotation>
      </species>
      <species boundaryCondition="false" compartment="c0" constant="false" hasOnlySubstanceUnits="false" id="M_gua_c" metaid="M_gua_c" name="Guanine_c0" sboTerm="SBO:0000247" fbc:charge="0" fbc:chemicalFormula="C5H5N5O">
        <sbml:annotation>
          <rdf:RDF>
            <rdf:Description rdf:about="#M_gua_c">
              <bqbiol:is>
                <rdf:Bag>
                  <rdf:li rdf:resource="http://identifiers.org/bigg.metabolite/gua" />
                  <rdf:li rdf:resource="http://identifiers.org/inchikey/UYTPUPDQBNUYGX-UHFFFAOYSA-N" />
                  <rdf:li rdf:resource="http://identifiers.org/kegg.compound/['C00242']" />
                  <rdf:li rdf:resource="http://identifiers.org/seed.compound/cpd00207" />
                </rdf:Bag>
              </bqbiol:is>
            </rdf:Description>
          </rdf:RDF>
        </sbml:annotation>
      </species>
      <species boundaryCondition="false" compartment="c0" constant="false" hasOnlySubstanceUnits="false" id="M_pro__L_c" metaid="M_pro__L_c" name="L_Proline_c0" sboTerm="SBO:0000247" fbc:charge="0" fbc:chemicalFormula="C5H9NO2">
        <sbml:annotation>
          <rdf:RDF>
            <rdf:Description rdf:about="#M_pro__L_c">
              <bqbiol:is>
                <rdf:Bag>
                  <rdf:li rdf:resource="http://identifiers.org/bigg.metabolite/pro__L" />
                  <rdf:li rdf:resource="http://identifiers.org/inchikey/ONIBWKKTOPOVIA-BYPYZUCNSA-N" />
                  <rdf:li rdf:resource="http://identifiers.org/kegg.compound/['C00148']" />
                  <rdf:li rdf:resource="http://identifiers.org/seed.compound/cpd00129" />
                </rdf:Bag>
              </bqbiol:is>
            </rdf:Description>
          </rdf:RDF>
        </sbml:annotation>
      </species>
      <species boundaryCondition="false" compartment="c0" constant="false" hasOnlySubstanceUnits="false" id="M_1pyr5c_c" metaid="M_1pyr5c_c" name="1_Pyrroline_5_carboxylate_c0" sboTerm="SBO:0000247" fbc:charge="-1" fbc:chemicalFormula="C5H6NO2">
        <sbml:annotation>
          <rdf:RDF>
            <rdf:Description rdf:about="#M_1pyr5c_c">
              <bqbiol:is>
                <rdf:Bag>
                  <rdf:li rdf:resource="http://identifiers.org/bigg.metabolite/1pyr5c" />
                  <rdf:li rdf:resource="http://identifiers.org/inchikey/DWAKNKKXGALPNW-BYPYZUCNSA-M" />
                  <rdf:li rdf:resource="http://identifiers.org/kegg.compound/['C03912']" />
                  <rdf:li rdf:resource="http://identifiers.org/seed.compound/cpd02431" />
                </rdf:Bag>
              </bqbiol:is>
            </rdf:Description>
          </rdf:RDF>
        </sbml:annotation>
      </species>
      <species boundaryCondition="false" compartment="c0" constant="false" hasOnlySubstanceUnits="false" id="M_hdca_c" metaid="M_hdca_c" name="Palmitate_c0" sboTerm="SBO:0000247" fbc:charge="-1" fbc:chemicalFormula="C16H31O2">
        <sbml:annotation>
          <rdf:RDF>
            <rdf:Description rdf:about="#M_hdca_c">
              <bqbiol:is>
                <rdf:Bag>
                  <rdf:li rdf:resource="http://identifiers.org/bigg.metabolite/hdca" />
                  <rdf:li rdf:resource="http://identifiers.org/inchikey/IPCSVZSSVZVIGE-UHFFFAOYSA-M" />
                  <rdf:li rdf:resource="http://identifiers.org/kegg.compound/['C00249']" />
                  <rdf:li rdf:resource="http://identifiers.org/seed.compound/cpd00214" />
                </rdf:Bag>
              </bqbiol:is>
            </rdf:Description>
          </rdf:RDF>
        </sbml:annotation>
      </species>
      <species boundaryCondition="false" compartment="c0" constant="false" hasOnlySubstanceUnits="false" id="M_pmtcoa_c" metaid="M_pmtcoa_c" name="Palmitoyl_CoA_c0" sboTerm="SBO:0000247" fbc:charge="-4" fbc:chemicalFormula="C37H62N7O17P3S">
        <sbml:annotation>
          <rdf:RDF>
            <rdf:Description rdf:about="#M_pmtcoa_c">
              <bqbiol:is>
                <rdf:Bag>
                  <rdf:li rdf:resource="http://identifiers.org/bigg.metabolite/pmtcoa" />
                  <rdf:li rdf:resource="http://identifiers.org/inchikey/MNBKLUUYKPBKDU-BBECNAHFSA-J" />
                  <rdf:li rdf:resource="http://identifiers.org/kegg.compound/['C00154']" />
                  <rdf:li rdf:resource="http://identifiers.org/seed.compound/cpd00134" />
                </rdf:Bag>
              </bqbiol:is>
            </rdf:Description>
          </rdf:RDF>
        </sbml:annotation>
      </species>
      <species boundaryCondition="false" compartment="c0" constant="false" hasOnlySubstanceUnits="false" id="M_achms_c" metaid="M_achms_c" name="O_Acetyl_L_homoserine_c0" sboTerm="SBO:0000247" fbc:charge="0" fbc:chemicalFormula="C6H11NO4">
        <sbml:annotation>
          <rdf:RDF>
            <rdf:Description rdf:about="#M_achms_c">
              <bqbiol:is>
                <rdf:Bag>
                  <rdf:li rdf:resource="http://identifiers.org/bigg.metabolite/achms" />
                  <rdf:li rdf:resource="http://identifiers.org/inchikey/FCXZBWSIAGGPCB-YFKPBYRVSA-N" />
                  <rdf:li rdf:resource="http://identifiers.org/kegg.compound/['C01077', 'C05700']" />
                  <rdf:li rdf:resource="http://identifiers.org/seed.compound/cpd00790" />
                </rdf:Bag>
              </bqbiol:is>
            </rdf:Description>
          </rdf:RDF>
        </sbml:annotation>
      </species>
      <species boundaryCondition="false" compartment="c0" constant="false" hasOnlySubstanceUnits="false" id="M_pphn_c" metaid="M_pphn_c" name="Prephenate_c0" sboTerm="SBO:0000247" fbc:charge="-2" fbc:chemicalFormula="C10H8O6">
        <sbml:annotation>
          <rdf:RDF>
            <rdf:Description rdf:about="#M_pphn_c">
              <bqbiol:is>
                <rdf:Bag>
                  <rdf:li rdf:resource="http://identifiers.org/bigg.metabolite/pphn" />
                  <rdf:li rdf:resource="http://identifiers.org/inchikey/FPWMCUPFBRFMLH-XGAOUMNUSA-L" />
                  <rdf:li rdf:resource="http://identifiers.org/kegg.compound/['C00254']" />
                  <rdf:li rdf:resource="http://identifiers.org/seed.compound/cpd00219" />
                </rdf:Bag>
              </bqbiol:is>
            </rdf:Description>
          </rdf:RDF>
        </sbml:annotation>
      </species>
      <species boundaryCondition="false" compartment="c0" constant="false" hasOnlySubstanceUnits="false" id="M_udpglcur_c" metaid="M_udpglcur_c" name="UDPglucuronate_c0" sboTerm="SBO:0000247" fbc:charge="-3" fbc:chemicalFormula="C15H19N2O18P2">
        <sbml:annotation>
          <rdf:RDF>
            <rdf:Description rdf:about="#M_udpglcur_c">
              <bqbiol:is>
                <rdf:Bag>
                  <rdf:li rdf:resource="http://identifiers.org/bigg.metabolite/udpglcur" />
                  <rdf:li rdf:resource="http://identifiers.org/inchikey/HDYANYHVCAPMJV-LXQIFKJMSA-K" />
                  <rdf:li rdf:resource="http://identifiers.org/kegg.compound/['C00167', 'G10612']" />
                  <rdf:li rdf:resource="http://identifiers.org/seed.compound/cpd00144" />
                </rdf:Bag>
              </bqbiol:is>
            </rdf:Description>
          </rdf:RDF>
        </sbml:annotation>
      </species>
      <species boundaryCondition="false" compartment="c0" constant="false" hasOnlySubstanceUnits="false" id="M_cpd01556_c" metaid="M_cpd01556_c" name="UDP_L_iduronate_c0" sboTerm="SBO:0000247" fbc:charge="-3" fbc:chemicalFormula="C15H19N2O18P2">
        <sbml:annotation>
          <rdf:RDF>
            <rdf:Description rdf:about="#M_cpd01556_c">
              <bqbiol:is>
                <rdf:Bag>
                  <rdf:li rdf:resource="http://identifiers.org/bigg.metabolite/cpd01556" />
                  <rdf:li rdf:resource="http://identifiers.org/inchikey/HDYANYHVCAPMJV-NTWGTYGRSA-K" />
                  <rdf:li rdf:resource="http://identifiers.org/kegg.compound/['C02330']" />
                  <rdf:li rdf:resource="http://identifiers.org/seed.compound/cpd01556" />
                </rdf:Bag>
              </bqbiol:is>
            </rdf:Description>
          </rdf:RDF>
        </sbml:annotation>
      </species>
      <species boundaryCondition="false" compartment="c0" constant="false" hasOnlySubstanceUnits="false" id="M_glyc__R_c" metaid="M_glyc__R_c" name="Glycerate_c0" sboTerm="SBO:0000247" fbc:charge="-1" fbc:chemicalFormula="C3H5O4">
        <sbml:annotation>
          <rdf:RDF>
            <rdf:Description rdf:about="#M_glyc__R_c">
              <bqbiol:is>
                <rdf:Bag>
                  <rdf:li rdf:resource="http://identifiers.org/bigg.metabolite/glyc__R" />
                  <rdf:li rdf:resource="http://identifiers.org/inchikey/RBNPOMFGQQGHHO-UWTATZPHSA-M" />
                  <rdf:li rdf:resource="http://identifiers.org/kegg.compound/['C00258']" />
                  <rdf:li rdf:resource="http://identifiers.org/seed.compound/cpd00223" />
                </rdf:Bag>
              </bqbiol:is>
            </rdf:Description>
          </rdf:RDF>
        </sbml:annotation>
      </species>
      <species boundaryCondition="false" compartment="c0" constant="false" hasOnlySubstanceUnits="false" id="M_cbasp_c" metaid="M_cbasp_c" name="N_Carbamoyl_L_aspartate_c0" sboTerm="SBO:0000247" fbc:charge="-2" fbc:chemicalFormula="C5H6N2O5">
        <sbml:annotation>
          <rdf:RDF>
            <rdf:Description rdf:about="#M_cbasp_c">
              <bqbiol:is>
                <rdf:Bag>
                  <rdf:li rdf:resource="http://identifiers.org/bigg.metabolite/cbasp" />
                  <rdf:li rdf:resource="http://identifiers.org/inchikey/HLKXYZVTANABHZ-REOHCLBHSA-L" />
                  <rdf:li rdf:resource="http://identifiers.org/kegg.compound/['C00438']" />
                  <rdf:li rdf:resource="http://identifiers.org/seed.compound/cpd00343" />
                </rdf:Bag>
              </bqbiol:is>
            </rdf:Description>
          </rdf:RDF>
        </sbml:annotation>
      </species>
      <species boundaryCondition="false" compartment="c0" constant="false" hasOnlySubstanceUnits="false" id="M_orn__L_c" metaid="M_orn__L_c" name="Ornithine_c0" sboTerm="SBO:0000247" fbc:charge="1" fbc:chemicalFormula="C5H13N2O2">
        <sbml:annotation>
          <rdf:RDF>
            <rdf:Description rdf:about="#M_orn__L_c">
              <bqbiol:is>
                <rdf:Bag>
                  <rdf:li rdf:resource="http://identifiers.org/bigg.metabolite/orn__L" />
                  <rdf:li rdf:resource="http://identifiers.org/inchikey/AHLPHDHHMVZTML-BYPYZUCNSA-O" />
                  <rdf:li rdf:resource="http://identifiers.org/kegg.compound/['C00077']" />
                  <rdf:li rdf:resource="http://identifiers.org/seed.compound/cpd00064" />
                </rdf:Bag>
              </bqbiol:is>
            </rdf:Description>
          </rdf:RDF>
        </sbml:annotation>
      </species>
      <species boundaryCondition="false" compartment="c0" constant="false" hasOnlySubstanceUnits="false" id="M_citr__L_c" metaid="M_citr__L_c" name="Citrulline_c0" sboTerm="SBO:0000247" fbc:charge="0" fbc:chemicalFormula="C6H13N3O3">
        <sbml:annotation>
          <rdf:RDF>
            <rdf:Description rdf:about="#M_citr__L_c">
              <bqbiol:is>
                <rdf:Bag>
                  <rdf:li rdf:resource="http://identifiers.org/bigg.metabolite/citr__L" />
                  <rdf:li rdf:resource="http://identifiers.org/inchikey/RHGKLRLOHDJJDR-BYPYZUCNSA-N" />
                  <rdf:li rdf:resource="http://identifiers.org/kegg.compound/['C00327']" />
                  <rdf:li rdf:resource="http://identifiers.org/seed.compound/cpd00274" />
                </rdf:Bag>
              </bqbiol:is>
            </rdf:Description>
          </rdf:RDF>
        </sbml:annotation>
      </species>
      <species boundaryCondition="false" compartment="c0" constant="false" hasOnlySubstanceUnits="false" id="M_5mta_c" metaid="M_5mta_c" name="5_Methylthioadenosine_c0" sboTerm="SBO:0000247" fbc:charge="0" fbc:chemicalFormula="C11H15N5O3S">
        <sbml:annotation>
          <rdf:RDF>
            <rdf:Description rdf:about="#M_5mta_c">
              <bqbiol:is>
                <rdf:Bag>
                  <rdf:li rdf:resource="http://identifiers.org/bigg.metabolite/5mta" />
                  <rdf:li rdf:resource="http://identifiers.org/inchikey/WUUGFSXJNOTRMR-IOSLPCCCSA-N" />
                  <rdf:li rdf:resource="http://identifiers.org/kegg.compound/['C00170']" />
                  <rdf:li rdf:resource="http://identifiers.org/seed.compound/cpd00147" />
                </rdf:Bag>
              </bqbiol:is>
            </rdf:Description>
          </rdf:RDF>
        </sbml:annotation>
      </species>
      <species boundaryCondition="false" compartment="c0" constant="false" hasOnlySubstanceUnits="false" id="M_5mdr1p_c" metaid="M_5mdr1p_c" name="methylthioribose_1_phosphate_c0" sboTerm="SBO:0000247" fbc:charge="-2" fbc:chemicalFormula="C6H11O7PS">
        <sbml:annotation>
          <rdf:RDF>
            <rdf:Description rdf:about="#M_5mdr1p_c">
              <bqbiol:is>
                <rdf:Bag>
                  <rdf:li rdf:resource="http://identifiers.org/bigg.metabolite/5mdr1p" />
                  <rdf:li rdf:resource="http://identifiers.org/inchikey/JTFITTQBRJDSTL-KVTDHHQDSA-L" />
                  <rdf:li rdf:resource="http://identifiers.org/kegg.compound/['C04188']" />
                  <rdf:li rdf:resource="http://identifiers.org/seed.compound/cpd02574" />
                </rdf:Bag>
              </bqbiol:is>
            </rdf:Description>
          </rdf:RDF>
        </sbml:annotation>
      </species>
      <species boundaryCondition="false" compartment="c0" constant="false" hasOnlySubstanceUnits="false" id="M_bgly_c" metaid="M_bgly_c" name="Hippurate_c0" sboTerm="SBO:0000247" fbc:charge="-1" fbc:chemicalFormula="C9H8NO3">
        <sbml:annotation>
          <rdf:RDF>
            <rdf:Description rdf:about="#M_bgly_c">
              <bqbiol:is>
                <rdf:Bag>
                  <rdf:li rdf:resource="http://identifiers.org/bigg.metabolite/bgly" />
                  <rdf:li rdf:resource="http://identifiers.org/inchikey/QIAFMBKCNZACKA-UHFFFAOYSA-M" />
                  <rdf:li rdf:resource="http://identifiers.org/kegg.compound/['C01586']" />
                  <rdf:li rdf:resource="http://identifiers.org/seed.compound/cpd01114" />
                </rdf:Bag>
              </bqbiol:is>
            </rdf:Description>
          </rdf:RDF>
        </sbml:annotation>
      </species>
      <species boundaryCondition="false" compartment="c0" constant="false" hasOnlySubstanceUnits="false" id="M_bz_c" metaid="M_bz_c" name="Benzoate_c0" sboTerm="SBO:0000247" fbc:charge="-1" fbc:chemicalFormula="C7H5O2">
        <sbml:annotation>
          <rdf:RDF>
            <rdf:Description rdf:about="#M_bz_c">
              <bqbiol:is>
                <rdf:Bag>
                  <rdf:li rdf:resource="http://identifiers.org/bigg.metabolite/bz" />
                  <rdf:li rdf:resource="http://identifiers.org/inchikey/WPYMKLBDIGXBTP-UHFFFAOYSA-M" />
                  <rdf:li rdf:resource="http://identifiers.org/kegg.compound/['C00180', 'C00539']" />
                  <rdf:li rdf:resource="http://identifiers.org/seed.compound/cpd00153" />
                </rdf:Bag>
              </bqbiol:is>
            </rdf:Description>
          </rdf:RDF>
        </sbml:annotation>
      </species>
      <species boundaryCondition="false" compartment="c0" constant="false" hasOnlySubstanceUnits="false" id="M_phom_c" metaid="M_phom_c" name="O_Phospho_L_homoserine_c0" sboTerm="SBO:0000247" fbc:charge="-2" fbc:chemicalFormula="C4H8NO6P">
        <sbml:annotation>
          <rdf:RDF>
            <rdf:Description rdf:about="#M_phom_c">
              <bqbiol:is>
                <rdf:Bag>
                  <rdf:li rdf:resource="http://identifiers.org/bigg.metabolite/phom" />
                  <rdf:li rdf:resource="http://identifiers.org/inchikey/FXDNYOANAXWZHG-VKHMYHEASA-L" />
                  <rdf:li rdf:resource="http://identifiers.org/kegg.compound/['C01102']" />
                  <rdf:li rdf:resource="http://identifiers.org/seed.compound/cpd00809" />
                </rdf:Bag>
              </bqbiol:is>
            </rdf:Description>
          </rdf:RDF>
        </sbml:annotation>
      </species>
      <species boundaryCondition="false" compartment="c0" constant="false" hasOnlySubstanceUnits="false" id="M_thr__L_c" metaid="M_thr__L_c" name="L_Threonine_c0" sboTerm="SBO:0000247" fbc:charge="0" fbc:chemicalFormula="C4H9NO3">
        <sbml:annotation>
          <rdf:RDF>
            <rdf:Description rdf:about="#M_thr__L_c">
              <bqbiol:is>
                <rdf:Bag>
                  <rdf:li rdf:resource="http://identifiers.org/bigg.metabolite/thr__L" />
                  <rdf:li rdf:resource="http://identifiers.org/inchikey/AYFVYJQAPQTCCC-GBXIJSLDSA-N" />
                  <rdf:li rdf:resource="http://identifiers.org/kegg.compound/['C00188']" />
                  <rdf:li rdf:resource="http://identifiers.org/seed.compound/cpd00161" />
                </rdf:Bag>
              </bqbiol:is>
            </rdf:Description>
          </rdf:RDF>
        </sbml:annotation>
      </species>
      <species boundaryCondition="false" compartment="c0" constant="false" hasOnlySubstanceUnits="false" id="M_3pg_c" metaid="M_3pg_c" name="3_Phosphoglycerate_c0" sboTerm="SBO:0000247" fbc:charge="-3" fbc:chemicalFormula="C3H4O7P">
        <sbml:annotation>
          <rdf:RDF>
            <rdf:Description rdf:about="#M_3pg_c">
              <bqbiol:is>
                <rdf:Bag>
                  <rdf:li rdf:resource="http://identifiers.org/bigg.metabolite/3pg" />
                  <rdf:li rdf:resource="http://identifiers.org/inchikey/OSJPPGNTCRNQQC-UWTATZPHSA-K" />
                  <rdf:li rdf:resource="http://identifiers.org/kegg.compound/['C00197']" />
                  <rdf:li rdf:resource="http://identifiers.org/seed.compound/cpd00169" />
                </rdf:Bag>
              </bqbiol:is>
            </rdf:Description>
          </rdf:RDF>
        </sbml:annotation>
      </species>
      <species boundaryCondition="false" compartment="c0" constant="false" hasOnlySubstanceUnits="false" id="M_3php_c" metaid="M_3php_c" name="3_Phosphonooxypyruvate_c0" sboTerm="SBO:0000247" fbc:charge="-3" fbc:chemicalFormula="C3H2O7P">
        <sbml:annotation>
          <rdf:RDF>
            <rdf:Description rdf:about="#M_3php_c">
              <bqbiol:is>
                <rdf:Bag>
                  <rdf:li rdf:resource="http://identifiers.org/bigg.metabolite/3php" />
                  <rdf:li rdf:resource="http://identifiers.org/inchikey/LFLUCDOSQPJJBE-UHFFFAOYSA-K" />
                  <rdf:li rdf:resource="http://identifiers.org/kegg.compound/['C03232']" />
                  <rdf:li rdf:resource="http://identifiers.org/seed.compound/cpd02069" />
                </rdf:Bag>
              </bqbiol:is>
            </rdf:Description>
          </rdf:RDF>
        </sbml:annotation>
      </species>
      <species boundaryCondition="false" compartment="c0" constant="false" hasOnlySubstanceUnits="false" id="M_xu5p__D_c" metaid="M_xu5p__D_c" name="D_Xylulose5_phosphate_c0" sboTerm="SBO:0000247" fbc:charge="-2" fbc:chemicalFormula="C5H9O8P">
        <sbml:annotation>
          <rdf:RDF>
            <rdf:Description rdf:about="#M_xu5p__D_c">
              <bqbiol:is>
                <rdf:Bag>
                  <rdf:li rdf:resource="http://identifiers.org/bigg.metabolite/xu5p__D" />
                  <rdf:li rdf:resource="http://identifiers.org/inchikey/FNZLKVNUWIIPSJ-RFZPGFLSSA-L" />
                  <rdf:li rdf:resource="http://identifiers.org/kegg.compound/['C00231']" />
                  <rdf:li rdf:resource="http://identifiers.org/seed.compound/cpd00198" />
                </rdf:Bag>
              </bqbiol:is>
            </rdf:Description>
          </rdf:RDF>
        </sbml:annotation>
      </species>
      <species boundaryCondition="false" compartment="c0" constant="false" hasOnlySubstanceUnits="false" id="M_2ddglcn_c" metaid="M_2ddglcn_c" name="2_keto_3_deoxygluconate_c0" sboTerm="SBO:0000247" fbc:charge="-1" fbc:chemicalFormula="C6H9O6">
        <sbml:annotation>
          <rdf:RDF>
            <rdf:Description rdf:about="#M_2ddglcn_c">
              <bqbiol:is>
                <rdf:Bag>
                  <rdf:li rdf:resource="http://identifiers.org/bigg.metabolite/2ddglcn" />
                  <rdf:li rdf:resource="http://identifiers.org/inchikey/WPAMZTWLKIDIOP-WVZVXSGGSA-M" />
                  <rdf:li rdf:resource="http://identifiers.org/kegg.compound/['C00204']" />
                  <rdf:li rdf:resource="http://identifiers.org/seed.compound/cpd00176" />
                </rdf:Bag>
              </bqbiol:is>
            </rdf:Description>
          </rdf:RDF>
        </sbml:annotation>
      </species>
      <species boundaryCondition="false" compartment="c0" constant="false" hasOnlySubstanceUnits="false" id="M_46dh25dohxn_c" metaid="M_46dh25dohxn_c" name="2_5_Diketo_3_deoxy_D_gluconate_c0" sboTerm="SBO:0000247" fbc:charge="-1" fbc:chemicalFormula="C6H7O6">
        <sbml:annotation>
          <rdf:RDF>
            <rdf:Description rdf:about="#M_46dh25dohxn_c">
              <bqbiol:is>
                <rdf:Bag>
                  <rdf:li rdf:resource="http://identifiers.org/bigg.metabolite/46dh25dohxn" />
                  <rdf:li rdf:resource="http://identifiers.org/inchikey/IBGYNIRCYXIAON-VKHMYHEASA-M" />
                  <rdf:li rdf:resource="http://identifiers.org/kegg.compound/['C04349']" />
                  <rdf:li rdf:resource="http://identifiers.org/seed.compound/cpd02663" />
                </rdf:Bag>
              </bqbiol:is>
            </rdf:Description>
          </rdf:RDF>
        </sbml:annotation>
      </species>
      <species boundaryCondition="false" compartment="c0" constant="false" hasOnlySubstanceUnits="false" id="M_damp_c" metaid="M_damp_c" name="dAMP_c0" sboTerm="SBO:0000247" fbc:charge="-2" fbc:chemicalFormula="C10H12N5O6P">
        <sbml:annotation>
          <rdf:RDF>
            <rdf:Description rdf:about="#M_damp_c">
              <bqbiol:is>
                <rdf:Bag>
                  <rdf:li rdf:resource="http://identifiers.org/bigg.metabolite/damp" />
                  <rdf:li rdf:resource="http://identifiers.org/inchikey/KHWCHTKSEGGWEX-RRKCRQDMSA-L" />
                  <rdf:li rdf:resource="http://identifiers.org/kegg.compound/['C00360']" />
                  <rdf:li rdf:resource="http://identifiers.org/seed.compound/cpd00294" />
                </rdf:Bag>
              </bqbiol:is>
            </rdf:Description>
          </rdf:RDF>
        </sbml:annotation>
      </species>
      <species boundaryCondition="false" compartment="c0" constant="false" hasOnlySubstanceUnits="false" id="M_dtmp_c" metaid="M_dtmp_c" name="dTMP_c0" sboTerm="SBO:0000247" fbc:charge="-2" fbc:chemicalFormula="C10H13N2O8P">
        <sbml:annotation>
          <rdf:RDF>
            <rdf:Description rdf:about="#M_dtmp_c">
              <bqbiol:is>
                <rdf:Bag>
                  <rdf:li rdf:resource="http://identifiers.org/bigg.metabolite/dtmp" />
                  <rdf:li rdf:resource="http://identifiers.org/inchikey/GYOZYWVXFNDGLU-XLPZGREQSA-L" />
                  <rdf:li rdf:resource="http://identifiers.org/kegg.compound/['C00364']" />
                  <rdf:li rdf:resource="http://identifiers.org/seed.compound/cpd00298" />
                </rdf:Bag>
              </bqbiol:is>
            </rdf:Description>
          </rdf:RDF>
        </sbml:annotation>
      </species>
      <species boundaryCondition="false" compartment="c0" constant="false" hasOnlySubstanceUnits="false" id="M_thymd_c" metaid="M_thymd_c" name="Thymidine_c0" sboTerm="SBO:0000247" fbc:charge="0" fbc:chemicalFormula="C10H14N2O5">
        <sbml:annotation>
          <rdf:RDF>
            <rdf:Description rdf:about="#M_thymd_c">
              <bqbiol:is>
                <rdf:Bag>
                  <rdf:li rdf:resource="http://identifiers.org/bigg.metabolite/thymd" />
                  <rdf:li rdf:resource="http://identifiers.org/inchikey/IQFYYKKMVGJFEH-XLPZGREQSA-N" />
                  <rdf:li rdf:resource="http://identifiers.org/kegg.compound/['C00214']" />
                  <rdf:li rdf:resource="http://identifiers.org/seed.compound/cpd00184" />
                </rdf:Bag>
              </bqbiol:is>
            </rdf:Description>
          </rdf:RDF>
        </sbml:annotation>
      </species>
      <species boundaryCondition="false" compartment="c0" constant="false" hasOnlySubstanceUnits="false" id="M_ACP_c" metaid="M_ACP_c" name="ACP_c0" sboTerm="SBO:0000247" fbc:charge="-1" fbc:chemicalFormula="C11H21N2O7PRS">
        <sbml:annotation>
          <rdf:RDF>
            <rdf:Description rdf:about="#M_ACP_c">
              <bqbiol:is>
                <rdf:Bag>
                  <rdf:li rdf:resource="http://identifiers.org/bigg.metabolite/ACP" />
                  <rdf:li rdf:resource="http://identifiers.org/inchikey/nan" />
                  <rdf:li rdf:resource="http://identifiers.org/kegg.compound/['C00229']" />
                  <rdf:li rdf:resource="http://identifiers.org/seed.compound/cpd11493" />
                </rdf:Bag>
              </bqbiol:is>
            </rdf:Description>
          </rdf:RDF>
        </sbml:annotation>
      </species>
      <species boundaryCondition="false" compartment="c0" constant="false" hasOnlySubstanceUnits="false" id="M_acACP_c" metaid="M_acACP_c" name="Acetyl_ACP_c0" sboTerm="SBO:0000247" fbc:charge="-1" fbc:chemicalFormula="C13H23N2O8PRS">
        <sbml:annotation>
          <rdf:RDF>
            <rdf:Description rdf:about="#M_acACP_c">
              <bqbiol:is>
                <rdf:Bag>
                  <rdf:li rdf:resource="http://identifiers.org/bigg.metabolite/acACP" />
                  <rdf:li rdf:resource="http://identifiers.org/inchikey/nan" />
                  <rdf:li rdf:resource="http://identifiers.org/kegg.compound/['C03939']" />
                  <rdf:li rdf:resource="http://identifiers.org/seed.compound/cpd11494" />
                </rdf:Bag>
              </bqbiol:is>
            </rdf:Description>
          </rdf:RDF>
        </sbml:annotation>
      </species>
      <species boundaryCondition="false" compartment="c0" constant="false" hasOnlySubstanceUnits="false" id="M_apoACP_c" metaid="M_apoACP_c" name="apo_ACP_c0" sboTerm="SBO:0000247" fbc:charge="0" fbc:chemicalFormula="HOR">
        <sbml:annotation>
          <rdf:RDF>
            <rdf:Description rdf:about="#M_apoACP_c">
              <bqbiol:is>
                <rdf:Bag>
                  <rdf:li rdf:resource="http://identifiers.org/bigg.metabolite/apoACP" />
                  <rdf:li rdf:resource="http://identifiers.org/inchikey/nan" />
                  <rdf:li rdf:resource="http://identifiers.org/kegg.compound/['C03688']" />
                  <rdf:li rdf:resource="http://identifiers.org/seed.compound/cpd12370" />
                </rdf:Bag>
              </bqbiol:is>
            </rdf:Description>
          </rdf:RDF>
        </sbml:annotation>
      </species>
      <species boundaryCondition="false" compartment="c0" constant="false" hasOnlySubstanceUnits="false" id="M_malACP_c" metaid="M_malACP_c" name="Malonyl_acyl_carrierprotein__c0" sboTerm="SBO:0000247" fbc:charge="-2" fbc:chemicalFormula="C14H22N2O10PRS">
        <sbml:annotation>
          <rdf:RDF>
            <rdf:Description rdf:about="#M_malACP_c">
              <bqbiol:is>
                <rdf:Bag>
                  <rdf:li rdf:resource="http://identifiers.org/bigg.metabolite/malACP" />
                  <rdf:li rdf:resource="http://identifiers.org/inchikey/nan" />
                  <rdf:li rdf:resource="http://identifiers.org/kegg.compound/['C01209']" />
                  <rdf:li rdf:resource="http://identifiers.org/seed.compound/cpd11492" />
                </rdf:Bag>
              </bqbiol:is>
            </rdf:Description>
          </rdf:RDF>
        </sbml:annotation>
      </species>
      <species boundaryCondition="false" compartment="c0" constant="false" hasOnlySubstanceUnits="false" id="M_xylu__D_c" metaid="M_xylu__D_c" name="D_Lyxulose_c0" sboTerm="SBO:0000247" fbc:charge="0" fbc:chemicalFormula="C5H10O5">
        <sbml:annotation>
          <rdf:RDF>
            <rdf:Description rdf:about="#M_xylu__D_c">
              <bqbiol:is>
                <rdf:Bag>
                  <rdf:li rdf:resource="http://identifiers.org/bigg.metabolite/xylu__D" />
                  <rdf:li rdf:resource="http://identifiers.org/inchikey/nan" />
                  <rdf:li rdf:resource="http://identifiers.org/kegg.compound/['C00310']" />
                  <rdf:li rdf:resource="http://identifiers.org/seed.compound/cpd00259" />
                </rdf:Bag>
              </bqbiol:is>
            </rdf:Description>
          </rdf:RDF>
        </sbml:annotation>
      </species>
      <species boundaryCondition="false" compartment="c0" constant="false" hasOnlySubstanceUnits="false" id="M_ipdp_c" metaid="M_ipdp_c" name="Isopentenyldiphosphate_c0" sboTerm="SBO:0000247" fbc:charge="-2" fbc:chemicalFormula="C5H10O7P2">
        <sbml:annotation>
          <rdf:RDF>
            <rdf:Description rdf:about="#M_ipdp_c">
              <bqbiol:is>
                <rdf:Bag>
                  <rdf:li rdf:resource="http://identifiers.org/bigg.metabolite/ipdp" />
                  <rdf:li rdf:resource="http://identifiers.org/inchikey/NUHSROFQTUXZQQ-UHFFFAOYSA-L" />
                  <rdf:li rdf:resource="http://identifiers.org/kegg.compound/['C00129']" />
                  <rdf:li rdf:resource="http://identifiers.org/seed.compound/cpd00113" />
                </rdf:Bag>
              </bqbiol:is>
            </rdf:Description>
          </rdf:RDF>
        </sbml:annotation>
      </species>
      <species boundaryCondition="false" compartment="c0" constant="false" hasOnlySubstanceUnits="false" id="M_ggdp_c" metaid="M_ggdp_c" name="Geranylgeranyl_diphosphate_c0" sboTerm="SBO:0000247" fbc:charge="-2" fbc:chemicalFormula="C20H34O7P2">
        <sbml:annotation>
          <rdf:RDF>
            <rdf:Description rdf:about="#M_ggdp_c">
              <bqbiol:is>
                <rdf:Bag>
                  <rdf:li rdf:resource="http://identifiers.org/bigg.metabolite/ggdp" />
                  <rdf:li rdf:resource="http://identifiers.org/inchikey/OINNEUNVOZHBOX-QIRCYJPOSA-L" />
                  <rdf:li rdf:resource="http://identifiers.org/kegg.compound/['C00353']" />
                  <rdf:li rdf:resource="http://identifiers.org/seed.compound/cpd00289" />
                </rdf:Bag>
              </bqbiol:is>
            </rdf:Description>
          </rdf:RDF>
        </sbml:annotation>
      </species>
      <species boundaryCondition="false" compartment="c0" constant="false" hasOnlySubstanceUnits="false" id="M_dcmp_c" metaid="M_dcmp_c" name="dCMP_c0" sboTerm="SBO:0000247" fbc:charge="-2" fbc:chemicalFormula="C9H12N3O7P">
        <sbml:annotation>
          <rdf:RDF>
            <rdf:Description rdf:about="#M_dcmp_c">
              <bqbiol:is>
                <rdf:Bag>
                  <rdf:li rdf:resource="http://identifiers.org/bigg.metabolite/dcmp" />
                  <rdf:li rdf:resource="http://identifiers.org/inchikey/NCMVOABPESMRCP-SHYZEUOFSA-L" />
                  <rdf:li rdf:resource="http://identifiers.org/kegg.compound/['C00239']" />
                  <rdf:li rdf:resource="http://identifiers.org/seed.compound/cpd00206" />
                </rdf:Bag>
              </bqbiol:is>
            </rdf:Description>
          </rdf:RDF>
        </sbml:annotation>
      </species>
      <species boundaryCondition="false" compartment="c0" constant="false" hasOnlySubstanceUnits="false" id="M_dump_c" metaid="M_dump_c" name="dUMP_c0" sboTerm="SBO:0000247" fbc:charge="-2" fbc:chemicalFormula="C9H11N2O8P">
        <sbml:annotation>
          <rdf:RDF>
            <rdf:Description rdf:about="#M_dump_c">
              <bqbiol:is>
                <rdf:Bag>
                  <rdf:li rdf:resource="http://identifiers.org/bigg.metabolite/dump" />
                  <rdf:li rdf:resource="http://identifiers.org/inchikey/JSRLJPSBLDHEIO-SHYZEUOFSA-L" />
                  <rdf:li rdf:resource="http://identifiers.org/kegg.compound/['C00365']" />
                  <rdf:li rdf:resource="http://identifiers.org/seed.compound/cpd00299" />
                </rdf:Bag>
              </bqbiol:is>
            </rdf:Description>
          </rdf:RDF>
        </sbml:annotation>
      </species>
      <species boundaryCondition="false" compartment="c0" constant="false" hasOnlySubstanceUnits="false" id="M_dcyt_c" metaid="M_dcyt_c" name="Deoxycytidine_c0" sboTerm="SBO:0000247" fbc:charge="0" fbc:chemicalFormula="C9H13N3O4">
        <sbml:annotation>
          <rdf:RDF>
            <rdf:Description rdf:about="#M_dcyt_c">
              <bqbiol:is>
                <rdf:Bag>
                  <rdf:li rdf:resource="http://identifiers.org/bigg.metabolite/dcyt" />
                  <rdf:li rdf:resource="http://identifiers.org/inchikey/CKTSBUTUHBMZGZ-SHYZEUOFSA-N" />
                  <rdf:li rdf:resource="http://identifiers.org/kegg.compound/['C00881']" />
                  <rdf:li rdf:resource="http://identifiers.org/seed.compound/cpd00654" />
                </rdf:Bag>
              </bqbiol:is>
            </rdf:Description>
          </rdf:RDF>
        </sbml:annotation>
      </species>
      <species boundaryCondition="false" compartment="c0" constant="false" hasOnlySubstanceUnits="false" id="M_dcdp_c" metaid="M_dcdp_c" name="dCDP_c0" sboTerm="SBO:0000247" fbc:charge="-2" fbc:chemicalFormula="C9H13N3O10P2">
        <sbml:annotation>
          <rdf:RDF>
            <rdf:Description rdf:about="#M_dcdp_c">
              <bqbiol:is>
                <rdf:Bag>
                  <rdf:li rdf:resource="http://identifiers.org/bigg.metabolite/dcdp" />
                  <rdf:li rdf:resource="http://identifiers.org/inchikey/FTDHDKPUHBLBTL-SHYZEUOFSA-L" />
                  <rdf:li rdf:resource="http://identifiers.org/kegg.compound/['C00705']" />
                  <rdf:li rdf:resource="http://identifiers.org/seed.compound/cpd00533" />
                </rdf:Bag>
              </bqbiol:is>
            </rdf:Description>
          </rdf:RDF>
        </sbml:annotation>
      </species>
      <species boundaryCondition="false" compartment="c0" constant="false" hasOnlySubstanceUnits="false" id="M_3psme_c" metaid="M_3psme_c" name="5_O__1_Carboxyvinyl_3_phosphoshikimate_c0" sboTerm="SBO:0000247" fbc:charge="-4" fbc:chemicalFormula="C10H9O10P">
        <sbml:annotation>
          <rdf:RDF>
            <rdf:Description rdf:about="#M_3psme_c">
              <bqbiol:is>
                <rdf:Bag>
                  <rdf:li rdf:resource="http://identifiers.org/bigg.metabolite/3psme" />
                  <rdf:li rdf:resource="http://identifiers.org/inchikey/QUTYKIXIUDQOLK-PRJMDXOYSA-J" />
                  <rdf:li rdf:resource="http://identifiers.org/kegg.compound/['C01269']" />
                  <rdf:li rdf:resource="http://identifiers.org/seed.compound/cpd00932" />
                </rdf:Bag>
              </bqbiol:is>
            </rdf:Description>
          </rdf:RDF>
        </sbml:annotation>
      </species>
      <species boundaryCondition="false" compartment="c0" constant="false" hasOnlySubstanceUnits="false" id="M_4adcho_c" metaid="M_4adcho_c" name="ADC_c0" sboTerm="SBO:0000247" fbc:charge="-1" fbc:chemicalFormula="C10H10NO5">
        <sbml:annotation>
          <rdf:RDF>
            <rdf:Description rdf:about="#M_4adcho_c">
              <bqbiol:is>
                <rdf:Bag>
                  <rdf:li rdf:resource="http://identifiers.org/bigg.metabolite/4adcho" />
                  <rdf:li rdf:resource="http://identifiers.org/inchikey/OIUJHGOLFKDBSU-HTQZYQBOSA-M" />
                  <rdf:li rdf:resource="http://identifiers.org/kegg.compound/['C11355']" />
                  <rdf:li rdf:resource="http://identifiers.org/seed.compound/cpd08210" />
                </rdf:Bag>
              </bqbiol:is>
            </rdf:Description>
          </rdf:RDF>
        </sbml:annotation>
      </species>
      <species boundaryCondition="false" compartment="c0" constant="false" hasOnlySubstanceUnits="false" id="M_nac_c" metaid="M_nac_c" name="Niacin_c0" sboTerm="SBO:0000247" fbc:charge="-1" fbc:chemicalFormula="C6H4NO2">
        <sbml:annotation>
          <rdf:RDF>
            <rdf:Description rdf:about="#M_nac_c">
              <bqbiol:is>
                <rdf:Bag>
                  <rdf:li rdf:resource="http://identifiers.org/bigg.metabolite/nac" />
                  <rdf:li rdf:resource="http://identifiers.org/inchikey/PVNIIMVLHYAWGP-UHFFFAOYSA-M" />
                  <rdf:li rdf:resource="http://identifiers.org/kegg.compound/['C00253']" />
                  <rdf:li rdf:resource="http://identifiers.org/seed.compound/cpd00218" />
                </rdf:Bag>
              </bqbiol:is>
            </rdf:Description>
          </rdf:RDF>
        </sbml:annotation>
      </species>
      <species boundaryCondition="false" compartment="c0" constant="false" hasOnlySubstanceUnits="false" id="M_nicrnt_c" metaid="M_nicrnt_c" name="Nicotinate_ribonucleotide_c0" sboTerm="SBO:0000247" fbc:charge="-2" fbc:chemicalFormula="C11H12NO9P">
        <sbml:annotation>
          <rdf:RDF>
            <rdf:Description rdf:about="#M_nicrnt_c">
              <bqbiol:is>
                <rdf:Bag>
                  <rdf:li rdf:resource="http://identifiers.org/bigg.metabolite/nicrnt" />
                  <rdf:li rdf:resource="http://identifiers.org/inchikey/JOUIQRNQJGXQDC-ZYUZMQFOSA-L" />
                  <rdf:li rdf:resource="http://identifiers.org/kegg.compound/['C01185']" />
                  <rdf:li rdf:resource="http://identifiers.org/seed.compound/cpd00873" />
                </rdf:Bag>
              </bqbiol:is>
            </rdf:Description>
          </rdf:RDF>
        </sbml:annotation>
      </species>
      <species boundaryCondition="false" compartment="c0" constant="false" hasOnlySubstanceUnits="false" id="M_glyald_c" metaid="M_glyald_c" name="D_Glyceraldehyde_c0" sboTerm="SBO:0000247" fbc:charge="0" fbc:chemicalFormula="C3H6O3">
        <sbml:annotation>
          <rdf:RDF>
            <rdf:Description rdf:about="#M_glyald_c">
              <bqbiol:is>
                <rdf:Bag>
                  <rdf:li rdf:resource="http://identifiers.org/bigg.metabolite/glyald" />
                  <rdf:li rdf:resource="http://identifiers.org/inchikey/MNQZXJOMYWMBOU-VKHMYHEASA-N" />
                  <rdf:li rdf:resource="http://identifiers.org/kegg.compound/['C00577']" />
                  <rdf:li rdf:resource="http://identifiers.org/seed.compound/cpd00448" />
                </rdf:Bag>
              </bqbiol:is>
            </rdf:Description>
          </rdf:RDF>
        </sbml:annotation>
      </species>
      <species boundaryCondition="false" compartment="c0" constant="false" hasOnlySubstanceUnits="false" id="M_hom__L_c" metaid="M_hom__L_c" name="L_Homoserine_c0" sboTerm="SBO:0000247" fbc:charge="0" fbc:chemicalFormula="C4H9NO3">
        <sbml:annotation>
          <rdf:RDF>
            <rdf:Description rdf:about="#M_hom__L_c">
              <bqbiol:is>
                <rdf:Bag>
                  <rdf:li rdf:resource="http://identifiers.org/bigg.metabolite/hom__L" />
                  <rdf:li rdf:resource="http://identifiers.org/inchikey/UKAUYVFTDYCKQA-VKHMYHEASA-N" />
                  <rdf:li rdf:resource="http://identifiers.org/kegg.compound/['C00263']" />
                  <rdf:li rdf:resource="http://identifiers.org/seed.compound/cpd00227" />
                </rdf:Bag>
              </bqbiol:is>
            </rdf:Description>
          </rdf:RDF>
        </sbml:annotation>
      </species>
      <species boundaryCondition="false" compartment="c0" constant="false" hasOnlySubstanceUnits="false" id="M_aspsa_c" metaid="M_aspsa_c" name="L_Aspartate4_semialdehyde_c0" sboTerm="SBO:0000247" fbc:charge="0" fbc:chemicalFormula="C4H7NO3">
        <sbml:annotation>
          <rdf:RDF>
            <rdf:Description rdf:about="#M_aspsa_c">
              <bqbiol:is>
                <rdf:Bag>
                  <rdf:li rdf:resource="http://identifiers.org/bigg.metabolite/aspsa" />
                  <rdf:li rdf:resource="http://identifiers.org/inchikey/HOSWPDPVFBCLSY-VKHMYHEASA-N" />
                  <rdf:li rdf:resource="http://identifiers.org/kegg.compound/['C00441']" />
                  <rdf:li rdf:resource="http://identifiers.org/seed.compound/cpd00346" />
                </rdf:Bag>
              </bqbiol:is>
            </rdf:Description>
          </rdf:RDF>
        </sbml:annotation>
      </species>
      <species boundaryCondition="false" compartment="c0" constant="false" hasOnlySubstanceUnits="false" id="M_cdpdag_BS_c" metaid="M_cdpdag_BS_c" name="cpd11427_c0" sboTerm="SBO:0000247" fbc:charge="-200" fbc:chemicalFormula="C4336H7772N300O1500P200">
        <sbml:annotation>
          <rdf:RDF>
            <rdf:Description rdf:about="#M_cdpdag_BS_c">
              <bqbiol:is>
                <rdf:Bag>
                  <rdf:li rdf:resource="http://identifiers.org/bigg.metabolite/cdpdag_BS" />
                  <rdf:li rdf:resource="http://identifiers.org/inchikey/nan" />
                  <rdf:li rdf:resource="http://identifiers.org/kegg.compound/['C00269']" />
                  <rdf:li rdf:resource="http://identifiers.org/seed.compound/cpd11427" />
                </rdf:Bag>
              </bqbiol:is>
            </rdf:Description>
          </rdf:RDF>
        </sbml:annotation>
      </species>
      <species boundaryCondition="false" compartment="c0" constant="false" hasOnlySubstanceUnits="false" id="M_pgp_EC_c" metaid="M_pgp_EC_c" name="cpd11454_c0" sboTerm="SBO:0000247" fbc:charge="-300" fbc:chemicalFormula="C3736H7172O1300P200">
        <sbml:annotation>
          <rdf:RDF>
            <rdf:Description rdf:about="#M_pgp_EC_c">
              <bqbiol:is>
                <rdf:Bag>
                  <rdf:li rdf:resource="http://identifiers.org/bigg.metabolite/pgp_EC" />
                  <rdf:li rdf:resource="http://identifiers.org/inchikey/nan" />
                  <rdf:li rdf:resource="http://identifiers.org/kegg.compound/['C03892']" />
                  <rdf:li rdf:resource="http://identifiers.org/seed.compound/cpd11454" />
                </rdf:Bag>
              </bqbiol:is>
            </rdf:Description>
          </rdf:RDF>
        </sbml:annotation>
      </species>
      <species boundaryCondition="false" compartment="c0" constant="false" hasOnlySubstanceUnits="false" id="M_man6p_c" metaid="M_man6p_c" name="D_mannose_6_phosphate_c0" sboTerm="SBO:0000247" fbc:charge="-2" fbc:chemicalFormula="C6H11O9P">
        <sbml:annotation>
          <rdf:RDF>
            <rdf:Description rdf:about="#M_man6p_c">
              <bqbiol:is>
                <rdf:Bag>
                  <rdf:li rdf:resource="http://identifiers.org/bigg.metabolite/man6p" />
                  <rdf:li rdf:resource="http://identifiers.org/inchikey/nan" />
                  <rdf:li rdf:resource="http://identifiers.org/kegg.compound/['C00275']" />
                  <rdf:li rdf:resource="http://identifiers.org/seed.compound/cpd00235" />
                </rdf:Bag>
              </bqbiol:is>
            </rdf:Description>
          </rdf:RDF>
        </sbml:annotation>
      </species>
      <species boundaryCondition="false" compartment="c0" constant="false" hasOnlySubstanceUnits="false" id="M_e4p_c" metaid="M_e4p_c" name="D_Erythrose4_phosphate_c0" sboTerm="SBO:0000247" fbc:charge="-2" fbc:chemicalFormula="C4H7O7P">
        <sbml:annotation>
          <rdf:RDF>
            <rdf:Description rdf:about="#M_e4p_c">
              <bqbiol:is>
                <rdf:Bag>
                  <rdf:li rdf:resource="http://identifiers.org/bigg.metabolite/e4p" />
                  <rdf:li rdf:resource="http://identifiers.org/inchikey/NGHMDNPXVRFFGS-IUYQGCFVSA-L" />
                  <rdf:li rdf:resource="http://identifiers.org/kegg.compound/['C00279']" />
                  <rdf:li rdf:resource="http://identifiers.org/seed.compound/cpd00236" />
                </rdf:Bag>
              </bqbiol:is>
            </rdf:Description>
          </rdf:RDF>
        </sbml:annotation>
      </species>
      <species boundaryCondition="false" compartment="c0" constant="false" hasOnlySubstanceUnits="false" id="M_2dda7p_c" metaid="M_2dda7p_c" name="DAHP_c0" sboTerm="SBO:0000247" fbc:charge="-3" fbc:chemicalFormula="C7H10O10P">
        <sbml:annotation>
          <rdf:RDF>
            <rdf:Description rdf:about="#M_2dda7p_c">
              <bqbiol:is>
                <rdf:Bag>
                  <rdf:li rdf:resource="http://identifiers.org/bigg.metabolite/2dda7p" />
                  <rdf:li rdf:resource="http://identifiers.org/inchikey/PJWIPEXIFFQAQZ-PUFIMZNGSA-K" />
                  <rdf:li rdf:resource="http://identifiers.org/kegg.compound/['C04691']" />
                  <rdf:li rdf:resource="http://identifiers.org/seed.compound/cpd02857" />
                </rdf:Bag>
              </bqbiol:is>
            </rdf:Description>
          </rdf:RDF>
        </sbml:annotation>
      </species>
      <species boundaryCondition="false" compartment="c0" constant="false" hasOnlySubstanceUnits="false" id="M_dgtp_c" metaid="M_dgtp_c" name="dGTP_c0" sboTerm="SBO:0000247" fbc:charge="-3" fbc:chemicalFormula="C10H13N5O13P3">
        <sbml:annotation>
          <rdf:RDF>
            <rdf:Description rdf:about="#M_dgtp_c">
              <bqbiol:is>
                <rdf:Bag>
                  <rdf:li rdf:resource="http://identifiers.org/bigg.metabolite/dgtp" />
                  <rdf:li rdf:resource="http://identifiers.org/inchikey/HAAZLUGHYHWQIW-KVQBGUIXSA-K" />
                  <rdf:li rdf:resource="http://identifiers.org/kegg.compound/['C00286']" />
                  <rdf:li rdf:resource="http://identifiers.org/seed.compound/cpd00241" />
                </rdf:Bag>
              </bqbiol:is>
            </rdf:Description>
          </rdf:RDF>
        </sbml:annotation>
      </species>
      <species boundaryCondition="false" compartment="c0" constant="false" hasOnlySubstanceUnits="false" id="M_dgmp_c" metaid="M_dgmp_c" name="dGMP_c0" sboTerm="SBO:0000247" fbc:charge="-2" fbc:chemicalFormula="C10H12N5O7P">
        <sbml:annotation>
          <rdf:RDF>
            <rdf:Description rdf:about="#M_dgmp_c">
              <bqbiol:is>
                <rdf:Bag>
                  <rdf:li rdf:resource="http://identifiers.org/bigg.metabolite/dgmp" />
                  <rdf:li rdf:resource="http://identifiers.org/inchikey/LTFMZDNNPPEQNG-KVQBGUIXSA-L" />
                  <rdf:li rdf:resource="http://identifiers.org/kegg.compound/['C00362']" />
                  <rdf:li rdf:resource="http://identifiers.org/seed.compound/cpd00296" />
                </rdf:Bag>
              </bqbiol:is>
            </rdf:Description>
          </rdf:RDF>
        </sbml:annotation>
      </species>
      <species boundaryCondition="false" compartment="c0" constant="false" hasOnlySubstanceUnits="false" id="M_dgsn_c" metaid="M_dgsn_c" name="Deoxyguanosine_c0" sboTerm="SBO:0000247" fbc:charge="0" fbc:chemicalFormula="C10H13N5O4">
        <sbml:annotation>
          <rdf:RDF>
            <rdf:Description rdf:about="#M_dgsn_c">
              <bqbiol:is>
                <rdf:Bag>
                  <rdf:li rdf:resource="http://identifiers.org/bigg.metabolite/dgsn" />
                  <rdf:li rdf:resource="http://identifiers.org/inchikey/YKBGVTZYEHREMT-KVQBGUIXSA-N" />
                  <rdf:li rdf:resource="http://identifiers.org/kegg.compound/['C00330']" />
                  <rdf:li rdf:resource="http://identifiers.org/seed.compound/cpd00277" />
                </rdf:Bag>
              </bqbiol:is>
            </rdf:Description>
          </rdf:RDF>
        </sbml:annotation>
      </species>
      <species boundaryCondition="false" compartment="c0" constant="false" hasOnlySubstanceUnits="false" id="M_pppi_c" metaid="M_pppi_c" name="Triphosphate_c0" sboTerm="SBO:0000247" fbc:charge="-3" fbc:chemicalFormula="H2O10P3">
        <sbml:annotation>
          <rdf:RDF>
            <rdf:Description rdf:about="#M_pppi_c">
              <bqbiol:is>
                <rdf:Bag>
                  <rdf:li rdf:resource="http://identifiers.org/bigg.metabolite/pppi" />
                  <rdf:li rdf:resource="http://identifiers.org/inchikey/UNXRWKVEANCORM-UHFFFAOYSA-K" />
                  <rdf:li rdf:resource="http://identifiers.org/kegg.compound/['C00536']" />
                  <rdf:li rdf:resource="http://identifiers.org/seed.compound/cpd00421" />
                </rdf:Bag>
              </bqbiol:is>
            </rdf:Description>
          </rdf:RDF>
        </sbml:annotation>
      </species>
      <species boundaryCondition="false" compartment="c0" constant="false" hasOnlySubstanceUnits="false" id="M_dgdp_c" metaid="M_dgdp_c" name="dGDP_c0" sboTerm="SBO:0000247" fbc:charge="-2" fbc:chemicalFormula="C10H13N5O10P2">
        <sbml:annotation>
          <rdf:RDF>
            <rdf:Description rdf:about="#M_dgdp_c">
              <bqbiol:is>
                <rdf:Bag>
                  <rdf:li rdf:resource="http://identifiers.org/bigg.metabolite/dgdp" />
                  <rdf:li rdf:resource="http://identifiers.org/inchikey/CIKGWCTVFSRMJU-KVQBGUIXSA-L" />
                  <rdf:li rdf:resource="http://identifiers.org/kegg.compound/['C00361']" />
                  <rdf:li rdf:resource="http://identifiers.org/seed.compound/cpd00295" />
                </rdf:Bag>
              </bqbiol:is>
            </rdf:Description>
          </rdf:RDF>
        </sbml:annotation>
      </species>
      <species boundaryCondition="false" compartment="c0" constant="false" hasOnlySubstanceUnits="false" id="M_hxan_c" metaid="M_hxan_c" name="HYXN_c0" sboTerm="SBO:0000247" fbc:charge="0" fbc:chemicalFormula="C5H4N4O">
        <sbml:annotation>
          <rdf:RDF>
            <rdf:Description rdf:about="#M_hxan_c">
              <bqbiol:is>
                <rdf:Bag>
                  <rdf:li rdf:resource="http://identifiers.org/bigg.metabolite/hxan" />
                  <rdf:li rdf:resource="http://identifiers.org/inchikey/FDGQSTZJBFJUBT-UHFFFAOYSA-N" />
                  <rdf:li rdf:resource="http://identifiers.org/kegg.compound/['C00262']" />
                  <rdf:li rdf:resource="http://identifiers.org/seed.compound/cpd00226" />
                </rdf:Bag>
              </bqbiol:is>
            </rdf:Description>
          </rdf:RDF>
        </sbml:annotation>
      </species>
      <species boundaryCondition="false" compartment="c0" constant="false" hasOnlySubstanceUnits="false" id="M_dhor__S_c" metaid="M_dhor__S_c" name="S_Dihydroorotate_c0" sboTerm="SBO:0000247" fbc:charge="-1" fbc:chemicalFormula="C5H5N2O4">
        <sbml:annotation>
          <rdf:RDF>
            <rdf:Description rdf:about="#M_dhor__S_c">
              <bqbiol:is>
                <rdf:Bag>
                  <rdf:li rdf:resource="http://identifiers.org/bigg.metabolite/dhor__S" />
                  <rdf:li rdf:resource="http://identifiers.org/inchikey/UFIVEPVSAGBUSI-REOHCLBHSA-M" />
                  <rdf:li rdf:resource="http://identifiers.org/kegg.compound/['C00337']" />
                  <rdf:li rdf:resource="http://identifiers.org/seed.compound/cpd00282" />
                </rdf:Bag>
              </bqbiol:is>
            </rdf:Description>
          </rdf:RDF>
        </sbml:annotation>
      </species>
      <species boundaryCondition="false" compartment="c0" constant="false" hasOnlySubstanceUnits="false" id="M_orot_c" metaid="M_orot_c" name="Orotate_c0" sboTerm="SBO:0000247" fbc:charge="-1" fbc:chemicalFormula="C5H3N2O4">
        <sbml:annotation>
          <rdf:RDF>
            <rdf:Description rdf:about="#M_orot_c">
              <bqbiol:is>
                <rdf:Bag>
                  <rdf:li rdf:resource="http://identifiers.org/bigg.metabolite/orot" />
                  <rdf:li rdf:resource="http://identifiers.org/inchikey/PXQPEWDEAKTCGB-UHFFFAOYSA-M" />
                  <rdf:li rdf:resource="http://identifiers.org/kegg.compound/['C00295']" />
                  <rdf:li rdf:resource="http://identifiers.org/seed.compound/cpd00247" />
                </rdf:Bag>
              </bqbiol:is>
            </rdf:Description>
          </rdf:RDF>
        </sbml:annotation>
      </species>
      <species boundaryCondition="false" compartment="c0" constant="false" hasOnlySubstanceUnits="false" id="M_quin_kt_c" metaid="M_quin_kt_c" name="Quinate_c0" sboTerm="SBO:0000247" fbc:charge="-1" fbc:chemicalFormula="C7H11O6">
        <sbml:annotation>
          <rdf:RDF>
            <rdf:Description rdf:about="#M_quin_kt_c">
              <bqbiol:is>
                <rdf:Bag>
                  <rdf:li rdf:resource="http://identifiers.org/bigg.metabolite/quin_kt" />
                  <rdf:li rdf:resource="http://identifiers.org/inchikey/AAWZDTNXLSGCEK-WYWMIBKRSA-M" />
                  <rdf:li rdf:resource="http://identifiers.org/kegg.compound/['C00296']" />
                  <rdf:li rdf:resource="http://identifiers.org/seed.compound/cpd00248" />
                </rdf:Bag>
              </bqbiol:is>
            </rdf:Description>
          </rdf:RDF>
        </sbml:annotation>
      </species>
      <species boundaryCondition="false" compartment="c0" constant="false" hasOnlySubstanceUnits="false" id="M_3dhq_c" metaid="M_3dhq_c" name="5_Dehydroquinate_c0" sboTerm="SBO:0000247" fbc:charge="-1" fbc:chemicalFormula="C7H9O6">
        <sbml:annotation>
          <rdf:RDF>
            <rdf:Description rdf:about="#M_3dhq_c">
              <bqbiol:is>
                <rdf:Bag>
                  <rdf:li rdf:resource="http://identifiers.org/bigg.metabolite/3dhq" />
                  <rdf:li rdf:resource="http://identifiers.org/inchikey/WVMWZWGZRAXUBK-SYTVJDICSA-M" />
                  <rdf:li rdf:resource="http://identifiers.org/kegg.compound/['C00944']" />
                  <rdf:li rdf:resource="http://identifiers.org/seed.compound/cpd00699" />
                </rdf:Bag>
              </bqbiol:is>
            </rdf:Description>
          </rdf:RDF>
        </sbml:annotation>
      </species>
      <species boundaryCondition="false" compartment="c0" constant="false" hasOnlySubstanceUnits="false" id="M_xylt_c" metaid="M_xylt_c" name="Xylitol_c0" sboTerm="SBO:0000247" fbc:charge="0" fbc:chemicalFormula="C5H12O5">
        <sbml:annotation>
          <rdf:RDF>
            <rdf:Description rdf:about="#M_xylt_c">
              <bqbiol:is>
                <rdf:Bag>
                  <rdf:li rdf:resource="http://identifiers.org/bigg.metabolite/xylt" />
                  <rdf:li rdf:resource="http://identifiers.org/inchikey/HEBKCHPVOIAQTA-SCDXWVJYSA-N" />
                  <rdf:li rdf:resource="http://identifiers.org/kegg.compound/['C00379']" />
                  <rdf:li rdf:resource="http://identifiers.org/seed.compound/cpd00306" />
                </rdf:Bag>
              </bqbiol:is>
            </rdf:Description>
          </rdf:RDF>
        </sbml:annotation>
      </species>
      <species boundaryCondition="false" compartment="c0" constant="false" hasOnlySubstanceUnits="false" id="M_ametam_c" metaid="M_ametam_c" name="S_Adenosylmethioninamine_c0" sboTerm="SBO:0000247" fbc:charge="2" fbc:chemicalFormula="C14H24N6O3S">
        <sbml:annotation>
          <rdf:RDF>
            <rdf:Description rdf:about="#M_ametam_c">
              <bqbiol:is>
                <rdf:Bag>
                  <rdf:li rdf:resource="http://identifiers.org/bigg.metabolite/ametam" />
                  <rdf:li rdf:resource="http://identifiers.org/inchikey/ZUNBITIXDCPNSD-LSRJEVITSA-O" />
                  <rdf:li rdf:resource="http://identifiers.org/kegg.compound/['C01137']" />
                  <rdf:li rdf:resource="http://identifiers.org/seed.compound/cpd00837" />
                </rdf:Bag>
              </bqbiol:is>
            </rdf:Description>
          </rdf:RDF>
        </sbml:annotation>
      </species>
      <species boundaryCondition="false" compartment="c0" constant="false" hasOnlySubstanceUnits="false" id="M_spmd_c" metaid="M_spmd_c" name="Spermidine_c0" sboTerm="SBO:0000247" fbc:charge="3" fbc:chemicalFormula="C7H22N3">
        <sbml:annotation>
          <rdf:RDF>
            <rdf:Description rdf:about="#M_spmd_c">
              <bqbiol:is>
                <rdf:Bag>
                  <rdf:li rdf:resource="http://identifiers.org/bigg.metabolite/spmd" />
                  <rdf:li rdf:resource="http://identifiers.org/inchikey/ATHGHQPFGPMSJY-UHFFFAOYSA-Q" />
                  <rdf:li rdf:resource="http://identifiers.org/kegg.compound/['C00315']" />
                  <rdf:li rdf:resource="http://identifiers.org/seed.compound/cpd00264" />
                </rdf:Bag>
              </bqbiol:is>
            </rdf:Description>
          </rdf:RDF>
        </sbml:annotation>
      </species>
      <species boundaryCondition="false" compartment="c0" constant="false" hasOnlySubstanceUnits="false" id="M_caffcoa_c" metaid="M_caffcoa_c" name="Caffeoyl_CoA_c0" sboTerm="SBO:0000247" fbc:charge="-4" fbc:chemicalFormula="C30H38N7O19P3S">
        <sbml:annotation>
          <rdf:RDF>
            <rdf:Description rdf:about="#M_caffcoa_c">
              <bqbiol:is>
                <rdf:Bag>
                  <rdf:li rdf:resource="http://identifiers.org/bigg.metabolite/caffcoa" />
                  <rdf:li rdf:resource="http://identifiers.org/inchikey/QHRGJMIMHCLHRG-ZSELIEHESA-J" />
                  <rdf:li rdf:resource="http://identifiers.org/kegg.compound/['C00323']" />
                  <rdf:li rdf:resource="http://identifiers.org/seed.compound/cpd00270" />
                </rdf:Bag>
              </bqbiol:is>
            </rdf:Description>
          </rdf:RDF>
        </sbml:annotation>
      </species>
      <species boundaryCondition="false" compartment="c0" constant="false" hasOnlySubstanceUnits="false" id="M_ferulcoa_c" metaid="M_ferulcoa_c" name="Feruloyl_CoA_c0" sboTerm="SBO:0000247" fbc:charge="-4" fbc:chemicalFormula="C31H40N7O19P3S">
        <sbml:annotation>
          <rdf:RDF>
            <rdf:Description rdf:about="#M_ferulcoa_c">
              <bqbiol:is>
                <rdf:Bag>
                  <rdf:li rdf:resource="http://identifiers.org/bigg.metabolite/ferulcoa" />
                  <rdf:li rdf:resource="http://identifiers.org/inchikey/GBXZVJQQDAJGSO-NBXNMEGSSA-J" />
                  <rdf:li rdf:resource="http://identifiers.org/kegg.compound/['C00406']" />
                  <rdf:li rdf:resource="http://identifiers.org/seed.compound/cpd00321" />
                </rdf:Bag>
              </bqbiol:is>
            </rdf:Description>
          </rdf:RDF>
        </sbml:annotation>
      </species>
      <species boundaryCondition="false" compartment="c0" constant="false" hasOnlySubstanceUnits="false" id="M_2dr1p_c" metaid="M_2dr1p_c" name="deoxyribose_1_phosphate_c0" sboTerm="SBO:0000247" fbc:charge="-2" fbc:chemicalFormula="C5H9O7P">
        <sbml:annotation>
          <rdf:RDF>
            <rdf:Description rdf:about="#M_2dr1p_c">
              <bqbiol:is>
                <rdf:Bag>
                  <rdf:li rdf:resource="http://identifiers.org/bigg.metabolite/2dr1p" />
                  <rdf:li rdf:resource="http://identifiers.org/inchikey/KBDKAJNTYKVSEK-VPENINKCSA-L" />
                  <rdf:li rdf:resource="http://identifiers.org/kegg.compound/['C00672']" />
                  <rdf:li rdf:resource="http://identifiers.org/seed.compound/cpd00509" />
                </rdf:Bag>
              </bqbiol:is>
            </rdf:Description>
          </rdf:RDF>
        </sbml:annotation>
      </species>
      <species boundaryCondition="false" compartment="c0" constant="false" hasOnlySubstanceUnits="false" id="M_3hc4coa_c" metaid="M_3hc4coa_c" name="3_Hydroxybutanoyl_CoA_c0" sboTerm="SBO:0000247" fbc:charge="-3" fbc:chemicalFormula="C25H39N7O18P3S">
        <sbml:annotation>
          <rdf:RDF>
            <rdf:Description rdf:about="#M_3hc4coa_c">
              <bqbiol:is>
                <rdf:Bag>
                  <rdf:li rdf:resource="http://identifiers.org/bigg.metabolite/3hc4coa" />
                  <rdf:li rdf:resource="http://identifiers.org/inchikey/nan" />
                  <rdf:li rdf:resource="http://identifiers.org/kegg.compound/['C05116']" />
                  <rdf:li rdf:resource="http://identifiers.org/seed.compound/cpd03043" />
                </rdf:Bag>
              </bqbiol:is>
            </rdf:Description>
          </rdf:RDF>
        </sbml:annotation>
      </species>
      <species boundaryCondition="false" compartment="c0" constant="false" hasOnlySubstanceUnits="false" id="M_aacoa_c" metaid="M_aacoa_c" name="Acetoacetyl_CoA_c0" sboTerm="SBO:0000247" fbc:charge="-4" fbc:chemicalFormula="C25H36N7O18P3S">
        <sbml:annotation>
          <rdf:RDF>
            <rdf:Description rdf:about="#M_aacoa_c">
              <bqbiol:is>
                <rdf:Bag>
                  <rdf:li rdf:resource="http://identifiers.org/bigg.metabolite/aacoa" />
                  <rdf:li rdf:resource="http://identifiers.org/inchikey/OJFDKHTZOUZBOS-CITAKDKDSA-J" />
                  <rdf:li rdf:resource="http://identifiers.org/kegg.compound/['C00332']" />
                  <rdf:li rdf:resource="http://identifiers.org/seed.compound/cpd00279" />
                </rdf:Bag>
              </bqbiol:is>
            </rdf:Description>
          </rdf:RDF>
        </sbml:annotation>
      </species>
      <species boundaryCondition="false" compartment="c0" constant="false" hasOnlySubstanceUnits="false" id="M_hcarn_c" metaid="M_hcarn_c" name="Homocarnosine_c0" sboTerm="SBO:0000247" fbc:charge="0" fbc:chemicalFormula="C10H16N4O3">
        <sbml:annotation>
          <rdf:RDF>
            <rdf:Description rdf:about="#M_hcarn_c">
              <bqbiol:is>
                <rdf:Bag>
                  <rdf:li rdf:resource="http://identifiers.org/bigg.metabolite/hcarn" />
                  <rdf:li rdf:resource="http://identifiers.org/inchikey/CCLQKVKJOGVQLU-QMMMGPOBSA-N" />
                  <rdf:li rdf:resource="http://identifiers.org/kegg.compound/['C00884']" />
                  <rdf:li rdf:resource="http://identifiers.org/seed.compound/cpd00657" />
                </rdf:Bag>
              </bqbiol:is>
            </rdf:Description>
          </rdf:RDF>
        </sbml:annotation>
      </species>
      <species boundaryCondition="false" compartment="c0" constant="false" hasOnlySubstanceUnits="false" id="M_4abut_c" metaid="M_4abut_c" name="GABA_c0" sboTerm="SBO:0000247" fbc:charge="0" fbc:chemicalFormula="C4H9NO2">
        <sbml:annotation>
          <rdf:RDF>
            <rdf:Description rdf:about="#M_4abut_c">
              <bqbiol:is>
                <rdf:Bag>
                  <rdf:li rdf:resource="http://identifiers.org/bigg.metabolite/4abut" />
                  <rdf:li rdf:resource="http://identifiers.org/inchikey/BTCSSZJGUNDROE-UHFFFAOYSA-N" />
                  <rdf:li rdf:resource="http://identifiers.org/kegg.compound/['C00334']" />
                  <rdf:li rdf:resource="http://identifiers.org/seed.compound/cpd00281" />
                </rdf:Bag>
              </bqbiol:is>
            </rdf:Description>
          </rdf:RDF>
        </sbml:annotation>
      </species>
      <species boundaryCondition="false" compartment="c0" constant="false" hasOnlySubstanceUnits="false" id="M_rdxr_c" metaid="M_rdxr_c" name="rdxr_c0" sboTerm="SBO:0000247" fbc:charge="2" fbc:chemicalFormula="Fe1S4">
        <sbml:annotation>
          <rdf:RDF>
            <rdf:Description rdf:about="#M_rdxr_c">
              <bqbiol:is>
                <rdf:Bag>
                  <rdf:li rdf:resource="http://identifiers.org/bigg.metabolite/rdxr" />
                  <rdf:li rdf:resource="http://identifiers.org/seed.compound/rdxr" />
                </rdf:Bag>
              </bqbiol:is>
            </rdf:Description>
          </rdf:RDF>
        </sbml:annotation>
      </species>
      <species boundaryCondition="false" compartment="c0" constant="false" hasOnlySubstanceUnits="false" id="M_rdxo_c" metaid="M_rdxo_c" name="rdxo_c0" sboTerm="SBO:0000247" fbc:charge="3" fbc:chemicalFormula="Fe1S4">
        <sbml:annotation>
          <rdf:RDF>
            <rdf:Description rdf:about="#M_rdxo_c">
              <bqbiol:is>
                <rdf:Bag>
                  <rdf:li rdf:resource="http://identifiers.org/bigg.metabolite/rdxo" />
                  <rdf:li rdf:resource="http://identifiers.org/seed.compound/rdxo" />
                </rdf:Bag>
              </bqbiol:is>
            </rdf:Description>
          </rdf:RDF>
        </sbml:annotation>
      </species>
      <species boundaryCondition="false" compartment="c0" constant="false" hasOnlySubstanceUnits="false" id="M_frdp_c" metaid="M_frdp_c" name="Farnesyldiphosphate_c0" sboTerm="SBO:0000247" fbc:charge="-2" fbc:chemicalFormula="C15H26O7P2">
        <sbml:annotation>
          <rdf:RDF>
            <rdf:Description rdf:about="#M_frdp_c">
              <bqbiol:is>
                <rdf:Bag>
                  <rdf:li rdf:resource="http://identifiers.org/bigg.metabolite/frdp" />
                  <rdf:li rdf:resource="http://identifiers.org/inchikey/VWFJDQUYCIWHTN-YFVJMOTDSA-L" />
                  <rdf:li rdf:resource="http://identifiers.org/kegg.compound/['C00448']" />
                  <rdf:li rdf:resource="http://identifiers.org/seed.compound/cpd00350" />
                </rdf:Bag>
              </bqbiol:is>
            </rdf:Description>
          </rdf:RDF>
        </sbml:annotation>
      </species>
      <species boundaryCondition="false" compartment="c0" constant="false" hasOnlySubstanceUnits="false" id="M_trdrd_c" metaid="M_trdrd_c" name="trdrd_c0" sboTerm="SBO:0000247" fbc:charge="0" fbc:chemicalFormula="C6H9NO2R2S2">
        <sbml:annotation>
          <rdf:RDF>
            <rdf:Description rdf:about="#M_trdrd_c">
              <bqbiol:is>
                <rdf:Bag>
                  <rdf:li rdf:resource="http://identifiers.org/bigg.metabolite/trdrd" />
                  <rdf:li rdf:resource="http://identifiers.org/inchikey/nan" />
                  <rdf:li rdf:resource="http://identifiers.org/kegg.compound/['C00342']" />
                  <rdf:li rdf:resource="http://identifiers.org/seed.compound/cpd11421" />
                </rdf:Bag>
              </bqbiol:is>
            </rdf:Description>
          </rdf:RDF>
        </sbml:annotation>
      </species>
      <species boundaryCondition="false" compartment="c0" constant="false" hasOnlySubstanceUnits="false" id="M_trdox_c" metaid="M_trdox_c" name="trdox_c0" sboTerm="SBO:0000247" fbc:charge="0" fbc:chemicalFormula="C6H7NO2R2S2">
        <sbml:annotation>
          <rdf:RDF>
            <rdf:Description rdf:about="#M_trdox_c">
              <bqbiol:is>
                <rdf:Bag>
                  <rdf:li rdf:resource="http://identifiers.org/bigg.metabolite/trdox" />
                  <rdf:li rdf:resource="http://identifiers.org/inchikey/nan" />
                  <rdf:li rdf:resource="http://identifiers.org/kegg.compound/['C00343']" />
                  <rdf:li rdf:resource="http://identifiers.org/seed.compound/cpd11420" />
                </rdf:Bag>
              </bqbiol:is>
            </rdf:Description>
          </rdf:RDF>
        </sbml:annotation>
      </species>
      <species boundaryCondition="false" compartment="c0" constant="false" hasOnlySubstanceUnits="false" id="M_dudp_c" metaid="M_dudp_c" name="dUDP_c0" sboTerm="SBO:0000247" fbc:charge="-2" fbc:chemicalFormula="C9H12N2O11P2">
        <sbml:annotation>
          <rdf:RDF>
            <rdf:Description rdf:about="#M_dudp_c">
              <bqbiol:is>
                <rdf:Bag>
                  <rdf:li rdf:resource="http://identifiers.org/bigg.metabolite/dudp" />
                  <rdf:li rdf:resource="http://identifiers.org/inchikey/QHWZTVCCBMIIKE-SHYZEUOFSA-L" />
                  <rdf:li rdf:resource="http://identifiers.org/kegg.compound/['C01346']" />
                  <rdf:li rdf:resource="http://identifiers.org/seed.compound/cpd00978" />
                </rdf:Bag>
              </bqbiol:is>
            </rdf:Description>
          </rdf:RDF>
        </sbml:annotation>
      </species>
      <species boundaryCondition="false" compartment="c0" constant="false" hasOnlySubstanceUnits="false" id="M_dctp_c" metaid="M_dctp_c" name="dCTP_c0" sboTerm="SBO:0000247" fbc:charge="-3" fbc:chemicalFormula="C9H13N3O13P3">
        <sbml:annotation>
          <rdf:RDF>
            <rdf:Description rdf:about="#M_dctp_c">
              <bqbiol:is>
                <rdf:Bag>
                  <rdf:li rdf:resource="http://identifiers.org/bigg.metabolite/dctp" />
                  <rdf:li rdf:resource="http://identifiers.org/inchikey/RGWHQCVHVJXOKC-SHYZEUOFSA-K" />
                  <rdf:li rdf:resource="http://identifiers.org/kegg.compound/['C00458']" />
                  <rdf:li rdf:resource="http://identifiers.org/seed.compound/cpd00356" />
                </rdf:Bag>
              </bqbiol:is>
            </rdf:Description>
          </rdf:RDF>
        </sbml:annotation>
      </species>
      <species boundaryCondition="false" compartment="c0" constant="false" hasOnlySubstanceUnits="false" id="M_dutp_c" metaid="M_dutp_c" name="dUTP_c0" sboTerm="SBO:0000247" fbc:charge="-3" fbc:chemicalFormula="C9H12N2O14P3">
        <sbml:annotation>
          <rdf:RDF>
            <rdf:Description rdf:about="#M_dutp_c">
              <bqbiol:is>
                <rdf:Bag>
                  <rdf:li rdf:resource="http://identifiers.org/bigg.metabolite/dutp" />
                  <rdf:li rdf:resource="http://identifiers.org/inchikey/AHCYMLUZIRLXAA-SHYZEUOFSA-K" />
                  <rdf:li rdf:resource="http://identifiers.org/kegg.compound/['C00460']" />
                  <rdf:li rdf:resource="http://identifiers.org/seed.compound/cpd00358" />
                </rdf:Bag>
              </bqbiol:is>
            </rdf:Description>
          </rdf:RDF>
        </sbml:annotation>
      </species>
      <species boundaryCondition="false" compartment="c0" constant="false" hasOnlySubstanceUnits="false" id="M_pg_SC_c" metaid="M_pg_SC_c" name="Phosphatidylglycerol_c0" sboTerm="SBO:0000247" fbc:charge="-100" fbc:chemicalFormula="C3736H7272O1000P100">
        <sbml:annotation>
          <rdf:RDF>
            <rdf:Description rdf:about="#M_pg_SC_c">
              <bqbiol:is>
                <rdf:Bag>
                  <rdf:li rdf:resource="http://identifiers.org/bigg.metabolite/pg_SC" />
                  <rdf:li rdf:resource="http://identifiers.org/inchikey/nan" />
                  <rdf:li rdf:resource="http://identifiers.org/kegg.compound/['C00344']" />
                  <rdf:li rdf:resource="http://identifiers.org/seed.compound/cpd11652" />
                </rdf:Bag>
              </bqbiol:is>
            </rdf:Description>
          </rdf:RDF>
        </sbml:annotation>
      </species>
      <species boundaryCondition="false" compartment="c0" constant="false" hasOnlySubstanceUnits="false" id="M_clpn_SC_c" metaid="M_clpn_SC_c" name="Cardiolipin_c0" sboTerm="SBO:0000247" fbc:charge="-200" fbc:chemicalFormula="C7172H13744O1700P200">
        <sbml:annotation>
          <rdf:RDF>
            <rdf:Description rdf:about="#M_clpn_SC_c">
              <bqbiol:is>
                <rdf:Bag>
                  <rdf:li rdf:resource="http://identifiers.org/bigg.metabolite/clpn_SC" />
                  <rdf:li rdf:resource="http://identifiers.org/inchikey/nan" />
                  <rdf:li rdf:resource="http://identifiers.org/kegg.compound/['C05980']" />
                  <rdf:li rdf:resource="http://identifiers.org/seed.compound/cpd12801" />
                </rdf:Bag>
              </bqbiol:is>
            </rdf:Description>
          </rdf:RDF>
        </sbml:annotation>
      </species>
      <species boundaryCondition="false" compartment="c0" constant="false" hasOnlySubstanceUnits="false" id="M_acgam6p_c" metaid="M_acgam6p_c" name="N_Acetyl_D_glucosamine_6_phosphate_c0" sboTerm="SBO:0000247" fbc:charge="-2" fbc:chemicalFormula="C8H14NO9P">
        <sbml:annotation>
          <rdf:RDF>
            <rdf:Description rdf:about="#M_acgam6p_c">
              <bqbiol:is>
                <rdf:Bag>
                  <rdf:li rdf:resource="http://identifiers.org/bigg.metabolite/acgam6p" />
                  <rdf:li rdf:resource="http://identifiers.org/inchikey/BRGMHAYQAZFZDJ-RTRLPJTCSA-L" />
                  <rdf:li rdf:resource="http://identifiers.org/kegg.compound/['C00357']" />
                  <rdf:li rdf:resource="http://identifiers.org/seed.compound/cpd00293" />
                </rdf:Bag>
              </bqbiol:is>
            </rdf:Description>
          </rdf:RDF>
        </sbml:annotation>
      </species>
      <species boundaryCondition="false" compartment="c0" constant="false" hasOnlySubstanceUnits="false" id="M_gam1p_c" metaid="M_gam1p_c" name="D_Glucosamine1_phosphate_c0" sboTerm="SBO:0000247" fbc:charge="-1" fbc:chemicalFormula="C6H13NO8P">
        <sbml:annotation>
          <rdf:RDF>
            <rdf:Description rdf:about="#M_gam1p_c">
              <bqbiol:is>
                <rdf:Bag>
                  <rdf:li rdf:resource="http://identifiers.org/bigg.metabolite/gam1p" />
                  <rdf:li rdf:resource="http://identifiers.org/inchikey/YMJBYRVFGYXULK-QZABAPFNSA-M" />
                  <rdf:li rdf:resource="http://identifiers.org/kegg.compound/['C06156']" />
                  <rdf:li rdf:resource="http://identifiers.org/seed.compound/cpd03671" />
                </rdf:Bag>
              </bqbiol:is>
            </rdf:Description>
          </rdf:RDF>
        </sbml:annotation>
      </species>
      <species boundaryCondition="false" compartment="c0" constant="false" hasOnlySubstanceUnits="false" id="M_fdp_c" metaid="M_fdp_c" name="D_fructose_1_6_bisphosphate_c0" sboTerm="SBO:0000247" fbc:charge="-4" fbc:chemicalFormula="C6H10O12P2">
        <sbml:annotation>
          <rdf:RDF>
            <rdf:Description rdf:about="#M_fdp_c">
              <bqbiol:is>
                <rdf:Bag>
                  <rdf:li rdf:resource="http://identifiers.org/bigg.metabolite/fdp" />
                  <rdf:li rdf:resource="http://identifiers.org/inchikey/RNBGYGVWRKECFJ-VRPWFDPXSA-J" />
                  <rdf:li rdf:resource="http://identifiers.org/kegg.compound/['C00354']" />
                  <rdf:li rdf:resource="http://identifiers.org/seed.compound/cpd00290" />
                </rdf:Bag>
              </bqbiol:is>
            </rdf:Description>
          </rdf:RDF>
        </sbml:annotation>
      </species>
      <species boundaryCondition="false" compartment="c0" constant="false" hasOnlySubstanceUnits="false" id="M_dad_2_c" metaid="M_dad_2_c" name="Deoxyadenosine_c0" sboTerm="SBO:0000247" fbc:charge="0" fbc:chemicalFormula="C10H13N5O3">
        <sbml:annotation>
          <rdf:RDF>
            <rdf:Description rdf:about="#M_dad_2_c">
              <bqbiol:is>
                <rdf:Bag>
                  <rdf:li rdf:resource="http://identifiers.org/bigg.metabolite/dad_2" />
                  <rdf:li rdf:resource="http://identifiers.org/inchikey/OLXZPDWKRNYJJZ-RRKCRQDMSA-N" />
                  <rdf:li rdf:resource="http://identifiers.org/kegg.compound/['C00559']" />
                  <rdf:li rdf:resource="http://identifiers.org/seed.compound/cpd00438" />
                </rdf:Bag>
              </bqbiol:is>
            </rdf:Description>
          </rdf:RDF>
        </sbml:annotation>
      </species>
      <species boundaryCondition="false" compartment="c0" constant="false" hasOnlySubstanceUnits="false" id="M_dtdp_c" metaid="M_dtdp_c" name="dTDP_c0" sboTerm="SBO:0000247" fbc:charge="-2" fbc:chemicalFormula="C10H14N2O11P2">
        <sbml:annotation>
          <rdf:RDF>
            <rdf:Description rdf:about="#M_dtdp_c">
              <bqbiol:is>
                <rdf:Bag>
                  <rdf:li rdf:resource="http://identifiers.org/bigg.metabolite/dtdp" />
                  <rdf:li rdf:resource="http://identifiers.org/inchikey/UJLXYODCHAELLY-XLPZGREQSA-L" />
                  <rdf:li rdf:resource="http://identifiers.org/kegg.compound/['C00363']" />
                  <rdf:li rdf:resource="http://identifiers.org/seed.compound/cpd00297" />
                </rdf:Bag>
              </bqbiol:is>
            </rdf:Description>
          </rdf:RDF>
        </sbml:annotation>
      </species>
      <species boundaryCondition="false" compartment="c0" constant="false" hasOnlySubstanceUnits="false" id="M_dttp_c" metaid="M_dttp_c" name="TTP_c0" sboTerm="SBO:0000247" fbc:charge="-3" fbc:chemicalFormula="C10H14N2O14P3">
        <sbml:annotation>
          <rdf:RDF>
            <rdf:Description rdf:about="#M_dttp_c">
              <bqbiol:is>
                <rdf:Bag>
                  <rdf:li rdf:resource="http://identifiers.org/bigg.metabolite/dttp" />
                  <rdf:li rdf:resource="http://identifiers.org/inchikey/NHVNXKFIZYSCEB-XLPZGREQSA-K" />
                  <rdf:li rdf:resource="http://identifiers.org/kegg.compound/['C00459']" />
                  <rdf:li rdf:resource="http://identifiers.org/seed.compound/cpd00357" />
                </rdf:Bag>
              </bqbiol:is>
            </rdf:Description>
          </rdf:RDF>
        </sbml:annotation>
      </species>
      <species boundaryCondition="false" compartment="c0" constant="false" hasOnlySubstanceUnits="false" id="M_ile__L_c" metaid="M_ile__L_c" name="L_Isoleucine_c0" sboTerm="SBO:0000247" fbc:charge="0" fbc:chemicalFormula="C6H13NO2">
        <sbml:annotation>
          <rdf:RDF>
            <rdf:Description rdf:about="#M_ile__L_c">
              <bqbiol:is>
                <rdf:Bag>
                  <rdf:li rdf:resource="http://identifiers.org/bigg.metabolite/ile__L" />
                  <rdf:li rdf:resource="http://identifiers.org/inchikey/AGPKZVBTJJNPAG-WHFBIAKZSA-N" />
                  <rdf:li rdf:resource="http://identifiers.org/kegg.compound/['C00407']" />
                  <rdf:li rdf:resource="http://identifiers.org/seed.compound/cpd00322" />
                </rdf:Bag>
              </bqbiol:is>
            </rdf:Description>
          </rdf:RDF>
        </sbml:annotation>
      </species>
      <species boundaryCondition="false" compartment="c0" constant="false" hasOnlySubstanceUnits="false" id="M_3mop_c" metaid="M_3mop_c" name="3MOP_c0" sboTerm="SBO:0000247" fbc:charge="-1" fbc:chemicalFormula="C6H9O3">
        <sbml:annotation>
          <rdf:RDF>
            <rdf:Description rdf:about="#M_3mop_c">
              <bqbiol:is>
                <rdf:Bag>
                  <rdf:li rdf:resource="http://identifiers.org/bigg.metabolite/3mop" />
                  <rdf:li rdf:resource="http://identifiers.org/inchikey/JVQYSWDUAOAHFM-BYPYZUCNSA-M" />
                  <rdf:li rdf:resource="http://identifiers.org/kegg.compound/['C00671']" />
                  <rdf:li rdf:resource="http://identifiers.org/seed.compound/cpd00508" />
                </rdf:Bag>
              </bqbiol:is>
            </rdf:Description>
          </rdf:RDF>
        </sbml:annotation>
      </species>
      <species boundaryCondition="false" compartment="c0" constant="false" hasOnlySubstanceUnits="false" id="M_dhpt_c" metaid="M_dhpt_c" name="Dihydropteroate_c0" sboTerm="SBO:0000247" fbc:charge="-1" fbc:chemicalFormula="C14H13N6O3">
        <sbml:annotation>
          <rdf:RDF>
            <rdf:Description rdf:about="#M_dhpt_c">
              <bqbiol:is>
                <rdf:Bag>
                  <rdf:li rdf:resource="http://identifiers.org/bigg.metabolite/dhpt" />
                  <rdf:li rdf:resource="http://identifiers.org/inchikey/WBFYVDCHGVNRBH-UHFFFAOYSA-M" />
                  <rdf:li rdf:resource="http://identifiers.org/kegg.compound/['C00921']" />
                  <rdf:li rdf:resource="http://identifiers.org/seed.compound/cpd00683" />
                </rdf:Bag>
              </bqbiol:is>
            </rdf:Description>
          </rdf:RDF>
        </sbml:annotation>
      </species>
      <species boundaryCondition="false" compartment="c0" constant="false" hasOnlySubstanceUnits="false" id="M_cinnm_c" metaid="M_cinnm_c" name="E_Cinnamate_c0" sboTerm="SBO:0000247" fbc:charge="-1" fbc:chemicalFormula="C9H7O2">
        <sbml:annotation>
          <rdf:RDF>
            <rdf:Description rdf:about="#M_cinnm_c">
              <bqbiol:is>
                <rdf:Bag>
                  <rdf:li rdf:resource="http://identifiers.org/bigg.metabolite/cinnm" />
                  <rdf:li rdf:resource="http://identifiers.org/inchikey/WBYWAXJHAXSJNI-VOTSOKGWSA-M" />
                  <rdf:li rdf:resource="http://identifiers.org/kegg.compound/['C00423', 'C10438']" />
                  <rdf:li rdf:resource="http://identifiers.org/seed.compound/cpd00333" />
                </rdf:Bag>
              </bqbiol:is>
            </rdf:Description>
          </rdf:RDF>
        </sbml:annotation>
      </species>
      <species boundaryCondition="false" compartment="c0" constant="false" hasOnlySubstanceUnits="false" id="M_pppn_c" metaid="M_pppn_c" name="Phenylpropanoate_c0" sboTerm="SBO:0000247" fbc:charge="-1" fbc:chemicalFormula="C9H9O2">
        <sbml:annotation>
          <rdf:RDF>
            <rdf:Description rdf:about="#M_pppn_c">
              <bqbiol:is>
                <rdf:Bag>
                  <rdf:li rdf:resource="http://identifiers.org/bigg.metabolite/pppn" />
                  <rdf:li rdf:resource="http://identifiers.org/inchikey/XMIIGOLPHOKFCH-UHFFFAOYSA-M" />
                  <rdf:li rdf:resource="http://identifiers.org/kegg.compound/['C05629']" />
                  <rdf:li rdf:resource="http://identifiers.org/seed.compound/cpd03343" />
                </rdf:Bag>
              </bqbiol:is>
            </rdf:Description>
          </rdf:RDF>
        </sbml:annotation>
      </species>
      <species boundaryCondition="false" compartment="c0" constant="false" hasOnlySubstanceUnits="false" id="M_fc1p_c" metaid="M_fc1p_c" name="L_Fuculose1_phosphate_c0" sboTerm="SBO:0000247" fbc:charge="-2" fbc:chemicalFormula="C6H11O8P">
        <sbml:annotation>
          <rdf:RDF>
            <rdf:Description rdf:about="#M_fc1p_c">
              <bqbiol:is>
                <rdf:Bag>
                  <rdf:li rdf:resource="http://identifiers.org/bigg.metabolite/fc1p" />
                  <rdf:li rdf:resource="http://identifiers.org/inchikey/KNYGWWDTPGSEPD-LFRDXLMFSA-L" />
                  <rdf:li rdf:resource="http://identifiers.org/kegg.compound/['C01099']" />
                  <rdf:li rdf:resource="http://identifiers.org/seed.compound/cpd00806" />
                </rdf:Bag>
              </bqbiol:is>
            </rdf:Description>
          </rdf:RDF>
        </sbml:annotation>
      </species>
      <species boundaryCondition="false" compartment="c0" constant="false" hasOnlySubstanceUnits="false" id="M_lald__L_c" metaid="M_lald__L_c" name="L_Lactaldehyde_c0" sboTerm="SBO:0000247" fbc:charge="0" fbc:chemicalFormula="C3H6O2">
        <sbml:annotation>
          <rdf:RDF>
            <rdf:Description rdf:about="#M_lald__L_c">
              <bqbiol:is>
                <rdf:Bag>
                  <rdf:li rdf:resource="http://identifiers.org/bigg.metabolite/lald__L" />
                  <rdf:li rdf:resource="http://identifiers.org/inchikey/BSABBBMNWQWLLU-VKHMYHEASA-N" />
                  <rdf:li rdf:resource="http://identifiers.org/kegg.compound/['C00424']" />
                  <rdf:li rdf:resource="http://identifiers.org/seed.compound/cpd00334" />
                </rdf:Bag>
              </bqbiol:is>
            </rdf:Description>
          </rdf:RDF>
        </sbml:annotation>
      </species>
      <species boundaryCondition="false" compartment="c0" constant="false" hasOnlySubstanceUnits="false" id="M_glu1sa_c" metaid="M_glu1sa_c" name="L_Glutamate1_semialdehyde_c0" sboTerm="SBO:0000247" fbc:charge="0" fbc:chemicalFormula="C5H9NO3">
        <sbml:annotation>
          <rdf:RDF>
            <rdf:Description rdf:about="#M_glu1sa_c">
              <bqbiol:is>
                <rdf:Bag>
                  <rdf:li rdf:resource="http://identifiers.org/bigg.metabolite/glu1sa" />
                  <rdf:li rdf:resource="http://identifiers.org/inchikey/MPUUQNGXJSEWTF-BYPYZUCNSA-N" />
                  <rdf:li rdf:resource="http://identifiers.org/kegg.compound/['C03741']" />
                  <rdf:li rdf:resource="http://identifiers.org/seed.compound/cpd02345" />
                </rdf:Bag>
              </bqbiol:is>
            </rdf:Description>
          </rdf:RDF>
        </sbml:annotation>
      </species>
      <species boundaryCondition="false" compartment="c0" constant="false" hasOnlySubstanceUnits="false" id="M_acorn_c" metaid="M_acorn_c" name="N_Acetylornithine_c0" sboTerm="SBO:0000247" fbc:charge="0" fbc:chemicalFormula="C7H14N2O3">
        <sbml:annotation>
          <rdf:RDF>
            <rdf:Description rdf:about="#M_acorn_c">
              <bqbiol:is>
                <rdf:Bag>
                  <rdf:li rdf:resource="http://identifiers.org/bigg.metabolite/acorn" />
                  <rdf:li rdf:resource="http://identifiers.org/inchikey/JRLGPAXAGHMNOL-LURJTMIESA-N" />
                  <rdf:li rdf:resource="http://identifiers.org/kegg.compound/['C00437']" />
                  <rdf:li rdf:resource="http://identifiers.org/seed.compound/cpd00342" />
                </rdf:Bag>
              </bqbiol:is>
            </rdf:Description>
          </rdf:RDF>
        </sbml:annotation>
      </species>
      <species boundaryCondition="false" compartment="c0" constant="false" hasOnlySubstanceUnits="false" id="M_acg5sa_c" metaid="M_acg5sa_c" name="2_Acetamido_5_oxopentanoate_c0" sboTerm="SBO:0000247" fbc:charge="-1" fbc:chemicalFormula="C7H10NO4">
        <sbml:annotation>
          <rdf:RDF>
            <rdf:Description rdf:about="#M_acg5sa_c">
              <bqbiol:is>
                <rdf:Bag>
                  <rdf:li rdf:resource="http://identifiers.org/bigg.metabolite/acg5sa" />
                  <rdf:li rdf:resource="http://identifiers.org/inchikey/BCPSFKBPHHBDAI-LURJTMIESA-M" />
                  <rdf:li rdf:resource="http://identifiers.org/kegg.compound/['C01250']" />
                  <rdf:li rdf:resource="http://identifiers.org/seed.compound/cpd00918" />
                </rdf:Bag>
              </bqbiol:is>
            </rdf:Description>
          </rdf:RDF>
        </sbml:annotation>
      </species>
      <species boundaryCondition="false" compartment="c0" constant="false" hasOnlySubstanceUnits="false" id="M_23dhdp_c" metaid="M_23dhdp_c" name="Dihydrodipicolinate_c0" sboTerm="SBO:0000247" fbc:charge="-2" fbc:chemicalFormula="C7H5NO4">
        <sbml:annotation>
          <rdf:RDF>
            <rdf:Description rdf:about="#M_23dhdp_c">
              <bqbiol:is>
                <rdf:Bag>
                  <rdf:li rdf:resource="http://identifiers.org/bigg.metabolite/23dhdp" />
                  <rdf:li rdf:resource="http://identifiers.org/inchikey/UWOCFOFVIBZJGH-YFKPBYRVSA-L" />
                  <rdf:li rdf:resource="http://identifiers.org/kegg.compound/['C03340']" />
                  <rdf:li rdf:resource="http://identifiers.org/seed.compound/cpd02120" />
                </rdf:Bag>
              </bqbiol:is>
            </rdf:Description>
          </rdf:RDF>
        </sbml:annotation>
      </species>
      <species boundaryCondition="false" compartment="c0" constant="false" hasOnlySubstanceUnits="false" id="M_rnam_c" metaid="M_rnam_c" name="N_Ribosylnicotinamide_c0" sboTerm="SBO:0000247" fbc:charge="1" fbc:chemicalFormula="C11H15N2O5">
        <sbml:annotation>
          <rdf:RDF>
            <rdf:Description rdf:about="#M_rnam_c">
              <bqbiol:is>
                <rdf:Bag>
                  <rdf:li rdf:resource="http://identifiers.org/bigg.metabolite/rnam" />
                  <rdf:li rdf:resource="http://identifiers.org/inchikey/JLEBZPBDRKPWTD-TURQNECASA-O" />
                  <rdf:li rdf:resource="http://identifiers.org/kegg.compound/['C03150']" />
                  <rdf:li rdf:resource="http://identifiers.org/seed.compound/cpd02016" />
                </rdf:Bag>
              </bqbiol:is>
            </rdf:Description>
          </rdf:RDF>
        </sbml:annotation>
      </species>
      <species boundaryCondition="false" compartment="c0" constant="false" hasOnlySubstanceUnits="false" id="M_ncam_c" metaid="M_ncam_c" name="Nicotinamide_c0" sboTerm="SBO:0000247" fbc:charge="0" fbc:chemicalFormula="C6H6N2O">
        <sbml:annotation>
          <rdf:RDF>
            <rdf:Description rdf:about="#M_ncam_c">
              <bqbiol:is>
                <rdf:Bag>
                  <rdf:li rdf:resource="http://identifiers.org/bigg.metabolite/ncam" />
                  <rdf:li rdf:resource="http://identifiers.org/inchikey/DFPAKSUCGFBDDF-UHFFFAOYSA-N" />
                  <rdf:li rdf:resource="http://identifiers.org/kegg.compound/['C00153']" />
                  <rdf:li rdf:resource="http://identifiers.org/seed.compound/cpd00133" />
                </rdf:Bag>
              </bqbiol:is>
            </rdf:Description>
          </rdf:RDF>
        </sbml:annotation>
      </species>
      <species boundaryCondition="false" compartment="c0" constant="false" hasOnlySubstanceUnits="false" id="M_nicrns_c" metaid="M_nicrns_c" name="Nicotinate_D_ribonucleoside_c0" sboTerm="SBO:0000247" fbc:charge="0" fbc:chemicalFormula="C11H13NO6">
        <sbml:annotation>
          <rdf:RDF>
            <rdf:Description rdf:about="#M_nicrns_c">
              <bqbiol:is>
                <rdf:Bag>
                  <rdf:li rdf:resource="http://identifiers.org/bigg.metabolite/nicrns" />
                  <rdf:li rdf:resource="http://identifiers.org/inchikey/PUEDDPCUCPRQNY-ZYUZMQFOSA-N" />
                  <rdf:li rdf:resource="http://identifiers.org/kegg.compound/['C05841']" />
                  <rdf:li rdf:resource="http://identifiers.org/seed.compound/cpd03471" />
                </rdf:Bag>
              </bqbiol:is>
            </rdf:Description>
          </rdf:RDF>
        </sbml:annotation>
      </species>
      <species boundaryCondition="false" compartment="c0" constant="false" hasOnlySubstanceUnits="false" id="M_csn_c" metaid="M_csn_c" name="Cytosine_c0" sboTerm="SBO:0000247" fbc:charge="0" fbc:chemicalFormula="C4H5N3O">
        <sbml:annotation>
          <rdf:RDF>
            <rdf:Description rdf:about="#M_csn_c">
              <bqbiol:is>
                <rdf:Bag>
                  <rdf:li rdf:resource="http://identifiers.org/bigg.metabolite/csn" />
                  <rdf:li rdf:resource="http://identifiers.org/inchikey/OPTASPLRGRRNAP-UHFFFAOYSA-N" />
                  <rdf:li rdf:resource="http://identifiers.org/kegg.compound/['C00380']" />
                  <rdf:li rdf:resource="http://identifiers.org/seed.compound/cpd00307" />
                </rdf:Bag>
              </bqbiol:is>
            </rdf:Description>
          </rdf:RDF>
        </sbml:annotation>
      </species>
      <species boundaryCondition="false" compartment="c0" constant="false" hasOnlySubstanceUnits="false" id="M_xtsn_c" metaid="M_xtsn_c" name="Xanthosine_c0" sboTerm="SBO:0000247" fbc:charge="0" fbc:chemicalFormula="C10H12N4O6">
        <sbml:annotation>
          <rdf:RDF>
            <rdf:Description rdf:about="#M_xtsn_c">
              <bqbiol:is>
                <rdf:Bag>
                  <rdf:li rdf:resource="http://identifiers.org/bigg.metabolite/xtsn" />
                  <rdf:li rdf:resource="http://identifiers.org/inchikey/UBORTCNDUKBEOP-UUOKFMHZSA-N" />
                  <rdf:li rdf:resource="http://identifiers.org/kegg.compound/['C01762']" />
                  <rdf:li rdf:resource="http://identifiers.org/seed.compound/cpd01217" />
                </rdf:Bag>
              </bqbiol:is>
            </rdf:Description>
          </rdf:RDF>
        </sbml:annotation>
      </species>
      <species boundaryCondition="false" compartment="c0" constant="false" hasOnlySubstanceUnits="false" id="M_xan_c" metaid="M_xan_c" name="XAN_c0" sboTerm="SBO:0000247" fbc:charge="0" fbc:chemicalFormula="C5H4N4O2">
        <sbml:annotation>
          <rdf:RDF>
            <rdf:Description rdf:about="#M_xan_c">
              <bqbiol:is>
                <rdf:Bag>
                  <rdf:li rdf:resource="http://identifiers.org/bigg.metabolite/xan" />
                  <rdf:li rdf:resource="http://identifiers.org/inchikey/LRFVTYWOQMYALW-UHFFFAOYSA-N" />
                  <rdf:li rdf:resource="http://identifiers.org/kegg.compound/['C00385']" />
                  <rdf:li rdf:resource="http://identifiers.org/seed.compound/cpd00309" />
                </rdf:Bag>
              </bqbiol:is>
            </rdf:Description>
          </rdf:RDF>
        </sbml:annotation>
      </species>
      <species boundaryCondition="false" compartment="c0" constant="false" hasOnlySubstanceUnits="false" id="M_5fthf_c" metaid="M_5fthf_c" name="5_Formyltetrahydrofolate_c0" sboTerm="SBO:0000247" fbc:charge="-2" fbc:chemicalFormula="C20H21N7O7">
        <sbml:annotation>
          <rdf:RDF>
            <rdf:Description rdf:about="#M_5fthf_c">
              <bqbiol:is>
                <rdf:Bag>
                  <rdf:li rdf:resource="http://identifiers.org/bigg.metabolite/5fthf" />
                  <rdf:li rdf:resource="http://identifiers.org/inchikey/VVIAGPKUTFNRDU-STQMWFEESA-L" />
                  <rdf:li rdf:resource="http://identifiers.org/kegg.compound/['C03479']" />
                  <rdf:li rdf:resource="http://identifiers.org/seed.compound/cpd02197" />
                </rdf:Bag>
              </bqbiol:is>
            </rdf:Description>
          </rdf:RDF>
        </sbml:annotation>
      </species>
      <species boundaryCondition="false" compartment="c0" constant="false" hasOnlySubstanceUnits="false" id="M_3ig3p_c" metaid="M_3ig3p_c" name="Indoleglycerol_phosphate_c0" sboTerm="SBO:0000247" fbc:charge="-2" fbc:chemicalFormula="C11H12NO6P">
        <sbml:annotation>
          <rdf:RDF>
            <rdf:Description rdf:about="#M_3ig3p_c">
              <bqbiol:is>
                <rdf:Bag>
                  <rdf:li rdf:resource="http://identifiers.org/bigg.metabolite/3ig3p" />
                  <rdf:li rdf:resource="http://identifiers.org/inchikey/NQEQTYPJSIEPHW-MNOVXSKESA-L" />
                  <rdf:li rdf:resource="http://identifiers.org/kegg.compound/['C03506']" />
                  <rdf:li rdf:resource="http://identifiers.org/seed.compound/cpd02210" />
                </rdf:Bag>
              </bqbiol:is>
            </rdf:Description>
          </rdf:RDF>
        </sbml:annotation>
      </species>
      <species boundaryCondition="false" compartment="c0" constant="false" hasOnlySubstanceUnits="false" id="M_Lcystin_c" metaid="M_Lcystin_c" name="L_Cystine_c0" sboTerm="SBO:0000247" fbc:charge="0" fbc:chemicalFormula="C6H12N2O4S2">
        <sbml:annotation>
          <rdf:RDF>
            <rdf:Description rdf:about="#M_Lcystin_c">
              <bqbiol:is>
                <rdf:Bag>
                  <rdf:li rdf:resource="http://identifiers.org/bigg.metabolite/Lcystin" />
                  <rdf:li rdf:resource="http://identifiers.org/inchikey/LEVWYRKDKASIDU-IMJSIDKUSA-N" />
                  <rdf:li rdf:resource="http://identifiers.org/kegg.compound/['C00491']" />
                  <rdf:li rdf:resource="http://identifiers.org/seed.compound/cpd00381" />
                </rdf:Bag>
              </bqbiol:is>
            </rdf:Description>
          </rdf:RDF>
        </sbml:annotation>
      </species>
      <species boundaryCondition="false" compartment="c0" constant="false" hasOnlySubstanceUnits="false" id="M_thcys_c" metaid="M_thcys_c" name="Thiocysteine_c0" sboTerm="SBO:0000247" fbc:charge="0" fbc:chemicalFormula="C3H7NO2S2">
        <sbml:annotation>
          <rdf:RDF>
            <rdf:Description rdf:about="#M_thcys_c">
              <bqbiol:is>
                <rdf:Bag>
                  <rdf:li rdf:resource="http://identifiers.org/bigg.metabolite/thcys" />
                  <rdf:li rdf:resource="http://identifiers.org/inchikey/XBKONSCREBSMCS-REOHCLBHSA-N" />
                  <rdf:li rdf:resource="http://identifiers.org/kegg.compound/['C01962']" />
                  <rdf:li rdf:resource="http://identifiers.org/seed.compound/cpd01347" />
                </rdf:Bag>
              </bqbiol:is>
            </rdf:Description>
          </rdf:RDF>
        </sbml:annotation>
      </species>
      <species boundaryCondition="false" compartment="c0" constant="false" hasOnlySubstanceUnits="false" id="M_skm_c" metaid="M_skm_c" name="Shikimate_c0" sboTerm="SBO:0000247" fbc:charge="-1" fbc:chemicalFormula="C7H9O5">
        <sbml:annotation>
          <rdf:RDF>
            <rdf:Description rdf:about="#M_skm_c">
              <bqbiol:is>
                <rdf:Bag>
                  <rdf:li rdf:resource="http://identifiers.org/bigg.metabolite/skm" />
                  <rdf:li rdf:resource="http://identifiers.org/inchikey/JXOHGGNKMLTUBP-HSUXUTPPSA-M" />
                  <rdf:li rdf:resource="http://identifiers.org/kegg.compound/['C00493']" />
                  <rdf:li rdf:resource="http://identifiers.org/seed.compound/cpd00383" />
                </rdf:Bag>
              </bqbiol:is>
            </rdf:Description>
          </rdf:RDF>
        </sbml:annotation>
      </species>
      <species boundaryCondition="false" compartment="c0" constant="false" hasOnlySubstanceUnits="false" id="M_3dhsk_c" metaid="M_3dhsk_c" name="3_Dehydroshikimate_c0" sboTerm="SBO:0000247" fbc:charge="-1" fbc:chemicalFormula="C7H7O5">
        <sbml:annotation>
          <rdf:RDF>
            <rdf:Description rdf:about="#M_3dhsk_c">
              <bqbiol:is>
                <rdf:Bag>
                  <rdf:li rdf:resource="http://identifiers.org/bigg.metabolite/3dhsk" />
                  <rdf:li rdf:resource="http://identifiers.org/inchikey/FAPMWQLQJHWKNN-SRBOSORUSA-M" />
                  <rdf:li rdf:resource="http://identifiers.org/kegg.compound/['C02637']" />
                  <rdf:li rdf:resource="http://identifiers.org/seed.compound/cpd01716" />
                </rdf:Bag>
              </bqbiol:is>
            </rdf:Description>
          </rdf:RDF>
        </sbml:annotation>
      </species>
      <species boundaryCondition="false" compartment="c0" constant="false" hasOnlySubstanceUnits="false" id="M_cdp4dh6doglc_c" metaid="M_cdp4dh6doglc_c" name="CDP_4_dehydro_6_deoxy_D_glucose_c0" sboTerm="SBO:0000247" fbc:charge="-2" fbc:chemicalFormula="C15H21N3O15P2">
        <sbml:annotation>
          <rdf:RDF>
            <rdf:Description rdf:about="#M_cdp4dh6doglc_c">
              <bqbiol:is>
                <rdf:Bag>
                  <rdf:li rdf:resource="http://identifiers.org/bigg.metabolite/cdp4dh6doglc" />
                  <rdf:li rdf:resource="http://identifiers.org/inchikey/PUBYMNIINUUJLL-JPHISPRKSA-L" />
                  <rdf:li rdf:resource="http://identifiers.org/kegg.compound/['C01219']" />
                  <rdf:li rdf:resource="http://identifiers.org/seed.compound/cpd00897" />
                </rdf:Bag>
              </bqbiol:is>
            </rdf:Description>
          </rdf:RDF>
        </sbml:annotation>
      </species>
      <species boundaryCondition="false" compartment="c0" constant="false" hasOnlySubstanceUnits="false" id="M_Lcyst_c" metaid="M_Lcyst_c" name="L_Cysteate_c0" sboTerm="SBO:0000247" fbc:charge="-1" fbc:chemicalFormula="C3H6NO5S">
        <sbml:annotation>
          <rdf:RDF>
            <rdf:Description rdf:about="#M_Lcyst_c">
              <bqbiol:is>
                <rdf:Bag>
                  <rdf:li rdf:resource="http://identifiers.org/bigg.metabolite/Lcyst" />
                  <rdf:li rdf:resource="http://identifiers.org/inchikey/XVOYSCVBGLVSOL-REOHCLBHSA-M" />
                  <rdf:li rdf:resource="http://identifiers.org/kegg.compound/['C00506']" />
                  <rdf:li rdf:resource="http://identifiers.org/seed.compound/cpd00395" />
                </rdf:Bag>
              </bqbiol:is>
            </rdf:Description>
          </rdf:RDF>
        </sbml:annotation>
      </species>
      <species boundaryCondition="false" compartment="c0" constant="false" hasOnlySubstanceUnits="false" id="M_3spyr_c" metaid="M_3spyr_c" name="3_Sulfopyruvate_c0" sboTerm="SBO:0000247" fbc:charge="-2" fbc:chemicalFormula="C3H2O6S">
        <sbml:annotation>
          <rdf:RDF>
            <rdf:Description rdf:about="#M_3spyr_c">
              <bqbiol:is>
                <rdf:Bag>
                  <rdf:li rdf:resource="http://identifiers.org/bigg.metabolite/3spyr" />
                  <rdf:li rdf:resource="http://identifiers.org/inchikey/BUTHMSUEBYPMKJ-UHFFFAOYSA-L" />
                  <rdf:li rdf:resource="http://identifiers.org/kegg.compound/['C05528']" />
                  <rdf:li rdf:resource="http://identifiers.org/seed.compound/cpd03285" />
                </rdf:Bag>
              </bqbiol:is>
            </rdf:Description>
          </rdf:RDF>
        </sbml:annotation>
      </species>
      <species boundaryCondition="false" compartment="c0" constant="false" hasOnlySubstanceUnits="false" id="M_pant__R_c" metaid="M_pant__R_c" name="Pantoate_c0" sboTerm="SBO:0000247" fbc:charge="-1" fbc:chemicalFormula="C6H11O4">
        <sbml:annotation>
          <rdf:RDF>
            <rdf:Description rdf:about="#M_pant__R_c">
              <bqbiol:is>
                <rdf:Bag>
                  <rdf:li rdf:resource="http://identifiers.org/bigg.metabolite/pant__R" />
                  <rdf:li rdf:resource="http://identifiers.org/inchikey/OTOIIPJYVQJATP-BYPYZUCNSA-M" />
                  <rdf:li rdf:resource="http://identifiers.org/kegg.compound/['C00522']" />
                  <rdf:li rdf:resource="http://identifiers.org/seed.compound/cpd00408" />
                </rdf:Bag>
              </bqbiol:is>
            </rdf:Description>
          </rdf:RDF>
        </sbml:annotation>
      </species>
      <species boundaryCondition="false" compartment="c0" constant="false" hasOnlySubstanceUnits="false" id="M_pnto__R_c" metaid="M_pnto__R_c" name="PAN_c0" sboTerm="SBO:0000247" fbc:charge="-1" fbc:chemicalFormula="C9H16NO5">
        <sbml:annotation>
          <rdf:RDF>
            <rdf:Description rdf:about="#M_pnto__R_c">
              <bqbiol:is>
                <rdf:Bag>
                  <rdf:li rdf:resource="http://identifiers.org/bigg.metabolite/pnto__R" />
                  <rdf:li rdf:resource="http://identifiers.org/inchikey/GHOKWGTUZJEAQD-ZETCQYMHSA-M" />
                  <rdf:li rdf:resource="http://identifiers.org/kegg.compound/['C00864']" />
                  <rdf:li rdf:resource="http://identifiers.org/seed.compound/cpd00644" />
                </rdf:Bag>
              </bqbiol:is>
            </rdf:Description>
          </rdf:RDF>
        </sbml:annotation>
      </species>
      <species boundaryCondition="false" compartment="c0" constant="false" hasOnlySubstanceUnits="false" id="M_duri_c" metaid="M_duri_c" name="Deoxyuridine_c0" sboTerm="SBO:0000247" fbc:charge="0" fbc:chemicalFormula="C9H12N2O5">
        <sbml:annotation>
          <rdf:RDF>
            <rdf:Description rdf:about="#M_duri_c">
              <bqbiol:is>
                <rdf:Bag>
                  <rdf:li rdf:resource="http://identifiers.org/bigg.metabolite/duri" />
                  <rdf:li rdf:resource="http://identifiers.org/inchikey/MXHRCPNRJAMMIM-SHYZEUOFSA-N" />
                  <rdf:li rdf:resource="http://identifiers.org/kegg.compound/['C00526']" />
                  <rdf:li rdf:resource="http://identifiers.org/seed.compound/cpd00412" />
                </rdf:Bag>
              </bqbiol:is>
            </rdf:Description>
          </rdf:RDF>
        </sbml:annotation>
      </species>
      <species boundaryCondition="false" compartment="c0" constant="false" hasOnlySubstanceUnits="false" id="M_pac_c" metaid="M_pac_c" name="PACT_c0" sboTerm="SBO:0000247" fbc:charge="0" fbc:chemicalFormula="C8H8O2">
        <sbml:annotation>
          <rdf:RDF>
            <rdf:Description rdf:about="#M_pac_c">
              <bqbiol:is>
                <rdf:Bag>
                  <rdf:li rdf:resource="http://identifiers.org/bigg.metabolite/pac" />
                  <rdf:li rdf:resource="http://identifiers.org/inchikey/IPBVNPXQWQGGJP-UHFFFAOYSA-N" />
                  <rdf:li rdf:resource="http://identifiers.org/kegg.compound/['C00548', 'C15583']" />
                  <rdf:li rdf:resource="http://identifiers.org/seed.compound/cpd00430" />
                </rdf:Bag>
              </bqbiol:is>
            </rdf:Description>
          </rdf:RDF>
        </sbml:annotation>
      </species>
      <species boundaryCondition="false" compartment="c0" constant="false" hasOnlySubstanceUnits="false" id="M_phaccoa_c" metaid="M_phaccoa_c" name="Phenylacetyl_CoA_c0" sboTerm="SBO:0000247" fbc:charge="-4" fbc:chemicalFormula="C29H38N7O17P3S">
        <sbml:annotation>
          <rdf:RDF>
            <rdf:Description rdf:about="#M_phaccoa_c">
              <bqbiol:is>
                <rdf:Bag>
                  <rdf:li rdf:resource="http://identifiers.org/bigg.metabolite/phaccoa" />
                  <rdf:li rdf:resource="http://identifiers.org/inchikey/ZIGIFDRJFZYEEQ-CECATXLMSA-J" />
                  <rdf:li rdf:resource="http://identifiers.org/kegg.compound/['C00582']" />
                  <rdf:li rdf:resource="http://identifiers.org/seed.compound/cpd00452" />
                </rdf:Bag>
              </bqbiol:is>
            </rdf:Description>
          </rdf:RDF>
        </sbml:annotation>
      </species>
      <species boundaryCondition="false" compartment="c0" constant="false" hasOnlySubstanceUnits="false" id="M_3sala_c" metaid="M_3sala_c" name="3_Sulfinoalanine_c0" sboTerm="SBO:0000247" fbc:charge="-1" fbc:chemicalFormula="C3H6NO4S">
        <sbml:annotation>
          <rdf:RDF>
            <rdf:Description rdf:about="#M_3sala_c">
              <bqbiol:is>
                <rdf:Bag>
                  <rdf:li rdf:resource="http://identifiers.org/bigg.metabolite/3sala" />
                  <rdf:li rdf:resource="http://identifiers.org/inchikey/ADVPTQAUNPRNPO-REOHCLBHSA-M" />
                  <rdf:li rdf:resource="http://identifiers.org/kegg.compound/['C00606']" />
                  <rdf:li rdf:resource="http://identifiers.org/seed.compound/cpd00467" />
                </rdf:Bag>
              </bqbiol:is>
            </rdf:Description>
          </rdf:RDF>
        </sbml:annotation>
      </species>
      <species boundaryCondition="false" compartment="c0" constant="false" hasOnlySubstanceUnits="false" id="M_3snpyr_c" metaid="M_3snpyr_c" name="3_Sulfinopyruvate_c0" sboTerm="SBO:0000247" fbc:charge="-2" fbc:chemicalFormula="C3H2O5S">
        <sbml:annotation>
          <rdf:RDF>
            <rdf:Description rdf:about="#M_3snpyr_c">
              <bqbiol:is>
                <rdf:Bag>
                  <rdf:li rdf:resource="http://identifiers.org/bigg.metabolite/3snpyr" />
                  <rdf:li rdf:resource="http://identifiers.org/inchikey/JXYLQEMXCAAMOL-UHFFFAOYSA-L" />
                  <rdf:li rdf:resource="http://identifiers.org/kegg.compound/['C05527']" />
                  <rdf:li rdf:resource="http://identifiers.org/seed.compound/cpd03284" />
                </rdf:Bag>
              </bqbiol:is>
            </rdf:Description>
          </rdf:RDF>
        </sbml:annotation>
      </species>
      <species boundaryCondition="false" compartment="c0" constant="false" hasOnlySubstanceUnits="false" id="M_acg5p_c" metaid="M_acg5p_c" name="n_acetylglutamyl_phosphate_c0" sboTerm="SBO:0000247" fbc:charge="-3" fbc:chemicalFormula="C7H9NO8P">
        <sbml:annotation>
          <rdf:RDF>
            <rdf:Description rdf:about="#M_acg5p_c">
              <bqbiol:is>
                <rdf:Bag>
                  <rdf:li rdf:resource="http://identifiers.org/bigg.metabolite/acg5p" />
                  <rdf:li rdf:resource="http://identifiers.org/inchikey/FCVIHFVSXHOPSW-YFKPBYRVSA-K" />
                  <rdf:li rdf:resource="http://identifiers.org/kegg.compound/['C04133']" />
                  <rdf:li rdf:resource="http://identifiers.org/seed.compound/cpd02552" />
                </rdf:Bag>
              </bqbiol:is>
            </rdf:Description>
          </rdf:RDF>
        </sbml:annotation>
      </species>
      <species boundaryCondition="false" compartment="c0" constant="false" hasOnlySubstanceUnits="false" id="M_id3acald_c" metaid="M_id3acald_c" name="Indoleacetaldehyde_c0" sboTerm="SBO:0000247" fbc:charge="0" fbc:chemicalFormula="C10H9NO">
        <sbml:annotation>
          <rdf:RDF>
            <rdf:Description rdf:about="#M_id3acald_c">
              <bqbiol:is>
                <rdf:Bag>
                  <rdf:li rdf:resource="http://identifiers.org/bigg.metabolite/id3acald" />
                  <rdf:li rdf:resource="http://identifiers.org/inchikey/WHOOUMGHGSPMGR-UHFFFAOYSA-N" />
                  <rdf:li rdf:resource="http://identifiers.org/kegg.compound/['C00637']" />
                  <rdf:li rdf:resource="http://identifiers.org/seed.compound/cpd00486" />
                </rdf:Bag>
              </bqbiol:is>
            </rdf:Description>
          </rdf:RDF>
        </sbml:annotation>
      </species>
      <species boundaryCondition="false" compartment="c0" constant="false" hasOnlySubstanceUnits="false" id="M_ind3ac_c" metaid="M_ind3ac_c" name="Indoleacetate_c0" sboTerm="SBO:0000247" fbc:charge="-1" fbc:chemicalFormula="C10H8NO2">
        <sbml:annotation>
          <rdf:RDF>
            <rdf:Description rdf:about="#M_ind3ac_c">
              <bqbiol:is>
                <rdf:Bag>
                  <rdf:li rdf:resource="http://identifiers.org/bigg.metabolite/ind3ac" />
                  <rdf:li rdf:resource="http://identifiers.org/inchikey/SEOVTRFCIGRIMH-UHFFFAOYSA-M" />
                  <rdf:li rdf:resource="http://identifiers.org/kegg.compound/['C00954']" />
                  <rdf:li rdf:resource="http://identifiers.org/seed.compound/cpd00703" />
                </rdf:Bag>
              </bqbiol:is>
            </rdf:Description>
          </rdf:RDF>
        </sbml:annotation>
      </species>
      <species boundaryCondition="false" compartment="c0" constant="false" hasOnlySubstanceUnits="false" id="M_dag_gen_c" metaid="M_dag_gen_c" name="1_2_Diacyl_sn_glycerol_c0" sboTerm="SBO:0000247" fbc:charge="0" fbc:chemicalFormula="C3436H6672O500">
        <sbml:annotation>
          <rdf:RDF>
            <rdf:Description rdf:about="#M_dag_gen_c">
              <bqbiol:is>
                <rdf:Bag>
                  <rdf:li rdf:resource="http://identifiers.org/bigg.metabolite/dag_gen" />
                  <rdf:li rdf:resource="http://identifiers.org/inchikey/nan" />
                  <rdf:li rdf:resource="http://identifiers.org/kegg.compound/['C00165']" />
                  <rdf:li rdf:resource="http://identifiers.org/seed.compound/cpd11423" />
                </rdf:Bag>
              </bqbiol:is>
            </rdf:Description>
          </rdf:RDF>
        </sbml:annotation>
      </species>
      <species boundaryCondition="false" compartment="c0" constant="false" hasOnlySubstanceUnits="false" id="M_3g12dgr_SA2_c" metaid="M_3g12dgr_SA2_c" name="Glcbeta1_3acyl2Gro_c0" sboTerm="SBO:0000247" fbc:charge="0" fbc:chemicalFormula="C4636H8672O1500">
        <sbml:annotation>
          <rdf:RDF>
            <rdf:Description rdf:about="#M_3g12dgr_SA2_c">
              <bqbiol:is>
                <rdf:Bag>
                  <rdf:li rdf:resource="http://identifiers.org/bigg.metabolite/3g12dgr_SA2" />
                  <rdf:li rdf:resource="http://identifiers.org/inchikey/nan" />
                  <rdf:li rdf:resource="http://identifiers.org/kegg.compound/['C04046']" />
                  <rdf:li rdf:resource="http://identifiers.org/seed.compound/cpd12452" />
                </rdf:Bag>
              </bqbiol:is>
            </rdf:Description>
          </rdf:RDF>
        </sbml:annotation>
      </species>
      <species boundaryCondition="false" compartment="c0" constant="false" hasOnlySubstanceUnits="false" id="M_xtp_c" metaid="M_xtp_c" name="XTP_c0" sboTerm="SBO:0000247" fbc:charge="-3" fbc:chemicalFormula="C10H12N4O15P3">
        <sbml:annotation>
          <rdf:RDF>
            <rdf:Description rdf:about="#M_xtp_c">
              <bqbiol:is>
                <rdf:Bag>
                  <rdf:li rdf:resource="http://identifiers.org/bigg.metabolite/xtp" />
                  <rdf:li rdf:resource="http://identifiers.org/inchikey/CAEFEWVYEZABLA-UUOKFMHZSA-K" />
                  <rdf:li rdf:resource="http://identifiers.org/kegg.compound/['C00700']" />
                  <rdf:li rdf:resource="http://identifiers.org/seed.compound/cpd00530" />
                </rdf:Bag>
              </bqbiol:is>
            </rdf:Description>
          </rdf:RDF>
        </sbml:annotation>
      </species>
      <species boundaryCondition="false" compartment="c0" constant="false" hasOnlySubstanceUnits="false" id="M_26dap_LL_c" metaid="M_26dap_LL_c" name="LL_2_6_Diaminopimelate_c0" sboTerm="SBO:0000247" fbc:charge="0" fbc:chemicalFormula="C7H14N2O4">
        <sbml:annotation>
          <rdf:RDF>
            <rdf:Description rdf:about="#M_26dap_LL_c">
              <bqbiol:is>
                <rdf:Bag>
                  <rdf:li rdf:resource="http://identifiers.org/bigg.metabolite/26dap_LL" />
                  <rdf:li rdf:resource="http://identifiers.org/inchikey/GMKMEZVLHJARHF-WHFBIAKZSA-N" />
                  <rdf:li rdf:resource="http://identifiers.org/kegg.compound/['C00666']" />
                  <rdf:li rdf:resource="http://identifiers.org/seed.compound/cpd00504" />
                </rdf:Bag>
              </bqbiol:is>
            </rdf:Description>
          </rdf:RDF>
        </sbml:annotation>
      </species>
      <species boundaryCondition="false" compartment="c0" constant="false" hasOnlySubstanceUnits="false" id="M_din_c" metaid="M_din_c" name="Deoxyinosine_c0" sboTerm="SBO:0000247" fbc:charge="0" fbc:chemicalFormula="C10H12N4O4">
        <sbml:annotation>
          <rdf:RDF>
            <rdf:Description rdf:about="#M_din_c">
              <bqbiol:is>
                <rdf:Bag>
                  <rdf:li rdf:resource="http://identifiers.org/bigg.metabolite/din" />
                  <rdf:li rdf:resource="http://identifiers.org/inchikey/VGONTNSXDCQUGY-RRKCRQDMSA-N" />
                  <rdf:li rdf:resource="http://identifiers.org/kegg.compound/['C05512']" />
                  <rdf:li rdf:resource="http://identifiers.org/seed.compound/cpd03279" />
                </rdf:Bag>
              </bqbiol:is>
            </rdf:Description>
          </rdf:RDF>
        </sbml:annotation>
      </species>
      <species boundaryCondition="false" compartment="c0" constant="false" hasOnlySubstanceUnits="false" id="M_cpd02414_c" metaid="M_cpd02414_c" name="L_2_Amino_6_oxopimelate_c0" sboTerm="SBO:0000247" fbc:charge="-1" fbc:chemicalFormula="C7H10NO5">
        <sbml:annotation>
          <rdf:RDF>
            <rdf:Description rdf:about="#M_cpd02414_c">
              <bqbiol:is>
                <rdf:Bag>
                  <rdf:li rdf:resource="http://identifiers.org/bigg.metabolite/cpd02414" />
                  <rdf:li rdf:resource="http://identifiers.org/inchikey/UKCSFKLWNHUBDY-BYPYZUCNSA-M" />
                  <rdf:li rdf:resource="http://identifiers.org/kegg.compound/['C03871']" />
                  <rdf:li rdf:resource="http://identifiers.org/seed.compound/cpd02414" />
                </rdf:Bag>
              </bqbiol:is>
            </rdf:Description>
          </rdf:RDF>
        </sbml:annotation>
      </species>
      <species boundaryCondition="false" compartment="c0" constant="false" hasOnlySubstanceUnits="false" id="M_glu__D_c" metaid="M_glu__D_c" name="D_Glutamate_c0" sboTerm="SBO:0000247" fbc:charge="-1" fbc:chemicalFormula="C5H8NO4">
        <sbml:annotation>
          <rdf:RDF>
            <rdf:Description rdf:about="#M_glu__D_c">
              <bqbiol:is>
                <rdf:Bag>
                  <rdf:li rdf:resource="http://identifiers.org/bigg.metabolite/glu__D" />
                  <rdf:li rdf:resource="http://identifiers.org/inchikey/WHUUTDBJXJRKMK-GSVOUGTGSA-M" />
                  <rdf:li rdf:resource="http://identifiers.org/kegg.compound/['C00217']" />
                  <rdf:li rdf:resource="http://identifiers.org/seed.compound/cpd00186" />
                </rdf:Bag>
              </bqbiol:is>
            </rdf:Description>
          </rdf:RDF>
        </sbml:annotation>
      </species>
      <species boundaryCondition="false" compartment="c0" constant="false" hasOnlySubstanceUnits="false" id="M_uama_c" metaid="M_uama_c" name="UDP_N_acetylmuramoyl_L_alanine_c0" sboTerm="SBO:0000247" fbc:charge="-3" fbc:chemicalFormula="C23H33N4O20P2">
        <sbml:annotation>
          <rdf:RDF>
            <rdf:Description rdf:about="#M_uama_c">
              <bqbiol:is>
                <rdf:Bag>
                  <rdf:li rdf:resource="http://identifiers.org/bigg.metabolite/uama" />
                  <rdf:li rdf:resource="http://identifiers.org/inchikey/NTMMCWJNQNKACG-KBKUWGQMSA-K" />
                  <rdf:li rdf:resource="http://identifiers.org/kegg.compound/['C01212']" />
                  <rdf:li rdf:resource="http://identifiers.org/seed.compound/cpd00890" />
                </rdf:Bag>
              </bqbiol:is>
            </rdf:Description>
          </rdf:RDF>
        </sbml:annotation>
      </species>
      <species boundaryCondition="false" compartment="c0" constant="false" hasOnlySubstanceUnits="false" id="M_uamag_c" metaid="M_uamag_c" name="UDP_N_acetylmuramoyl_L_alanyl_D_glutamate_c0" sboTerm="SBO:0000247" fbc:charge="-4" fbc:chemicalFormula="C28H39N5O23P2">
        <sbml:annotation>
          <rdf:RDF>
            <rdf:Description rdf:about="#M_uamag_c">
              <bqbiol:is>
                <rdf:Bag>
                  <rdf:li rdf:resource="http://identifiers.org/bigg.metabolite/uamag" />
                  <rdf:li rdf:resource="http://identifiers.org/inchikey/OJZCATPXPWFLHF-HPUCEMLMSA-J" />
                  <rdf:li rdf:resource="http://identifiers.org/kegg.compound/['C00692']" />
                  <rdf:li rdf:resource="http://identifiers.org/seed.compound/cpd00525" />
                </rdf:Bag>
              </bqbiol:is>
            </rdf:Description>
          </rdf:RDF>
        </sbml:annotation>
      </species>
      <species boundaryCondition="false" compartment="c0" constant="false" hasOnlySubstanceUnits="false" id="M_ugmd_c" metaid="M_ugmd_c" name="UDP_N_acetylmuramoyl_L_alanyl_D_gamma_glutamyl_meso_2_6_diaminopimelate_c0" sboTerm="SBO:0000247" fbc:charge="-4" fbc:chemicalFormula="C35H51N7O26P2">
        <sbml:annotation>
          <rdf:RDF>
            <rdf:Description rdf:about="#M_ugmd_c">
              <bqbiol:is>
                <rdf:Bag>
                  <rdf:li rdf:resource="http://identifiers.org/bigg.metabolite/ugmd" />
                  <rdf:li rdf:resource="http://identifiers.org/inchikey/QUHLBZKCGUXHGP-BHBBPGSKSA-J" />
                  <rdf:li rdf:resource="http://identifiers.org/kegg.compound/['C04877']" />
                  <rdf:li rdf:resource="http://identifiers.org/seed.compound/cpd02964" />
                </rdf:Bag>
              </bqbiol:is>
            </rdf:Description>
          </rdf:RDF>
        </sbml:annotation>
      </species>
      <species boundaryCondition="false" compartment="c0" constant="false" hasOnlySubstanceUnits="false" id="M_sheme_c" metaid="M_sheme_c" name="Siroheme_c0" sboTerm="SBO:0000247" fbc:charge="-8" fbc:chemicalFormula="C42H36FeN4O16">
        <sbml:annotation>
          <rdf:RDF>
            <rdf:Description rdf:about="#M_sheme_c">
              <bqbiol:is>
                <rdf:Bag>
                  <rdf:li rdf:resource="http://identifiers.org/bigg.metabolite/sheme" />
                  <rdf:li rdf:resource="http://identifiers.org/inchikey/DLKSSIHHLYNIKN-QIISWYHFSA-D" />
                  <rdf:li rdf:resource="http://identifiers.org/kegg.compound/['C00748']" />
                  <rdf:li rdf:resource="http://identifiers.org/seed.compound/cpd00557" />
                </rdf:Bag>
              </bqbiol:is>
            </rdf:Description>
          </rdf:RDF>
        </sbml:annotation>
      </species>
      <species boundaryCondition="false" compartment="c0" constant="false" hasOnlySubstanceUnits="false" id="M_fe2_c" metaid="M_fe2_c" name="Fe2_plus__c0" sboTerm="SBO:0000247" fbc:charge="2" fbc:chemicalFormula="Fe">
        <sbml:annotation>
          <rdf:RDF>
            <rdf:Description rdf:about="#M_fe2_c">
              <bqbiol:is>
                <rdf:Bag>
                  <rdf:li rdf:resource="http://identifiers.org/bigg.metabolite/fe2" />
                  <rdf:li rdf:resource="http://identifiers.org/inchikey/XEEYBQQBJWHFJM-UHFFFAOYSA-N" />
                  <rdf:li rdf:resource="http://identifiers.org/kegg.compound/['C00023']" />
                  <rdf:li rdf:resource="http://identifiers.org/seed.compound/cpd00021" />
                </rdf:Bag>
              </bqbiol:is>
            </rdf:Description>
          </rdf:RDF>
        </sbml:annotation>
      </species>
      <species boundaryCondition="false" compartment="c0" constant="false" hasOnlySubstanceUnits="false" id="M_srch_c" metaid="M_srch_c" name="Sirochlorin_c0" sboTerm="SBO:0000247" fbc:charge="-8" fbc:chemicalFormula="C42H38N4O16">
        <sbml:annotation>
          <rdf:RDF>
            <rdf:Description rdf:about="#M_srch_c">
              <bqbiol:is>
                <rdf:Bag>
                  <rdf:li rdf:resource="http://identifiers.org/bigg.metabolite/srch" />
                  <rdf:li rdf:resource="http://identifiers.org/inchikey/nan" />
                  <rdf:li rdf:resource="http://identifiers.org/kegg.compound/None" />
                  <rdf:li rdf:resource="http://identifiers.org/seed.compound/cpd15658" />
                </rdf:Bag>
              </bqbiol:is>
            </rdf:Description>
          </rdf:RDF>
        </sbml:annotation>
      </species>
      <species boundaryCondition="false" compartment="c0" constant="false" hasOnlySubstanceUnits="false" id="M_sprm_c" metaid="M_sprm_c" name="Spermine_c0" sboTerm="SBO:0000247" fbc:charge="4" fbc:chemicalFormula="C10H30N4">
        <sbml:annotation>
          <rdf:RDF>
            <rdf:Description rdf:about="#M_sprm_c">
              <bqbiol:is>
                <rdf:Bag>
                  <rdf:li rdf:resource="http://identifiers.org/bigg.metabolite/sprm" />
                  <rdf:li rdf:resource="http://identifiers.org/inchikey/PFNFFQXMRSDOHW-UHFFFAOYSA-R" />
                  <rdf:li rdf:resource="http://identifiers.org/kegg.compound/['C00750']" />
                  <rdf:li rdf:resource="http://identifiers.org/seed.compound/cpd00558" />
                </rdf:Bag>
              </bqbiol:is>
            </rdf:Description>
          </rdf:RDF>
        </sbml:annotation>
      </species>
      <species boundaryCondition="false" compartment="c0" constant="false" hasOnlySubstanceUnits="false" id="M_trnatyr_c" metaid="M_trnatyr_c" name="tRNATyr_c0" sboTerm="SBO:0000247" fbc:charge="0" fbc:chemicalFormula="C10H12N5O3R">
        <sbml:annotation>
          <rdf:RDF>
            <rdf:Description rdf:about="#M_trnatyr_c">
              <bqbiol:is>
                <rdf:Bag>
                  <rdf:li rdf:resource="http://identifiers.org/bigg.metabolite/trnatyr" />
                  <rdf:li rdf:resource="http://identifiers.org/inchikey/nan" />
                  <rdf:li rdf:resource="http://identifiers.org/kegg.compound/['C00787']" />
                  <rdf:li rdf:resource="http://identifiers.org/seed.compound/cpd11751" />
                </rdf:Bag>
              </bqbiol:is>
            </rdf:Description>
          </rdf:RDF>
        </sbml:annotation>
      </species>
      <species boundaryCondition="false" compartment="c0" constant="false" hasOnlySubstanceUnits="false" id="M_tyrtrna_c" metaid="M_tyrtrna_c" name="L_Tyrosyl_tRNATyr_c0" sboTerm="SBO:0000247" fbc:charge="1" fbc:chemicalFormula="C19H22N6O5R">
        <sbml:annotation>
          <rdf:RDF>
            <rdf:Description rdf:about="#M_tyrtrna_c">
              <bqbiol:is>
                <rdf:Bag>
                  <rdf:li rdf:resource="http://identifiers.org/bigg.metabolite/tyrtrna" />
                  <rdf:li rdf:resource="http://identifiers.org/inchikey/nan" />
                  <rdf:li rdf:resource="http://identifiers.org/kegg.compound/['C02839']" />
                  <rdf:li rdf:resource="http://identifiers.org/seed.compound/cpd12194" />
                </rdf:Bag>
              </bqbiol:is>
            </rdf:Description>
          </rdf:RDF>
        </sbml:annotation>
      </species>
      <species boundaryCondition="false" compartment="c0" constant="false" hasOnlySubstanceUnits="false" id="M_cpd00361_c" metaid="M_cpd00361_c" name="ACTN_c0" sboTerm="SBO:0000247" fbc:charge="0" fbc:chemicalFormula="C4H8O2">
        <sbml:annotation>
          <rdf:RDF>
            <rdf:Description rdf:about="#M_cpd00361_c">
              <bqbiol:is>
                <rdf:Bag>
                  <rdf:li rdf:resource="http://identifiers.org/bigg.metabolite/cpd00361" />
                  <rdf:li rdf:resource="http://identifiers.org/inchikey/nan" />
                  <rdf:li rdf:resource="http://identifiers.org/kegg.compound/['C00466', 'C01769']" />
                  <rdf:li rdf:resource="http://identifiers.org/seed.compound/cpd00361" />
                </rdf:Bag>
              </bqbiol:is>
            </rdf:Description>
          </rdf:RDF>
        </sbml:annotation>
      </species>
      <species boundaryCondition="false" compartment="c0" constant="false" hasOnlySubstanceUnits="false" id="M_btd_RR_c" metaid="M_btd_RR_c" name="BDOH_c0" sboTerm="SBO:0000247" fbc:charge="0" fbc:chemicalFormula="C4H10O2">
        <sbml:annotation>
          <rdf:RDF>
            <rdf:Description rdf:about="#M_btd_RR_c">
              <bqbiol:is>
                <rdf:Bag>
                  <rdf:li rdf:resource="http://identifiers.org/bigg.metabolite/btd_RR" />
                  <rdf:li rdf:resource="http://identifiers.org/inchikey/OWBTYPJTUOEWEK-QWWZWVQMSA-N" />
                  <rdf:li rdf:resource="http://identifiers.org/kegg.compound/['C03044']" />
                  <rdf:li rdf:resource="http://identifiers.org/seed.compound/cpd01947" />
                </rdf:Bag>
              </bqbiol:is>
            </rdf:Description>
          </rdf:RDF>
        </sbml:annotation>
      </species>
      <species boundaryCondition="false" compartment="c0" constant="false" hasOnlySubstanceUnits="false" id="M_ptth_c" metaid="M_ptth_c" name="Pantetheine_c0" sboTerm="SBO:0000247" fbc:charge="0" fbc:chemicalFormula="C11H22N2O4S">
        <sbml:annotation>
          <rdf:RDF>
            <rdf:Description rdf:about="#M_ptth_c">
              <bqbiol:is>
                <rdf:Bag>
                  <rdf:li rdf:resource="http://identifiers.org/bigg.metabolite/ptth" />
                  <rdf:li rdf:resource="http://identifiers.org/inchikey/ZNXZGRMVNNHPCA-VIFPVBQESA-N" />
                  <rdf:li rdf:resource="http://identifiers.org/kegg.compound/['C00831']" />
                  <rdf:li rdf:resource="http://identifiers.org/seed.compound/cpd00620" />
                </rdf:Bag>
              </bqbiol:is>
            </rdf:Description>
          </rdf:RDF>
        </sbml:annotation>
      </species>
      <species boundaryCondition="false" compartment="c0" constant="false" hasOnlySubstanceUnits="false" id="M_pan4p_c" metaid="M_pan4p_c" name="Phosphopantetheine_c0" sboTerm="SBO:0000247" fbc:charge="-2" fbc:chemicalFormula="C11H21N2O7PS">
        <sbml:annotation>
          <rdf:RDF>
            <rdf:Description rdf:about="#M_pan4p_c">
              <bqbiol:is>
                <rdf:Bag>
                  <rdf:li rdf:resource="http://identifiers.org/bigg.metabolite/pan4p" />
                  <rdf:li rdf:resource="http://identifiers.org/inchikey/JDMUPRLRUUMCTL-VIFPVBQESA-L" />
                  <rdf:li rdf:resource="http://identifiers.org/kegg.compound/['C01134']" />
                  <rdf:li rdf:resource="http://identifiers.org/seed.compound/cpd00834" />
                </rdf:Bag>
              </bqbiol:is>
            </rdf:Description>
          </rdf:RDF>
        </sbml:annotation>
      </species>
      <species boundaryCondition="false" compartment="c0" constant="false" hasOnlySubstanceUnits="false" id="M_histd_c" metaid="M_histd_c" name="L_Histidinol_c0" sboTerm="SBO:0000247" fbc:charge="1" fbc:chemicalFormula="C6H12N3O">
        <sbml:annotation>
          <rdf:RDF>
            <rdf:Description rdf:about="#M_histd_c">
              <bqbiol:is>
                <rdf:Bag>
                  <rdf:li rdf:resource="http://identifiers.org/bigg.metabolite/histd" />
                  <rdf:li rdf:resource="http://identifiers.org/inchikey/ZQISRDCJNBUVMM-YFKPBYRVSA-O" />
                  <rdf:li rdf:resource="http://identifiers.org/kegg.compound/['C00860']" />
                  <rdf:li rdf:resource="http://identifiers.org/seed.compound/cpd00641" />
                </rdf:Bag>
              </bqbiol:is>
            </rdf:Description>
          </rdf:RDF>
        </sbml:annotation>
      </species>
      <species boundaryCondition="false" compartment="c0" constant="false" hasOnlySubstanceUnits="false" id="M_hisp_c" metaid="M_hisp_c" name="L_histidinol_phosphate_c0" sboTerm="SBO:0000247" fbc:charge="-1" fbc:chemicalFormula="C6H11N3O4P">
        <sbml:annotation>
          <rdf:RDF>
            <rdf:Description rdf:about="#M_hisp_c">
              <bqbiol:is>
                <rdf:Bag>
                  <rdf:li rdf:resource="http://identifiers.org/bigg.metabolite/hisp" />
                  <rdf:li rdf:resource="http://identifiers.org/inchikey/CWNDERHTHMWBSI-YFKPBYRVSA-M" />
                  <rdf:li rdf:resource="http://identifiers.org/kegg.compound/['C01100']" />
                  <rdf:li rdf:resource="http://identifiers.org/seed.compound/cpd00807" />
                </rdf:Bag>
              </bqbiol:is>
            </rdf:Description>
          </rdf:RDF>
        </sbml:annotation>
      </species>
      <species boundaryCondition="false" compartment="c0" constant="false" hasOnlySubstanceUnits="false" id="M_4ppan_c" metaid="M_4ppan_c" name="4_phosphopantothenate_c0" sboTerm="SBO:0000247" fbc:charge="-3" fbc:chemicalFormula="C9H15NO8P">
        <sbml:annotation>
          <rdf:RDF>
            <rdf:Description rdf:about="#M_4ppan_c">
              <bqbiol:is>
                <rdf:Bag>
                  <rdf:li rdf:resource="http://identifiers.org/bigg.metabolite/4ppan" />
                  <rdf:li rdf:resource="http://identifiers.org/inchikey/XHFVGHPGDLDEQO-ZETCQYMHSA-K" />
                  <rdf:li rdf:resource="http://identifiers.org/kegg.compound/['C03492']" />
                  <rdf:li rdf:resource="http://identifiers.org/seed.compound/cpd02201" />
                </rdf:Bag>
              </bqbiol:is>
            </rdf:Description>
          </rdf:RDF>
        </sbml:annotation>
      </species>
      <species boundaryCondition="false" compartment="c0" constant="false" hasOnlySubstanceUnits="false" id="M_b2coa_c" metaid="M_b2coa_c" name="Crotonyl_CoA_c0" sboTerm="SBO:0000247" fbc:charge="-4" fbc:chemicalFormula="C25H36N7O17P3S">
        <sbml:annotation>
          <rdf:RDF>
            <rdf:Description rdf:about="#M_b2coa_c">
              <bqbiol:is>
                <rdf:Bag>
                  <rdf:li rdf:resource="http://identifiers.org/bigg.metabolite/b2coa" />
                  <rdf:li rdf:resource="http://identifiers.org/inchikey/nan" />
                  <rdf:li rdf:resource="http://identifiers.org/kegg.compound/['C00877']" />
                  <rdf:li rdf:resource="http://identifiers.org/seed.compound/cpd00650" />
                </rdf:Bag>
              </bqbiol:is>
            </rdf:Description>
          </rdf:RDF>
        </sbml:annotation>
      </species>
      <species boundaryCondition="false" compartment="c0" constant="false" hasOnlySubstanceUnits="false" id="M_trnaala_c" metaid="M_trnaala_c" name="tRNAAla_c0" sboTerm="SBO:0000247" fbc:charge="0" fbc:chemicalFormula="C10H12N5O3R">
        <sbml:annotation>
          <rdf:RDF>
            <rdf:Description rdf:about="#M_trnaala_c">
              <bqbiol:is>
                <rdf:Bag>
                  <rdf:li rdf:resource="http://identifiers.org/bigg.metabolite/trnaala" />
                  <rdf:li rdf:resource="http://identifiers.org/inchikey/nan" />
                  <rdf:li rdf:resource="http://identifiers.org/kegg.compound/['C01635']" />
                  <rdf:li rdf:resource="http://identifiers.org/seed.compound/cpd11906" />
                </rdf:Bag>
              </bqbiol:is>
            </rdf:Description>
          </rdf:RDF>
        </sbml:annotation>
      </species>
      <species boundaryCondition="false" compartment="c0" constant="false" hasOnlySubstanceUnits="false" id="M_alatrna_c" metaid="M_alatrna_c" name="L_Alanyl_tRNA_c0" sboTerm="SBO:0000247" fbc:charge="1" fbc:chemicalFormula="C13H18N6O4R">
        <sbml:annotation>
          <rdf:RDF>
            <rdf:Description rdf:about="#M_alatrna_c">
              <bqbiol:is>
                <rdf:Bag>
                  <rdf:li rdf:resource="http://identifiers.org/bigg.metabolite/alatrna" />
                  <rdf:li rdf:resource="http://identifiers.org/inchikey/nan" />
                  <rdf:li rdf:resource="http://identifiers.org/kegg.compound/['C00886']" />
                  <rdf:li rdf:resource="http://identifiers.org/seed.compound/cpd11770" />
                </rdf:Bag>
              </bqbiol:is>
            </rdf:Description>
          </rdf:RDF>
        </sbml:annotation>
      </species>
      <species boundaryCondition="false" compartment="c0" constant="false" hasOnlySubstanceUnits="false" id="M_cpd00679_c" metaid="M_cpd00679_c" name="Cephalosporin_C_c0" sboTerm="SBO:0000247" fbc:charge="-1" fbc:chemicalFormula="C16H20N3O8S">
        <sbml:annotation>
          <rdf:RDF>
            <rdf:Description rdf:about="#M_cpd00679_c">
              <bqbiol:is>
                <rdf:Bag>
                  <rdf:li rdf:resource="http://identifiers.org/bigg.metabolite/cpd00679" />
                  <rdf:li rdf:resource="http://identifiers.org/inchikey/HOKIDJSKDBPKTQ-GLXFQSAKSA-M" />
                  <rdf:li rdf:resource="http://identifiers.org/kegg.compound/['C00916']" />
                  <rdf:li rdf:resource="http://identifiers.org/seed.compound/cpd00679" />
                </rdf:Bag>
              </bqbiol:is>
            </rdf:Description>
          </rdf:RDF>
        </sbml:annotation>
      </species>
      <species boundaryCondition="false" compartment="c0" constant="false" hasOnlySubstanceUnits="false" id="M_cpd01995_c" metaid="M_cpd01995_c" name="Deacetylcephalosporin_C_c0" sboTerm="SBO:0000247" fbc:charge="-1" fbc:chemicalFormula="C14H18N3O7S">
        <sbml:annotation>
          <rdf:RDF>
            <rdf:Description rdf:about="#M_cpd01995_c">
              <bqbiol:is>
                <rdf:Bag>
                  <rdf:li rdf:resource="http://identifiers.org/bigg.metabolite/cpd01995" />
                  <rdf:li rdf:resource="http://identifiers.org/inchikey/XWCFYHBHOFBVIV-JWKOBGCHSA-M" />
                  <rdf:li rdf:resource="http://identifiers.org/kegg.compound/['C03112']" />
                  <rdf:li rdf:resource="http://identifiers.org/seed.compound/cpd01995" />
                </rdf:Bag>
              </bqbiol:is>
            </rdf:Description>
          </rdf:RDF>
        </sbml:annotation>
      </species>
      <species boundaryCondition="false" compartment="c0" constant="false" hasOnlySubstanceUnits="false" id="M_4abz_c" metaid="M_4abz_c" name="ABEE_c0" sboTerm="SBO:0000247" fbc:charge="-1" fbc:chemicalFormula="C7H6NO2">
        <sbml:annotation>
          <rdf:RDF>
            <rdf:Description rdf:about="#M_4abz_c">
              <bqbiol:is>
                <rdf:Bag>
                  <rdf:li rdf:resource="http://identifiers.org/bigg.metabolite/4abz" />
                  <rdf:li rdf:resource="http://identifiers.org/inchikey/ALYNCZNDIQEVRV-UHFFFAOYSA-M" />
                  <rdf:li rdf:resource="http://identifiers.org/kegg.compound/['C00568']" />
                  <rdf:li rdf:resource="http://identifiers.org/seed.compound/cpd00443" />
                </rdf:Bag>
              </bqbiol:is>
            </rdf:Description>
          </rdf:RDF>
        </sbml:annotation>
      </species>
      <species boundaryCondition="false" compartment="c0" constant="false" hasOnlySubstanceUnits="false" id="M_6hmhpt_c" metaid="M_6hmhpt_c" name="6_hydroxymethyl_dihydropterin_c0" sboTerm="SBO:0000247" fbc:charge="0" fbc:chemicalFormula="C7H9N5O2">
        <sbml:annotation>
          <rdf:RDF>
            <rdf:Description rdf:about="#M_6hmhpt_c">
              <bqbiol:is>
                <rdf:Bag>
                  <rdf:li rdf:resource="http://identifiers.org/bigg.metabolite/6hmhpt" />
                  <rdf:li rdf:resource="http://identifiers.org/inchikey/CQQNNQTXUGLUEV-UHFFFAOYSA-N" />
                  <rdf:li rdf:resource="http://identifiers.org/kegg.compound/['C01300']" />
                  <rdf:li rdf:resource="http://identifiers.org/seed.compound/cpd00954" />
                </rdf:Bag>
              </bqbiol:is>
            </rdf:Description>
          </rdf:RDF>
        </sbml:annotation>
      </species>
      <species boundaryCondition="false" compartment="c0" constant="false" hasOnlySubstanceUnits="false" id="M_6hmhptpp_c" metaid="M_6hmhptpp_c" name="2_Amino_4_hydroxy_6_hydroxymethyl_7_8_dihydropteridinediphosphate_c0" sboTerm="SBO:0000247" fbc:charge="-2" fbc:chemicalFormula="C7H9N5O8P2">
        <sbml:annotation>
          <rdf:RDF>
            <rdf:Description rdf:about="#M_6hmhptpp_c">
              <bqbiol:is>
                <rdf:Bag>
                  <rdf:li rdf:resource="http://identifiers.org/bigg.metabolite/6hmhptpp" />
                  <rdf:li rdf:resource="http://identifiers.org/inchikey/FCQGJGLSOWZZON-UHFFFAOYSA-L" />
                  <rdf:li rdf:resource="http://identifiers.org/kegg.compound/['C04807']" />
                  <rdf:li rdf:resource="http://identifiers.org/seed.compound/cpd02920" />
                </rdf:Bag>
              </bqbiol:is>
            </rdf:Description>
          </rdf:RDF>
        </sbml:annotation>
      </species>
      <species boundaryCondition="false" compartment="c0" constant="false" hasOnlySubstanceUnits="false" id="M_mercplac_c" metaid="M_mercplac_c" name="3_Mercaptolactate_c0" sboTerm="SBO:0000247" fbc:charge="-1" fbc:chemicalFormula="C3H5O3S">
        <sbml:annotation>
          <rdf:RDF>
            <rdf:Description rdf:about="#M_mercplac_c">
              <bqbiol:is>
                <rdf:Bag>
                  <rdf:li rdf:resource="http://identifiers.org/bigg.metabolite/mercplac" />
                  <rdf:li rdf:resource="http://identifiers.org/inchikey/OLQOVQTWRIJPRE-REOHCLBHSA-M" />
                  <rdf:li rdf:resource="http://identifiers.org/kegg.compound/['C05823']" />
                  <rdf:li rdf:resource="http://identifiers.org/seed.compound/cpd03455" />
                </rdf:Bag>
              </bqbiol:is>
            </rdf:Description>
          </rdf:RDF>
        </sbml:annotation>
      </species>
      <species boundaryCondition="false" compartment="c0" constant="false" hasOnlySubstanceUnits="false" id="M_13ppd_c" metaid="M_13ppd_c" name="1_3_Propanediol_c0" sboTerm="SBO:0000247" fbc:charge="0" fbc:chemicalFormula="C3H8O2">
        <sbml:annotation>
          <rdf:RDF>
            <rdf:Description rdf:about="#M_13ppd_c">
              <bqbiol:is>
                <rdf:Bag>
                  <rdf:li rdf:resource="http://identifiers.org/bigg.metabolite/13ppd" />
                  <rdf:li rdf:resource="http://identifiers.org/inchikey/YPFDHNVEDLHUCE-UHFFFAOYSA-N" />
                  <rdf:li rdf:resource="http://identifiers.org/kegg.compound/['C02457']" />
                  <rdf:li rdf:resource="http://identifiers.org/seed.compound/cpd01618" />
                </rdf:Bag>
              </bqbiol:is>
            </rdf:Description>
          </rdf:RDF>
        </sbml:annotation>
      </species>
      <species boundaryCondition="false" compartment="c0" constant="false" hasOnlySubstanceUnits="false" id="M_3hppnl_c" metaid="M_3hppnl_c" name="3_Hydroxypropanal_c0" sboTerm="SBO:0000247" fbc:charge="0" fbc:chemicalFormula="C3H6O2">
        <sbml:annotation>
          <rdf:RDF>
            <rdf:Description rdf:about="#M_3hppnl_c">
              <bqbiol:is>
                <rdf:Bag>
                  <rdf:li rdf:resource="http://identifiers.org/bigg.metabolite/3hppnl" />
                  <rdf:li rdf:resource="http://identifiers.org/inchikey/AKXKFZDCRYJKTF-UHFFFAOYSA-N" />
                  <rdf:li rdf:resource="http://identifiers.org/kegg.compound/['C00969']" />
                  <rdf:li rdf:resource="http://identifiers.org/seed.compound/cpd00714" />
                </rdf:Bag>
              </bqbiol:is>
            </rdf:Description>
          </rdf:RDF>
        </sbml:annotation>
      </species>
      <species boundaryCondition="false" compartment="c0" constant="false" hasOnlySubstanceUnits="false" id="M_tsul_c" metaid="M_tsul_c" name="H2S2O3_c0" sboTerm="SBO:0000247" fbc:charge="-1" fbc:chemicalFormula="HO3S2">
        <sbml:annotation>
          <rdf:RDF>
            <rdf:Description rdf:about="#M_tsul_c">
              <bqbiol:is>
                <rdf:Bag>
                  <rdf:li rdf:resource="http://identifiers.org/bigg.metabolite/tsul" />
                  <rdf:li rdf:resource="http://identifiers.org/inchikey/DHCDFWKWKRSZHF-UHFFFAOYSA-M" />
                  <rdf:li rdf:resource="http://identifiers.org/kegg.compound/['C00320', 'C05529']" />
                  <rdf:li rdf:resource="http://identifiers.org/seed.compound/cpd00268" />
                </rdf:Bag>
              </bqbiol:is>
            </rdf:Description>
          </rdf:RDF>
        </sbml:annotation>
      </species>
      <species boundaryCondition="false" compartment="c0" constant="false" hasOnlySubstanceUnits="false" id="M_selcys_c" metaid="M_selcys_c" name="S_sulfocysteine_c0" sboTerm="SBO:0000247" fbc:charge="-1" fbc:chemicalFormula="C3H6NO5S2">
        <sbml:annotation>
          <rdf:RDF>
            <rdf:Description rdf:about="#M_selcys_c">
              <bqbiol:is>
                <rdf:Bag>
                  <rdf:li rdf:resource="http://identifiers.org/bigg.metabolite/selcys" />
                  <rdf:li rdf:resource="http://identifiers.org/inchikey/nan" />
                  <rdf:li rdf:resource="http://identifiers.org/kegg.compound/None" />
                  <rdf:li rdf:resource="http://identifiers.org/seed.compound/cpd03456" />
                </rdf:Bag>
              </bqbiol:is>
            </rdf:Description>
          </rdf:RDF>
        </sbml:annotation>
      </species>
      <species boundaryCondition="false" compartment="c0" constant="false" hasOnlySubstanceUnits="false" id="M_3hpcoa_c" metaid="M_3hpcoa_c" name="3_Hydroxypropanoyl_CoA_c0" sboTerm="SBO:0000247" fbc:charge="-4" fbc:chemicalFormula="C24H36N7O18P3S">
        <sbml:annotation>
          <rdf:RDF>
            <rdf:Description rdf:about="#M_3hpcoa_c">
              <bqbiol:is>
                <rdf:Bag>
                  <rdf:li rdf:resource="http://identifiers.org/bigg.metabolite/3hpcoa" />
                  <rdf:li rdf:resource="http://identifiers.org/inchikey/BERBFZCUSMQABM-IEXPHMLFSA-J" />
                  <rdf:li rdf:resource="http://identifiers.org/kegg.compound/['C05668']" />
                  <rdf:li rdf:resource="http://identifiers.org/seed.compound/cpd03375" />
                </rdf:Bag>
              </bqbiol:is>
            </rdf:Description>
          </rdf:RDF>
        </sbml:annotation>
      </species>
      <species boundaryCondition="false" compartment="c0" constant="false" hasOnlySubstanceUnits="false" id="M_3hpp_c" metaid="M_3hpp_c" name="Hydracrylic_acid_c0" sboTerm="SBO:0000247" fbc:charge="-1" fbc:chemicalFormula="C3H5O3">
        <sbml:annotation>
          <rdf:RDF>
            <rdf:Description rdf:about="#M_3hpp_c">
              <bqbiol:is>
                <rdf:Bag>
                  <rdf:li rdf:resource="http://identifiers.org/bigg.metabolite/3hpp" />
                  <rdf:li rdf:resource="http://identifiers.org/inchikey/ALRHLSYJTWAHJZ-UHFFFAOYSA-M" />
                  <rdf:li rdf:resource="http://identifiers.org/kegg.compound/['C01013']" />
                  <rdf:li rdf:resource="http://identifiers.org/seed.compound/cpd00745" />
                </rdf:Bag>
              </bqbiol:is>
            </rdf:Description>
          </rdf:RDF>
        </sbml:annotation>
      </species>
      <species boundaryCondition="false" compartment="c0" constant="false" hasOnlySubstanceUnits="false" id="M_uppg3_c" metaid="M_uppg3_c" name="UroporphyrinogenIII_c0" sboTerm="SBO:0000247" fbc:charge="-8" fbc:chemicalFormula="C40H36N4O16">
        <sbml:annotation>
          <rdf:RDF>
            <rdf:Description rdf:about="#M_uppg3_c">
              <bqbiol:is>
                <rdf:Bag>
                  <rdf:li rdf:resource="http://identifiers.org/bigg.metabolite/uppg3" />
                  <rdf:li rdf:resource="http://identifiers.org/inchikey/HUHWZXWWOFSFKF-UHFFFAOYSA-F" />
                  <rdf:li rdf:resource="http://identifiers.org/kegg.compound/['C01051']" />
                  <rdf:li rdf:resource="http://identifiers.org/seed.compound/cpd00774" />
                </rdf:Bag>
              </bqbiol:is>
            </rdf:Description>
          </rdf:RDF>
        </sbml:annotation>
      </species>
      <species boundaryCondition="false" compartment="c0" constant="false" hasOnlySubstanceUnits="false" id="M_dann_c" metaid="M_dann_c" name="7_8_Diaminononanoate_c0" sboTerm="SBO:0000247" fbc:charge="1" fbc:chemicalFormula="C9H21N2O2">
        <sbml:annotation>
          <rdf:RDF>
            <rdf:Description rdf:about="#M_dann_c">
              <bqbiol:is>
                <rdf:Bag>
                  <rdf:li rdf:resource="http://identifiers.org/bigg.metabolite/dann" />
                  <rdf:li rdf:resource="http://identifiers.org/inchikey/KCEGBPIYGIWCDH-UHFFFAOYSA-O" />
                  <rdf:li rdf:resource="http://identifiers.org/kegg.compound/['C01037']" />
                  <rdf:li rdf:resource="http://identifiers.org/seed.compound/cpd00764" />
                </rdf:Bag>
              </bqbiol:is>
            </rdf:Description>
          </rdf:RDF>
        </sbml:annotation>
      </species>
      <species boundaryCondition="false" compartment="c0" constant="false" hasOnlySubstanceUnits="false" id="M_dtbt_c" metaid="M_dtbt_c" name="Dethiobiotin_c0" sboTerm="SBO:0000247" fbc:charge="-1" fbc:chemicalFormula="C10H17N2O3">
        <sbml:annotation>
          <rdf:RDF>
            <rdf:Description rdf:about="#M_dtbt_c">
              <bqbiol:is>
                <rdf:Bag>
                  <rdf:li rdf:resource="http://identifiers.org/bigg.metabolite/dtbt" />
                  <rdf:li rdf:resource="http://identifiers.org/inchikey/AUTOLBMXDDTRRT-UHFFFAOYSA-M" />
                  <rdf:li rdf:resource="http://identifiers.org/kegg.compound/['C01909']" />
                  <rdf:li rdf:resource="http://identifiers.org/seed.compound/cpd01311" />
                </rdf:Bag>
              </bqbiol:is>
            </rdf:Description>
          </rdf:RDF>
        </sbml:annotation>
      </species>
      <species boundaryCondition="false" compartment="c0" constant="false" hasOnlySubstanceUnits="false" id="M_uamr_c" metaid="M_uamr_c" name="UDP_MurNAc_c0" sboTerm="SBO:0000247" fbc:charge="-3" fbc:chemicalFormula="C20H28N3O19P2">
        <sbml:annotation>
          <rdf:RDF>
            <rdf:Description rdf:about="#M_uamr_c">
              <bqbiol:is>
                <rdf:Bag>
                  <rdf:li rdf:resource="http://identifiers.org/bigg.metabolite/uamr" />
                  <rdf:li rdf:resource="http://identifiers.org/inchikey/NQBRVZNDBBMBLJ-MQTLHLSBSA-K" />
                  <rdf:li rdf:resource="http://identifiers.org/kegg.compound/['C01050']" />
                  <rdf:li rdf:resource="http://identifiers.org/seed.compound/cpd00773" />
                </rdf:Bag>
              </bqbiol:is>
            </rdf:Description>
          </rdf:RDF>
        </sbml:annotation>
      </species>
      <species boundaryCondition="false" compartment="c0" constant="false" hasOnlySubstanceUnits="false" id="M_scl_c" metaid="M_scl_c" name="Sirohydrochlorin_c0" sboTerm="SBO:0000247" fbc:charge="-8" fbc:chemicalFormula="C42H38N4O16">
        <sbml:annotation>
          <rdf:RDF>
            <rdf:Description rdf:about="#M_scl_c">
              <bqbiol:is>
                <rdf:Bag>
                  <rdf:li rdf:resource="http://identifiers.org/bigg.metabolite/scl" />
                  <rdf:li rdf:resource="http://identifiers.org/inchikey/AVBHZKNQGDKVEA-XUFLHSAYSA-F" />
                  <rdf:li rdf:resource="http://identifiers.org/kegg.compound/['C05778']" />
                  <rdf:li rdf:resource="http://identifiers.org/seed.compound/cpd03426" />
                </rdf:Bag>
              </bqbiol:is>
            </rdf:Description>
          </rdf:RDF>
        </sbml:annotation>
      </species>
      <species boundaryCondition="false" compartment="c0" constant="false" hasOnlySubstanceUnits="false" id="M_pmcoa_c" metaid="M_pmcoa_c" name="Pimeloyl_CoA_c0" sboTerm="SBO:0000247" fbc:charge="-5" fbc:chemicalFormula="C28H41N7O19P3S">
        <sbml:annotation>
          <rdf:RDF>
            <rdf:Description rdf:about="#M_pmcoa_c">
              <bqbiol:is>
                <rdf:Bag>
                  <rdf:li rdf:resource="http://identifiers.org/bigg.metabolite/pmcoa" />
                  <rdf:li rdf:resource="http://identifiers.org/inchikey/LYCRXMTYUZDUGA-UYRKPTJQSA-I" />
                  <rdf:li rdf:resource="http://identifiers.org/kegg.compound/['C01063']" />
                  <rdf:li rdf:resource="http://identifiers.org/seed.compound/cpd00782" />
                </rdf:Bag>
              </bqbiol:is>
            </rdf:Description>
          </rdf:RDF>
        </sbml:annotation>
      </species>
      <species boundaryCondition="false" compartment="c0" constant="false" hasOnlySubstanceUnits="false" id="M_8aonn_c" metaid="M_8aonn_c" name="8_Amino_7_oxononanoate_c0" sboTerm="SBO:0000247" fbc:charge="0" fbc:chemicalFormula="C9H17NO3">
        <sbml:annotation>
          <rdf:RDF>
            <rdf:Description rdf:about="#M_8aonn_c">
              <bqbiol:is>
                <rdf:Bag>
                  <rdf:li rdf:resource="http://identifiers.org/bigg.metabolite/8aonn" />
                  <rdf:li rdf:resource="http://identifiers.org/inchikey/GUAHPAJOXVYFON-UHFFFAOYSA-N" />
                  <rdf:li rdf:resource="http://identifiers.org/kegg.compound/['C01092']" />
                  <rdf:li rdf:resource="http://identifiers.org/seed.compound/cpd00800" />
                </rdf:Bag>
              </bqbiol:is>
            </rdf:Description>
          </rdf:RDF>
        </sbml:annotation>
      </species>
      <species boundaryCondition="false" compartment="c0" constant="false" hasOnlySubstanceUnits="false" id="M_amob_c" metaid="M_amob_c" name="S_Adenosyl_4_methylthio_2_oxobutanoate_c0" sboTerm="SBO:0000247" fbc:charge="0" fbc:chemicalFormula="C15H19N5O6S">
        <sbml:annotation>
          <rdf:RDF>
            <rdf:Description rdf:about="#M_amob_c">
              <bqbiol:is>
                <rdf:Bag>
                  <rdf:li rdf:resource="http://identifiers.org/bigg.metabolite/amob" />
                  <rdf:li rdf:resource="http://identifiers.org/inchikey/UOKVQQMBGVMXPU-CJPDYEHRSA-N" />
                  <rdf:li rdf:resource="http://identifiers.org/kegg.compound/['C04425']" />
                  <rdf:li rdf:resource="http://identifiers.org/seed.compound/cpd02701" />
                </rdf:Bag>
              </bqbiol:is>
            </rdf:Description>
          </rdf:RDF>
        </sbml:annotation>
      </species>
      <species boundaryCondition="false" compartment="c0" constant="false" hasOnlySubstanceUnits="false" id="M_tag6p__D_c" metaid="M_tag6p__D_c" name="D_Tagatose_6_phosphate_c0" sboTerm="SBO:0000247" fbc:charge="-2" fbc:chemicalFormula="C6H11O9P">
        <sbml:annotation>
          <rdf:RDF>
            <rdf:Description rdf:about="#M_tag6p__D_c">
              <bqbiol:is>
                <rdf:Bag>
                  <rdf:li rdf:resource="http://identifiers.org/bigg.metabolite/tag6p__D" />
                  <rdf:li rdf:resource="http://identifiers.org/inchikey/BGWGXPAPYGQALX-OEXCPVAWSA-L" />
                  <rdf:li rdf:resource="http://identifiers.org/kegg.compound/['C01097']" />
                  <rdf:li rdf:resource="http://identifiers.org/seed.compound/cpd00805" />
                </rdf:Bag>
              </bqbiol:is>
            </rdf:Description>
          </rdf:RDF>
        </sbml:annotation>
      </species>
      <species boundaryCondition="false" compartment="c0" constant="false" hasOnlySubstanceUnits="false" id="M_imacp_c" metaid="M_imacp_c" name="imidazole_acetol_phosphate_c0" sboTerm="SBO:0000247" fbc:charge="-2" fbc:chemicalFormula="C6H7N2O5P">
        <sbml:annotation>
          <rdf:RDF>
            <rdf:Description rdf:about="#M_imacp_c">
              <bqbiol:is>
                <rdf:Bag>
                  <rdf:li rdf:resource="http://identifiers.org/bigg.metabolite/imacp" />
                  <rdf:li rdf:resource="http://identifiers.org/inchikey/YCFFMSOLUMRAMD-UHFFFAOYSA-L" />
                  <rdf:li rdf:resource="http://identifiers.org/kegg.compound/['C01267']" />
                  <rdf:li rdf:resource="http://identifiers.org/seed.compound/cpd00930" />
                </rdf:Bag>
              </bqbiol:is>
            </rdf:Description>
          </rdf:RDF>
        </sbml:annotation>
      </species>
      <species boundaryCondition="false" compartment="c0" constant="false" hasOnlySubstanceUnits="false" id="M_4ppcys_c" metaid="M_4ppcys_c" name="R_4_Phosphopantothenoyl_L_cysteine_c0" sboTerm="SBO:0000247" fbc:charge="-3" fbc:chemicalFormula="C12H20N2O9PS">
        <sbml:annotation>
          <rdf:RDF>
            <rdf:Description rdf:about="#M_4ppcys_c">
              <bqbiol:is>
                <rdf:Bag>
                  <rdf:li rdf:resource="http://identifiers.org/bigg.metabolite/4ppcys" />
                  <rdf:li rdf:resource="http://identifiers.org/inchikey/XQYALQVLCNHCFT-CBAPKCEASA-K" />
                  <rdf:li rdf:resource="http://identifiers.org/kegg.compound/['C04352']" />
                  <rdf:li rdf:resource="http://identifiers.org/seed.compound/cpd02666" />
                </rdf:Bag>
              </bqbiol:is>
            </rdf:Description>
          </rdf:RDF>
        </sbml:annotation>
      </species>
      <species boundaryCondition="false" compartment="c0" constant="false" hasOnlySubstanceUnits="false" id="M_4tmeabut_c" metaid="M_4tmeabut_c" name="4_Trimethylammoniobutanal_c0" sboTerm="SBO:0000247" fbc:charge="1" fbc:chemicalFormula="C7H16NO">
        <sbml:annotation>
          <rdf:RDF>
            <rdf:Description rdf:about="#M_4tmeabut_c">
              <bqbiol:is>
                <rdf:Bag>
                  <rdf:li rdf:resource="http://identifiers.org/bigg.metabolite/4tmeabut" />
                  <rdf:li rdf:resource="http://identifiers.org/inchikey/OITBLCDWXSXNCN-UHFFFAOYSA-N" />
                  <rdf:li rdf:resource="http://identifiers.org/kegg.compound/['C01149']" />
                  <rdf:li rdf:resource="http://identifiers.org/seed.compound/cpd00845" />
                </rdf:Bag>
              </bqbiol:is>
            </rdf:Description>
          </rdf:RDF>
        </sbml:annotation>
      </species>
      <species boundaryCondition="false" compartment="c0" constant="false" hasOnlySubstanceUnits="false" id="M_gbbtn_c" metaid="M_gbbtn_c" name="gamma_butyrobetaine_c0" sboTerm="SBO:0000247" fbc:charge="0" fbc:chemicalFormula="C7H15NO2">
        <sbml:annotation>
          <rdf:RDF>
            <rdf:Description rdf:about="#M_gbbtn_c">
              <bqbiol:is>
                <rdf:Bag>
                  <rdf:li rdf:resource="http://identifiers.org/bigg.metabolite/gbbtn" />
                  <rdf:li rdf:resource="http://identifiers.org/inchikey/JHPNVNIEXXLNTR-UHFFFAOYSA-N" />
                  <rdf:li rdf:resource="http://identifiers.org/kegg.compound/['C01181']" />
                  <rdf:li rdf:resource="http://identifiers.org/seed.compound/cpd00870" />
                </rdf:Bag>
              </bqbiol:is>
            </rdf:Description>
          </rdf:RDF>
        </sbml:annotation>
      </species>
      <species boundaryCondition="false" compartment="c0" constant="false" hasOnlySubstanceUnits="false" id="M_glu5sa_c" metaid="M_glu5sa_c" name="L_Glutamate5_semialdehyde_c0" sboTerm="SBO:0000247" fbc:charge="0" fbc:chemicalFormula="C5H9NO3">
        <sbml:annotation>
          <rdf:RDF>
            <rdf:Description rdf:about="#M_glu5sa_c">
              <bqbiol:is>
                <rdf:Bag>
                  <rdf:li rdf:resource="http://identifiers.org/bigg.metabolite/glu5sa" />
                  <rdf:li rdf:resource="http://identifiers.org/inchikey/KABXUUFDPUOJMW-BYPYZUCNSA-N" />
                  <rdf:li rdf:resource="http://identifiers.org/kegg.compound/['C01165']" />
                  <rdf:li rdf:resource="http://identifiers.org/seed.compound/cpd00858" />
                </rdf:Bag>
              </bqbiol:is>
            </rdf:Description>
          </rdf:RDF>
        </sbml:annotation>
      </species>
      <species boundaryCondition="false" compartment="c0" constant="false" hasOnlySubstanceUnits="false" id="M_quln_c" metaid="M_quln_c" name="Quinolinate_c0" sboTerm="SBO:0000247" fbc:charge="-2" fbc:chemicalFormula="C7H3NO4">
        <sbml:annotation>
          <rdf:RDF>
            <rdf:Description rdf:about="#M_quln_c">
              <bqbiol:is>
                <rdf:Bag>
                  <rdf:li rdf:resource="http://identifiers.org/bigg.metabolite/quln" />
                  <rdf:li rdf:resource="http://identifiers.org/inchikey/GJAWHXHKYYXBSV-UHFFFAOYSA-L" />
                  <rdf:li rdf:resource="http://identifiers.org/kegg.compound/['C03722']" />
                  <rdf:li rdf:resource="http://identifiers.org/seed.compound/cpd02333" />
                </rdf:Bag>
              </bqbiol:is>
            </rdf:Description>
          </rdf:RDF>
        </sbml:annotation>
      </species>
      <species boundaryCondition="false" compartment="c0" constant="false" hasOnlySubstanceUnits="false" id="M_cpd00947_c" metaid="M_cpd00947_c" name="LacCer_c0" sboTerm="SBO:0000247" fbc:charge="0" fbc:chemicalFormula="C31H56NO13R">
        <sbml:annotation>
          <rdf:RDF>
            <rdf:Description rdf:about="#M_cpd00947_c">
              <bqbiol:is>
                <rdf:Bag>
                  <rdf:li rdf:resource="http://identifiers.org/bigg.metabolite/cpd00947" />
                  <rdf:li rdf:resource="http://identifiers.org/inchikey/nan" />
                  <rdf:li rdf:resource="http://identifiers.org/kegg.compound/['C01290', 'G00092']" />
                  <rdf:li rdf:resource="http://identifiers.org/seed.compound/cpd00947" />
                </rdf:Bag>
              </bqbiol:is>
            </rdf:Description>
          </rdf:RDF>
        </sbml:annotation>
      </species>
      <species boundaryCondition="false" compartment="c0" constant="false" hasOnlySubstanceUnits="false" id="M_gal_c" metaid="M_gal_c" name="Galactose_c0" sboTerm="SBO:0000247" fbc:charge="0" fbc:chemicalFormula="C6H12O6">
        <sbml:annotation>
          <rdf:RDF>
            <rdf:Description rdf:about="#M_gal_c">
              <bqbiol:is>
                <rdf:Bag>
                  <rdf:li rdf:resource="http://identifiers.org/bigg.metabolite/gal" />
                  <rdf:li rdf:resource="http://identifiers.org/inchikey/WQZGKKKJIJFFOK-SVZMEOIVSA-N" />
                  <rdf:li rdf:resource="http://identifiers.org/kegg.compound/['C00124']" />
                  <rdf:li rdf:resource="http://identifiers.org/seed.compound/cpd00108" />
                </rdf:Bag>
              </bqbiol:is>
            </rdf:Description>
          </rdf:RDF>
        </sbml:annotation>
      </species>
      <species boundaryCondition="false" compartment="c0" constant="false" hasOnlySubstanceUnits="false" id="M_cpd00878_c" metaid="M_cpd00878_c" name="Glucocerebroside_c0" sboTerm="SBO:0000247" fbc:charge="0" fbc:chemicalFormula="C25H46NO8R">
        <sbml:annotation>
          <rdf:RDF>
            <rdf:Description rdf:about="#M_cpd00878_c">
              <bqbiol:is>
                <rdf:Bag>
                  <rdf:li rdf:resource="http://identifiers.org/bigg.metabolite/cpd00878" />
                  <rdf:li rdf:resource="http://identifiers.org/inchikey/nan" />
                  <rdf:li rdf:resource="http://identifiers.org/kegg.compound/['C01190', 'G10238']" />
                  <rdf:li rdf:resource="http://identifiers.org/seed.compound/cpd00878" />
                </rdf:Bag>
              </bqbiol:is>
            </rdf:Description>
          </rdf:RDF>
        </sbml:annotation>
      </species>
      <species boundaryCondition="false" compartment="c0" constant="false" hasOnlySubstanceUnits="false" id="M_cdpdddg_c" metaid="M_cdpdddg_c" name="CDP_4_dehydro_3_6_dideoxy_D_glucose_c0" sboTerm="SBO:0000247" fbc:charge="-2" fbc:chemicalFormula="C15H21N3O14P2">
        <sbml:annotation>
          <rdf:RDF>
            <rdf:Description rdf:about="#M_cdpdddg_c">
              <bqbiol:is>
                <rdf:Bag>
                  <rdf:li rdf:resource="http://identifiers.org/bigg.metabolite/cdpdddg" />
                  <rdf:li rdf:resource="http://identifiers.org/inchikey/DATWFRMXXZBEPM-SNAICPSHSA-L" />
                  <rdf:li rdf:resource="http://identifiers.org/kegg.compound/['C04297']" />
                  <rdf:li rdf:resource="http://identifiers.org/seed.compound/cpd02638" />
                </rdf:Bag>
              </bqbiol:is>
            </rdf:Description>
          </rdf:RDF>
        </sbml:annotation>
      </species>
      <species boundaryCondition="false" compartment="c0" constant="false" hasOnlySubstanceUnits="false" id="M_eig3p_c" metaid="M_eig3p_c" name="D_erythro_imidazol_glycerol_phosphate_c0" sboTerm="SBO:0000247" fbc:charge="-2" fbc:chemicalFormula="C6H9N2O6P">
        <sbml:annotation>
          <rdf:RDF>
            <rdf:Description rdf:about="#M_eig3p_c">
              <bqbiol:is>
                <rdf:Bag>
                  <rdf:li rdf:resource="http://identifiers.org/bigg.metabolite/eig3p" />
                  <rdf:li rdf:resource="http://identifiers.org/inchikey/HFYBTHCYPKEDQQ-RITPCOANSA-L" />
                  <rdf:li rdf:resource="http://identifiers.org/kegg.compound/['C04666']" />
                  <rdf:li rdf:resource="http://identifiers.org/seed.compound/cpd02843" />
                </rdf:Bag>
              </bqbiol:is>
            </rdf:Description>
          </rdf:RDF>
        </sbml:annotation>
      </species>
      <species boundaryCondition="false" compartment="c0" constant="false" hasOnlySubstanceUnits="false" id="M_5aprbu_c" metaid="M_5aprbu_c" name="5_Amino_6__5_phosphoribitylaminouracil_c0" sboTerm="SBO:0000247" fbc:charge="-2" fbc:chemicalFormula="C9H15N4O9P">
        <sbml:annotation>
          <rdf:RDF>
            <rdf:Description rdf:about="#M_5aprbu_c">
              <bqbiol:is>
                <rdf:Bag>
                  <rdf:li rdf:resource="http://identifiers.org/bigg.metabolite/5aprbu" />
                  <rdf:li rdf:resource="http://identifiers.org/inchikey/RQRINYISXYAZKL-RPDRRWSUSA-L" />
                  <rdf:li rdf:resource="http://identifiers.org/kegg.compound/['C04454']" />
                  <rdf:li rdf:resource="http://identifiers.org/seed.compound/cpd02720" />
                </rdf:Bag>
              </bqbiol:is>
            </rdf:Description>
          </rdf:RDF>
        </sbml:annotation>
      </species>
      <species boundaryCondition="false" compartment="c0" constant="false" hasOnlySubstanceUnits="false" id="M_5apru_c" metaid="M_5apru_c" name="5_Amino_6__5_phosphoribosylaminouracil_c0" sboTerm="SBO:0000247" fbc:charge="-2" fbc:chemicalFormula="C9H13N4O9P">
        <sbml:annotation>
          <rdf:RDF>
            <rdf:Description rdf:about="#M_5apru_c">
              <bqbiol:is>
                <rdf:Bag>
                  <rdf:li rdf:resource="http://identifiers.org/bigg.metabolite/5apru" />
                  <rdf:li rdf:resource="http://identifiers.org/inchikey/LZEXYCAGPMYXLX-UMMCILCDSA-L" />
                  <rdf:li rdf:resource="http://identifiers.org/kegg.compound/['C01268']" />
                  <rdf:li rdf:resource="http://identifiers.org/seed.compound/cpd00931" />
                </rdf:Bag>
              </bqbiol:is>
            </rdf:Description>
          </rdf:RDF>
        </sbml:annotation>
      </species>
      <species boundaryCondition="false" compartment="c0" constant="false" hasOnlySubstanceUnits="false" id="M_skm5p_c" metaid="M_skm5p_c" name="3_phosphoshikimate_c0" sboTerm="SBO:0000247" fbc:charge="-3" fbc:chemicalFormula="C7H8O8P">
        <sbml:annotation>
          <rdf:RDF>
            <rdf:Description rdf:about="#M_skm5p_c">
              <bqbiol:is>
                <rdf:Bag>
                  <rdf:li rdf:resource="http://identifiers.org/bigg.metabolite/skm5p" />
                  <rdf:li rdf:resource="http://identifiers.org/inchikey/QYOJSKGCWNAKGW-PBXRRBTRSA-K" />
                  <rdf:li rdf:resource="http://identifiers.org/kegg.compound/['C03175']" />
                  <rdf:li rdf:resource="http://identifiers.org/seed.compound/cpd02030" />
                </rdf:Bag>
              </bqbiol:is>
            </rdf:Description>
          </rdf:RDF>
        </sbml:annotation>
      </species>
      <species boundaryCondition="false" compartment="c0" constant="false" hasOnlySubstanceUnits="false" id="M_dhnpt_c" metaid="M_dhnpt_c" name="Dihydroneopterin_c0" sboTerm="SBO:0000247" fbc:charge="0" fbc:chemicalFormula="C9H13N5O4">
        <sbml:annotation>
          <rdf:RDF>
            <rdf:Description rdf:about="#M_dhnpt_c">
              <bqbiol:is>
                <rdf:Bag>
                  <rdf:li rdf:resource="http://identifiers.org/bigg.metabolite/dhnpt" />
                  <rdf:li rdf:resource="http://identifiers.org/inchikey/YZWJWCGPADQURW-YRAGUDHZSA-N" />
                  <rdf:li rdf:resource="http://identifiers.org/kegg.compound/['C04874']" />
                  <rdf:li rdf:resource="http://identifiers.org/seed.compound/cpd02961" />
                </rdf:Bag>
              </bqbiol:is>
            </rdf:Description>
          </rdf:RDF>
        </sbml:annotation>
      </species>
      <species boundaryCondition="false" compartment="c0" constant="false" hasOnlySubstanceUnits="false" id="M_gcald_c" metaid="M_gcald_c" name="Glycolaldehyde_c0" sboTerm="SBO:0000247" fbc:charge="0" fbc:chemicalFormula="C2H4O2">
        <sbml:annotation>
          <rdf:RDF>
            <rdf:Description rdf:about="#M_gcald_c">
              <bqbiol:is>
                <rdf:Bag>
                  <rdf:li rdf:resource="http://identifiers.org/bigg.metabolite/gcald" />
                  <rdf:li rdf:resource="http://identifiers.org/inchikey/WGCNASOHLSPBMP-UHFFFAOYSA-N" />
                  <rdf:li rdf:resource="http://identifiers.org/kegg.compound/['C00266']" />
                  <rdf:li rdf:resource="http://identifiers.org/seed.compound/cpd00229" />
                </rdf:Bag>
              </bqbiol:is>
            </rdf:Description>
          </rdf:RDF>
        </sbml:annotation>
      </species>
      <species boundaryCondition="false" compartment="c0" constant="false" hasOnlySubstanceUnits="false" id="M_2cpr5p_c" metaid="M_2cpr5p_c" name="1_2_carboxyphenylamino_1_deoxyribulose_5_phosphate_c0" sboTerm="SBO:0000247" fbc:charge="-3" fbc:chemicalFormula="C12H13NO9P">
        <sbml:annotation>
          <rdf:RDF>
            <rdf:Description rdf:about="#M_2cpr5p_c">
              <bqbiol:is>
                <rdf:Bag>
                  <rdf:li rdf:resource="http://identifiers.org/bigg.metabolite/2cpr5p" />
                  <rdf:li rdf:resource="http://identifiers.org/inchikey/QKMBYNRMPRKVTO-MNOVXSKESA-K" />
                  <rdf:li rdf:resource="http://identifiers.org/kegg.compound/['C01302']" />
                  <rdf:li rdf:resource="http://identifiers.org/seed.compound/cpd00956" />
                </rdf:Bag>
              </bqbiol:is>
            </rdf:Description>
          </rdf:RDF>
        </sbml:annotation>
      </species>
      <species boundaryCondition="false" compartment="c0" constant="false" hasOnlySubstanceUnits="false" id="M_didp_c" metaid="M_didp_c" name="dIDP_c0" sboTerm="SBO:0000247" fbc:charge="-2" fbc:chemicalFormula="C10H12N4O10P2">
        <sbml:annotation>
          <rdf:RDF>
            <rdf:Description rdf:about="#M_didp_c">
              <bqbiol:is>
                <rdf:Bag>
                  <rdf:li rdf:resource="http://identifiers.org/bigg.metabolite/didp" />
                  <rdf:li rdf:resource="http://identifiers.org/inchikey/BKUSIKGSPSFQAC-RRKCRQDMSA-L" />
                  <rdf:li rdf:resource="http://identifiers.org/kegg.compound/['C01344']" />
                  <rdf:li rdf:resource="http://identifiers.org/seed.compound/cpd00976" />
                </rdf:Bag>
              </bqbiol:is>
            </rdf:Description>
          </rdf:RDF>
        </sbml:annotation>
      </species>
      <species boundaryCondition="false" compartment="c0" constant="false" hasOnlySubstanceUnits="false" id="M_ditp_c" metaid="M_ditp_c" name="dITP_c0" sboTerm="SBO:0000247" fbc:charge="-3" fbc:chemicalFormula="C10H12N4O13P3">
        <sbml:annotation>
          <rdf:RDF>
            <rdf:Description rdf:about="#M_ditp_c">
              <bqbiol:is>
                <rdf:Bag>
                  <rdf:li rdf:resource="http://identifiers.org/bigg.metabolite/ditp" />
                  <rdf:li rdf:resource="http://identifiers.org/inchikey/UFJPAQSLHAGEBL-RRKCRQDMSA-K" />
                  <rdf:li rdf:resource="http://identifiers.org/kegg.compound/['C01345']" />
                  <rdf:li rdf:resource="http://identifiers.org/seed.compound/cpd00977" />
                </rdf:Bag>
              </bqbiol:is>
            </rdf:Description>
          </rdf:RDF>
        </sbml:annotation>
      </species>
      <species boundaryCondition="false" compartment="c0" constant="false" hasOnlySubstanceUnits="false" id="M_dimp_c" metaid="M_dimp_c" name="dIMP_c0" sboTerm="SBO:0000247" fbc:charge="-2" fbc:chemicalFormula="C10H11N4O7P">
        <sbml:annotation>
          <rdf:RDF>
            <rdf:Description rdf:about="#M_dimp_c">
              <bqbiol:is>
                <rdf:Bag>
                  <rdf:li rdf:resource="http://identifiers.org/bigg.metabolite/dimp" />
                  <rdf:li rdf:resource="http://identifiers.org/inchikey/PHNGFPPXDJJADG-RRKCRQDMSA-L" />
                  <rdf:li rdf:resource="http://identifiers.org/kegg.compound/['C06196']" />
                  <rdf:li rdf:resource="http://identifiers.org/seed.compound/cpd03704" />
                </rdf:Bag>
              </bqbiol:is>
            </rdf:Description>
          </rdf:RDF>
        </sbml:annotation>
      </species>
      <species boundaryCondition="false" compartment="c0" constant="false" hasOnlySubstanceUnits="false" id="M_trnaarg_c" metaid="M_trnaarg_c" name="tRNAArg_c0" sboTerm="SBO:0000247" fbc:charge="0" fbc:chemicalFormula="C10H12N5O3R">
        <sbml:annotation>
          <rdf:RDF>
            <rdf:Description rdf:about="#M_trnaarg_c">
              <bqbiol:is>
                <rdf:Bag>
                  <rdf:li rdf:resource="http://identifiers.org/bigg.metabolite/trnaarg" />
                  <rdf:li rdf:resource="http://identifiers.org/inchikey/nan" />
                  <rdf:li rdf:resource="http://identifiers.org/kegg.compound/['C01636']" />
                  <rdf:li rdf:resource="http://identifiers.org/seed.compound/cpd11907" />
                </rdf:Bag>
              </bqbiol:is>
            </rdf:Description>
          </rdf:RDF>
        </sbml:annotation>
      </species>
      <species boundaryCondition="false" compartment="c0" constant="false" hasOnlySubstanceUnits="false" id="M_argtrna_c" metaid="M_argtrna_c" name="L_Arginyl_tRNA_c0" sboTerm="SBO:0000247" fbc:charge="2" fbc:chemicalFormula="C16H26N9O4R">
        <sbml:annotation>
          <rdf:RDF>
            <rdf:Description rdf:about="#M_argtrna_c">
              <bqbiol:is>
                <rdf:Bag>
                  <rdf:li rdf:resource="http://identifiers.org/bigg.metabolite/argtrna" />
                  <rdf:li rdf:resource="http://identifiers.org/inchikey/nan" />
                  <rdf:li rdf:resource="http://identifiers.org/kegg.compound/['C02163']" />
                  <rdf:li rdf:resource="http://identifiers.org/seed.compound/cpd12036" />
                </rdf:Bag>
              </bqbiol:is>
            </rdf:Description>
          </rdf:RDF>
        </sbml:annotation>
      </species>
      <species boundaryCondition="false" compartment="c0" constant="false" hasOnlySubstanceUnits="false" id="M_trnaasn_c" metaid="M_trnaasn_c" name="tRNAAsn_c0" sboTerm="SBO:0000247" fbc:charge="0" fbc:chemicalFormula="C10H17O10PR2">
        <sbml:annotation>
          <rdf:RDF>
            <rdf:Description rdf:about="#M_trnaasn_c">
              <bqbiol:is>
                <rdf:Bag>
                  <rdf:li rdf:resource="http://identifiers.org/bigg.metabolite/trnaasn" />
                  <rdf:li rdf:resource="http://identifiers.org/inchikey/nan" />
                  <rdf:li rdf:resource="http://identifiers.org/kegg.compound/['C01637']" />
                  <rdf:li rdf:resource="http://identifiers.org/seed.compound/cpd11908" />
                </rdf:Bag>
              </bqbiol:is>
            </rdf:Description>
          </rdf:RDF>
        </sbml:annotation>
      </species>
      <species boundaryCondition="false" compartment="c0" constant="false" hasOnlySubstanceUnits="false" id="M_asntrna_c" metaid="M_asntrna_c" name="Asn_tRNAAsn_c0" sboTerm="SBO:0000247" fbc:charge="1" fbc:chemicalFormula="C14H24N2O12PR2">
        <sbml:annotation>
          <rdf:RDF>
            <rdf:Description rdf:about="#M_asntrna_c">
              <bqbiol:is>
                <rdf:Bag>
                  <rdf:li rdf:resource="http://identifiers.org/bigg.metabolite/asntrna" />
                  <rdf:li rdf:resource="http://identifiers.org/inchikey/nan" />
                  <rdf:li rdf:resource="http://identifiers.org/kegg.compound/['C03402']" />
                  <rdf:li rdf:resource="http://identifiers.org/seed.compound/cpd12313" />
                </rdf:Bag>
              </bqbiol:is>
            </rdf:Description>
          </rdf:RDF>
        </sbml:annotation>
      </species>
      <species boundaryCondition="false" compartment="c0" constant="false" hasOnlySubstanceUnits="false" id="M_trnacys_c" metaid="M_trnacys_c" name="tRNACys_c0" sboTerm="SBO:0000247" fbc:charge="0" fbc:chemicalFormula="C10H12N5O3R">
        <sbml:annotation>
          <rdf:RDF>
            <rdf:Description rdf:about="#M_trnacys_c">
              <bqbiol:is>
                <rdf:Bag>
                  <rdf:li rdf:resource="http://identifiers.org/bigg.metabolite/trnacys" />
                  <rdf:li rdf:resource="http://identifiers.org/inchikey/nan" />
                  <rdf:li rdf:resource="http://identifiers.org/kegg.compound/['C01639']" />
                  <rdf:li rdf:resource="http://identifiers.org/seed.compound/cpd11910" />
                </rdf:Bag>
              </bqbiol:is>
            </rdf:Description>
          </rdf:RDF>
        </sbml:annotation>
      </species>
      <species boundaryCondition="false" compartment="c0" constant="false" hasOnlySubstanceUnits="false" id="M_cystrna_c" metaid="M_cystrna_c" name="L_Cysteinyl_tRNACys_c0" sboTerm="SBO:0000247" fbc:charge="1" fbc:chemicalFormula="C13H18N6O4RS">
        <sbml:annotation>
          <rdf:RDF>
            <rdf:Description rdf:about="#M_cystrna_c">
              <bqbiol:is>
                <rdf:Bag>
                  <rdf:li rdf:resource="http://identifiers.org/bigg.metabolite/cystrna" />
                  <rdf:li rdf:resource="http://identifiers.org/inchikey/nan" />
                  <rdf:li rdf:resource="http://identifiers.org/kegg.compound/['C03125']" />
                  <rdf:li rdf:resource="http://identifiers.org/seed.compound/cpd12255" />
                </rdf:Bag>
              </bqbiol:is>
            </rdf:Description>
          </rdf:RDF>
        </sbml:annotation>
      </species>
      <species boundaryCondition="false" compartment="c0" constant="false" hasOnlySubstanceUnits="false" id="M_trnagln_c" metaid="M_trnagln_c" name="tRNAGln_c0" sboTerm="SBO:0000247" fbc:charge="0" fbc:chemicalFormula="C15H21N5O10PR">
        <sbml:annotation>
          <rdf:RDF>
            <rdf:Description rdf:about="#M_trnagln_c">
              <bqbiol:is>
                <rdf:Bag>
                  <rdf:li rdf:resource="http://identifiers.org/bigg.metabolite/trnagln" />
                  <rdf:li rdf:resource="http://identifiers.org/inchikey/nan" />
                  <rdf:li rdf:resource="http://identifiers.org/kegg.compound/['C01640']" />
                  <rdf:li rdf:resource="http://identifiers.org/seed.compound/cpd11911" />
                </rdf:Bag>
              </bqbiol:is>
            </rdf:Description>
          </rdf:RDF>
        </sbml:annotation>
      </species>
      <species boundaryCondition="false" compartment="c0" constant="false" hasOnlySubstanceUnits="false" id="M_glntrna_c" metaid="M_glntrna_c" name="Gln_tRNAGln_c0" sboTerm="SBO:0000247" fbc:charge="1" fbc:chemicalFormula="C20H30N7O12PR">
        <sbml:annotation>
          <rdf:RDF>
            <rdf:Description rdf:about="#M_glntrna_c">
              <bqbiol:is>
                <rdf:Bag>
                  <rdf:li rdf:resource="http://identifiers.org/bigg.metabolite/glntrna" />
                  <rdf:li rdf:resource="http://identifiers.org/inchikey/nan" />
                  <rdf:li rdf:resource="http://identifiers.org/kegg.compound/['C02282']" />
                  <rdf:li rdf:resource="http://identifiers.org/seed.compound/cpd12060" />
                </rdf:Bag>
              </bqbiol:is>
            </rdf:Description>
          </rdf:RDF>
        </sbml:annotation>
      </species>
      <species boundaryCondition="false" compartment="c0" constant="false" hasOnlySubstanceUnits="false" id="M_trnagly_c" metaid="M_trnagly_c" name="tRNAGly_c0" sboTerm="SBO:0000247" fbc:charge="0" fbc:chemicalFormula="C10H12N5O3R">
        <sbml:annotation>
          <rdf:RDF>
            <rdf:Description rdf:about="#M_trnagly_c">
              <bqbiol:is>
                <rdf:Bag>
                  <rdf:li rdf:resource="http://identifiers.org/bigg.metabolite/trnagly" />
                  <rdf:li rdf:resource="http://identifiers.org/inchikey/nan" />
                  <rdf:li rdf:resource="http://identifiers.org/kegg.compound/['C01642']" />
                  <rdf:li rdf:resource="http://identifiers.org/seed.compound/cpd11913" />
                </rdf:Bag>
              </bqbiol:is>
            </rdf:Description>
          </rdf:RDF>
        </sbml:annotation>
      </species>
      <species boundaryCondition="false" compartment="c0" constant="false" hasOnlySubstanceUnits="false" id="M_glytrna_c" metaid="M_glytrna_c" name="Glycyl_tRNAGly_c0" sboTerm="SBO:0000247" fbc:charge="1" fbc:chemicalFormula="C12H16N6O4R">
        <sbml:annotation>
          <rdf:RDF>
            <rdf:Description rdf:about="#M_glytrna_c">
              <bqbiol:is>
                <rdf:Bag>
                  <rdf:li rdf:resource="http://identifiers.org/bigg.metabolite/glytrna" />
                  <rdf:li rdf:resource="http://identifiers.org/inchikey/nan" />
                  <rdf:li rdf:resource="http://identifiers.org/kegg.compound/['C02412']" />
                  <rdf:li rdf:resource="http://identifiers.org/seed.compound/cpd12100" />
                </rdf:Bag>
              </bqbiol:is>
            </rdf:Description>
          </rdf:RDF>
        </sbml:annotation>
      </species>
      <species boundaryCondition="false" compartment="c0" constant="false" hasOnlySubstanceUnits="false" id="M_trnahis_c" metaid="M_trnahis_c" name="tRNAHis_c0" sboTerm="SBO:0000247" fbc:charge="0" fbc:chemicalFormula="C10H12N5O3R">
        <sbml:annotation>
          <rdf:RDF>
            <rdf:Description rdf:about="#M_trnahis_c">
              <bqbiol:is>
                <rdf:Bag>
                  <rdf:li rdf:resource="http://identifiers.org/bigg.metabolite/trnahis" />
                  <rdf:li rdf:resource="http://identifiers.org/inchikey/nan" />
                  <rdf:li rdf:resource="http://identifiers.org/kegg.compound/['C01643']" />
                  <rdf:li rdf:resource="http://identifiers.org/seed.compound/cpd11914" />
                </rdf:Bag>
              </bqbiol:is>
            </rdf:Description>
          </rdf:RDF>
        </sbml:annotation>
      </species>
      <species boundaryCondition="false" compartment="c0" constant="false" hasOnlySubstanceUnits="false" id="M_histrna_c" metaid="M_histrna_c" name="L_Histidyl_tRNAHis_c0" sboTerm="SBO:0000247" fbc:charge="1" fbc:chemicalFormula="C16H20N8O4R">
        <sbml:annotation>
          <rdf:RDF>
            <rdf:Description rdf:about="#M_histrna_c">
              <bqbiol:is>
                <rdf:Bag>
                  <rdf:li rdf:resource="http://identifiers.org/bigg.metabolite/histrna" />
                  <rdf:li rdf:resource="http://identifiers.org/inchikey/nan" />
                  <rdf:li rdf:resource="http://identifiers.org/kegg.compound/['C02988']" />
                  <rdf:li rdf:resource="http://identifiers.org/seed.compound/cpd12228" />
                </rdf:Bag>
              </bqbiol:is>
            </rdf:Description>
          </rdf:RDF>
        </sbml:annotation>
      </species>
      <species boundaryCondition="false" compartment="c0" constant="false" hasOnlySubstanceUnits="false" id="M_trnaile_c" metaid="M_trnaile_c" name="tRNAIle_c0" sboTerm="SBO:0000247" fbc:charge="0" fbc:chemicalFormula="C10H12N5O3R">
        <sbml:annotation>
          <rdf:RDF>
            <rdf:Description rdf:about="#M_trnaile_c">
              <bqbiol:is>
                <rdf:Bag>
                  <rdf:li rdf:resource="http://identifiers.org/bigg.metabolite/trnaile" />
                  <rdf:li rdf:resource="http://identifiers.org/inchikey/nan" />
                  <rdf:li rdf:resource="http://identifiers.org/kegg.compound/['C01644']" />
                  <rdf:li rdf:resource="http://identifiers.org/seed.compound/cpd11915" />
                </rdf:Bag>
              </bqbiol:is>
            </rdf:Description>
          </rdf:RDF>
        </sbml:annotation>
      </species>
      <species boundaryCondition="false" compartment="c0" constant="false" hasOnlySubstanceUnits="false" id="M_iletrna_c" metaid="M_iletrna_c" name="L_Isoleucyl_tRNAIle_c0" sboTerm="SBO:0000247" fbc:charge="1" fbc:chemicalFormula="C16H24N6O4R">
        <sbml:annotation>
          <rdf:RDF>
            <rdf:Description rdf:about="#M_iletrna_c">
              <bqbiol:is>
                <rdf:Bag>
                  <rdf:li rdf:resource="http://identifiers.org/bigg.metabolite/iletrna" />
                  <rdf:li rdf:resource="http://identifiers.org/inchikey/nan" />
                  <rdf:li rdf:resource="http://identifiers.org/kegg.compound/['C03127']" />
                  <rdf:li rdf:resource="http://identifiers.org/seed.compound/cpd12256" />
                </rdf:Bag>
              </bqbiol:is>
            </rdf:Description>
          </rdf:RDF>
        </sbml:annotation>
      </species>
      <species boundaryCondition="false" compartment="c0" constant="false" hasOnlySubstanceUnits="false" id="M_trnaleu_c" metaid="M_trnaleu_c" name="tRNALeu_c0" sboTerm="SBO:0000247" fbc:charge="0" fbc:chemicalFormula="C10H12N5O3R">
        <sbml:annotation>
          <rdf:RDF>
            <rdf:Description rdf:about="#M_trnaleu_c">
              <bqbiol:is>
                <rdf:Bag>
                  <rdf:li rdf:resource="http://identifiers.org/bigg.metabolite/trnaleu" />
                  <rdf:li rdf:resource="http://identifiers.org/inchikey/nan" />
                  <rdf:li rdf:resource="http://identifiers.org/kegg.compound/['C01645']" />
                  <rdf:li rdf:resource="http://identifiers.org/seed.compound/cpd11916" />
                </rdf:Bag>
              </bqbiol:is>
            </rdf:Description>
          </rdf:RDF>
        </sbml:annotation>
      </species>
      <species boundaryCondition="false" compartment="c0" constant="false" hasOnlySubstanceUnits="false" id="M_leutrna_c" metaid="M_leutrna_c" name="L_Leucyl_tRNA_c0" sboTerm="SBO:0000247" fbc:charge="1" fbc:chemicalFormula="C16H24N6O4R">
        <sbml:annotation>
          <rdf:RDF>
            <rdf:Description rdf:about="#M_leutrna_c">
              <bqbiol:is>
                <rdf:Bag>
                  <rdf:li rdf:resource="http://identifiers.org/bigg.metabolite/leutrna" />
                  <rdf:li rdf:resource="http://identifiers.org/inchikey/nan" />
                  <rdf:li rdf:resource="http://identifiers.org/kegg.compound/['C02047']" />
                  <rdf:li rdf:resource="http://identifiers.org/seed.compound/cpd12003" />
                </rdf:Bag>
              </bqbiol:is>
            </rdf:Description>
          </rdf:RDF>
        </sbml:annotation>
      </species>
      <species boundaryCondition="false" compartment="c0" constant="false" hasOnlySubstanceUnits="false" id="M_trnalys_c" metaid="M_trnalys_c" name="tRNALys_c0" sboTerm="SBO:0000247" fbc:charge="0" fbc:chemicalFormula="C10H12N5O3R">
        <sbml:annotation>
          <rdf:RDF>
            <rdf:Description rdf:about="#M_trnalys_c">
              <bqbiol:is>
                <rdf:Bag>
                  <rdf:li rdf:resource="http://identifiers.org/bigg.metabolite/trnalys" />
                  <rdf:li rdf:resource="http://identifiers.org/inchikey/nan" />
                  <rdf:li rdf:resource="http://identifiers.org/kegg.compound/['C01646']" />
                  <rdf:li rdf:resource="http://identifiers.org/seed.compound/cpd11917" />
                </rdf:Bag>
              </bqbiol:is>
            </rdf:Description>
          </rdf:RDF>
        </sbml:annotation>
      </species>
      <species boundaryCondition="false" compartment="c0" constant="false" hasOnlySubstanceUnits="false" id="M_lystrna_c" metaid="M_lystrna_c" name="L_Lysine_tRNA_Lys_c0" sboTerm="SBO:0000247" fbc:charge="2" fbc:chemicalFormula="C16H26N7O4R">
        <sbml:annotation>
          <rdf:RDF>
            <rdf:Description rdf:about="#M_lystrna_c">
              <bqbiol:is>
                <rdf:Bag>
                  <rdf:li rdf:resource="http://identifiers.org/bigg.metabolite/lystrna" />
                  <rdf:li rdf:resource="http://identifiers.org/inchikey/nan" />
                  <rdf:li rdf:resource="http://identifiers.org/kegg.compound/None" />
                  <rdf:li rdf:resource="http://identifiers.org/seed.compound/cpd15249" />
                </rdf:Bag>
              </bqbiol:is>
            </rdf:Description>
          </rdf:RDF>
        </sbml:annotation>
      </species>
      <species boundaryCondition="false" compartment="c0" constant="false" hasOnlySubstanceUnits="false" id="M_trnamet_c" metaid="M_trnamet_c" name="tRNAMet_c0" sboTerm="SBO:0000247" fbc:charge="0" fbc:chemicalFormula="C10H12N5O3R">
        <sbml:annotation>
          <rdf:RDF>
            <rdf:Description rdf:about="#M_trnamet_c">
              <bqbiol:is>
                <rdf:Bag>
                  <rdf:li rdf:resource="http://identifiers.org/bigg.metabolite/trnamet" />
                  <rdf:li rdf:resource="http://identifiers.org/inchikey/nan" />
                  <rdf:li rdf:resource="http://identifiers.org/kegg.compound/['C01647']" />
                  <rdf:li rdf:resource="http://identifiers.org/seed.compound/cpd11918" />
                </rdf:Bag>
              </bqbiol:is>
            </rdf:Description>
          </rdf:RDF>
        </sbml:annotation>
      </species>
      <species boundaryCondition="false" compartment="c0" constant="false" hasOnlySubstanceUnits="false" id="M_mettrna_c" metaid="M_mettrna_c" name="L_Methionyl_tRNA_c0" sboTerm="SBO:0000247" fbc:charge="1" fbc:chemicalFormula="C15H22N6O4RS">
        <sbml:annotation>
          <rdf:RDF>
            <rdf:Description rdf:about="#M_mettrna_c">
              <bqbiol:is>
                <rdf:Bag>
                  <rdf:li rdf:resource="http://identifiers.org/bigg.metabolite/mettrna" />
                  <rdf:li rdf:resource="http://identifiers.org/inchikey/nan" />
                  <rdf:li rdf:resource="http://identifiers.org/kegg.compound/['C02430']" />
                  <rdf:li rdf:resource="http://identifiers.org/seed.compound/cpd12105" />
                </rdf:Bag>
              </bqbiol:is>
            </rdf:Description>
          </rdf:RDF>
        </sbml:annotation>
      </species>
      <species boundaryCondition="false" compartment="c0" constant="false" hasOnlySubstanceUnits="false" id="M_trnaphe_c" metaid="M_trnaphe_c" name="tRNAPhe_c0" sboTerm="SBO:0000247" fbc:charge="0" fbc:chemicalFormula="C10H12N5O3R">
        <sbml:annotation>
          <rdf:RDF>
            <rdf:Description rdf:about="#M_trnaphe_c">
              <bqbiol:is>
                <rdf:Bag>
                  <rdf:li rdf:resource="http://identifiers.org/bigg.metabolite/trnaphe" />
                  <rdf:li rdf:resource="http://identifiers.org/inchikey/nan" />
                  <rdf:li rdf:resource="http://identifiers.org/kegg.compound/['C01648']" />
                  <rdf:li rdf:resource="http://identifiers.org/seed.compound/cpd11919" />
                </rdf:Bag>
              </bqbiol:is>
            </rdf:Description>
          </rdf:RDF>
        </sbml:annotation>
      </species>
      <species boundaryCondition="false" compartment="c0" constant="false" hasOnlySubstanceUnits="false" id="M_phetrna_c" metaid="M_phetrna_c" name="L_Phenylalanyl_tRNAPhe_c0" sboTerm="SBO:0000247" fbc:charge="1" fbc:chemicalFormula="C19H22N6O4R">
        <sbml:annotation>
          <rdf:RDF>
            <rdf:Description rdf:about="#M_phetrna_c">
              <bqbiol:is>
                <rdf:Bag>
                  <rdf:li rdf:resource="http://identifiers.org/bigg.metabolite/phetrna" />
                  <rdf:li rdf:resource="http://identifiers.org/inchikey/nan" />
                  <rdf:li rdf:resource="http://identifiers.org/kegg.compound/['C03511']" />
                  <rdf:li rdf:resource="http://identifiers.org/seed.compound/cpd12335" />
                </rdf:Bag>
              </bqbiol:is>
            </rdf:Description>
          </rdf:RDF>
        </sbml:annotation>
      </species>
      <species boundaryCondition="false" compartment="c0" constant="false" hasOnlySubstanceUnits="false" id="M_trnapro_c" metaid="M_trnapro_c" name="tRNAPro_c0" sboTerm="SBO:0000247" fbc:charge="0" fbc:chemicalFormula="C10H12N5O3R">
        <sbml:annotation>
          <rdf:RDF>
            <rdf:Description rdf:about="#M_trnapro_c">
              <bqbiol:is>
                <rdf:Bag>
                  <rdf:li rdf:resource="http://identifiers.org/bigg.metabolite/trnapro" />
                  <rdf:li rdf:resource="http://identifiers.org/inchikey/nan" />
                  <rdf:li rdf:resource="http://identifiers.org/kegg.compound/['C01649']" />
                  <rdf:li rdf:resource="http://identifiers.org/seed.compound/cpd11920" />
                </rdf:Bag>
              </bqbiol:is>
            </rdf:Description>
          </rdf:RDF>
        </sbml:annotation>
      </species>
      <species boundaryCondition="false" compartment="c0" constant="false" hasOnlySubstanceUnits="false" id="M_protrna_c" metaid="M_protrna_c" name="L_Prolyl_tRNAPro_c0" sboTerm="SBO:0000247" fbc:charge="0" fbc:chemicalFormula="C15H19N6O4R">
        <sbml:annotation>
          <rdf:RDF>
            <rdf:Description rdf:about="#M_protrna_c">
              <bqbiol:is>
                <rdf:Bag>
                  <rdf:li rdf:resource="http://identifiers.org/bigg.metabolite/protrna" />
                  <rdf:li rdf:resource="http://identifiers.org/inchikey/nan" />
                  <rdf:li rdf:resource="http://identifiers.org/kegg.compound/['C02702']" />
                  <rdf:li rdf:resource="http://identifiers.org/seed.compound/cpd12164" />
                </rdf:Bag>
              </bqbiol:is>
            </rdf:Description>
          </rdf:RDF>
        </sbml:annotation>
      </species>
      <species boundaryCondition="false" compartment="c0" constant="false" hasOnlySubstanceUnits="false" id="M_trnaser_c" metaid="M_trnaser_c" name="tRNASer_c0" sboTerm="SBO:0000247" fbc:charge="0" fbc:chemicalFormula="C10H12N5O3R">
        <sbml:annotation>
          <rdf:RDF>
            <rdf:Description rdf:about="#M_trnaser_c">
              <bqbiol:is>
                <rdf:Bag>
                  <rdf:li rdf:resource="http://identifiers.org/bigg.metabolite/trnaser" />
                  <rdf:li rdf:resource="http://identifiers.org/inchikey/nan" />
                  <rdf:li rdf:resource="http://identifiers.org/kegg.compound/['C01650']" />
                  <rdf:li rdf:resource="http://identifiers.org/seed.compound/cpd11921" />
                </rdf:Bag>
              </bqbiol:is>
            </rdf:Description>
          </rdf:RDF>
        </sbml:annotation>
      </species>
      <species boundaryCondition="false" compartment="c0" constant="false" hasOnlySubstanceUnits="false" id="M_sertrna_c" metaid="M_sertrna_c" name="L_Seryl_tRNASer_c0" sboTerm="SBO:0000247" fbc:charge="0" fbc:chemicalFormula="C13H17N6O5R">
        <sbml:annotation>
          <rdf:RDF>
            <rdf:Description rdf:about="#M_sertrna_c">
              <bqbiol:is>
                <rdf:Bag>
                  <rdf:li rdf:resource="http://identifiers.org/bigg.metabolite/sertrna" />
                  <rdf:li rdf:resource="http://identifiers.org/inchikey/nan" />
                  <rdf:li rdf:resource="http://identifiers.org/kegg.compound/['C02553']" />
                  <rdf:li rdf:resource="http://identifiers.org/seed.compound/cpd12132" />
                </rdf:Bag>
              </bqbiol:is>
            </rdf:Description>
          </rdf:RDF>
        </sbml:annotation>
      </species>
      <species boundaryCondition="false" compartment="c0" constant="false" hasOnlySubstanceUnits="false" id="M_trnathr_c" metaid="M_trnathr_c" name="tRNAThr_c0" sboTerm="SBO:0000247" fbc:charge="0" fbc:chemicalFormula="C10H12N5O3R">
        <sbml:annotation>
          <rdf:RDF>
            <rdf:Description rdf:about="#M_trnathr_c">
              <bqbiol:is>
                <rdf:Bag>
                  <rdf:li rdf:resource="http://identifiers.org/bigg.metabolite/trnathr" />
                  <rdf:li rdf:resource="http://identifiers.org/inchikey/nan" />
                  <rdf:li rdf:resource="http://identifiers.org/kegg.compound/['C01651']" />
                  <rdf:li rdf:resource="http://identifiers.org/seed.compound/cpd11922" />
                </rdf:Bag>
              </bqbiol:is>
            </rdf:Description>
          </rdf:RDF>
        </sbml:annotation>
      </species>
      <species boundaryCondition="false" compartment="c0" constant="false" hasOnlySubstanceUnits="false" id="M_thrtrna_c" metaid="M_thrtrna_c" name="L_Threonyl_tRNAThr_c0" sboTerm="SBO:0000247" fbc:charge="0" fbc:chemicalFormula="C14H19N6O5R">
        <sbml:annotation>
          <rdf:RDF>
            <rdf:Description rdf:about="#M_thrtrna_c">
              <bqbiol:is>
                <rdf:Bag>
                  <rdf:li rdf:resource="http://identifiers.org/bigg.metabolite/thrtrna" />
                  <rdf:li rdf:resource="http://identifiers.org/inchikey/nan" />
                  <rdf:li rdf:resource="http://identifiers.org/kegg.compound/['C02992']" />
                  <rdf:li rdf:resource="http://identifiers.org/seed.compound/cpd12229" />
                </rdf:Bag>
              </bqbiol:is>
            </rdf:Description>
          </rdf:RDF>
        </sbml:annotation>
      </species>
      <species boundaryCondition="false" compartment="c0" constant="false" hasOnlySubstanceUnits="false" id="M_trnatrp_c" metaid="M_trnatrp_c" name="tRNATrp_c0" sboTerm="SBO:0000247" fbc:charge="0" fbc:chemicalFormula="C10H12N5O3R">
        <sbml:annotation>
          <rdf:RDF>
            <rdf:Description rdf:about="#M_trnatrp_c">
              <bqbiol:is>
                <rdf:Bag>
                  <rdf:li rdf:resource="http://identifiers.org/bigg.metabolite/trnatrp" />
                  <rdf:li rdf:resource="http://identifiers.org/inchikey/nan" />
                  <rdf:li rdf:resource="http://identifiers.org/kegg.compound/['C01652']" />
                  <rdf:li rdf:resource="http://identifiers.org/seed.compound/cpd11923" />
                </rdf:Bag>
              </bqbiol:is>
            </rdf:Description>
          </rdf:RDF>
        </sbml:annotation>
      </species>
      <species boundaryCondition="false" compartment="c0" constant="false" hasOnlySubstanceUnits="false" id="M_trptrna_c" metaid="M_trptrna_c" name="L_Tryptophanyl_tRNATrp_c0" sboTerm="SBO:0000247" fbc:charge="1" fbc:chemicalFormula="C21H23N7O4R">
        <sbml:annotation>
          <rdf:RDF>
            <rdf:Description rdf:about="#M_trptrna_c">
              <bqbiol:is>
                <rdf:Bag>
                  <rdf:li rdf:resource="http://identifiers.org/bigg.metabolite/trptrna" />
                  <rdf:li rdf:resource="http://identifiers.org/inchikey/nan" />
                  <rdf:li rdf:resource="http://identifiers.org/kegg.compound/['C03512']" />
                  <rdf:li rdf:resource="http://identifiers.org/seed.compound/cpd12336" />
                </rdf:Bag>
              </bqbiol:is>
            </rdf:Description>
          </rdf:RDF>
        </sbml:annotation>
      </species>
      <species boundaryCondition="false" compartment="c0" constant="false" hasOnlySubstanceUnits="false" id="M_trnaval_c" metaid="M_trnaval_c" name="tRNAVal_c0" sboTerm="SBO:0000247" fbc:charge="0" fbc:chemicalFormula="C10H12N5O3R">
        <sbml:annotation>
          <rdf:RDF>
            <rdf:Description rdf:about="#M_trnaval_c">
              <bqbiol:is>
                <rdf:Bag>
                  <rdf:li rdf:resource="http://identifiers.org/bigg.metabolite/trnaval" />
                  <rdf:li rdf:resource="http://identifiers.org/inchikey/nan" />
                  <rdf:li rdf:resource="http://identifiers.org/kegg.compound/['C01653']" />
                  <rdf:li rdf:resource="http://identifiers.org/seed.compound/cpd11924" />
                </rdf:Bag>
              </bqbiol:is>
            </rdf:Description>
          </rdf:RDF>
        </sbml:annotation>
      </species>
      <species boundaryCondition="false" compartment="c0" constant="false" hasOnlySubstanceUnits="false" id="M_valtrna_c" metaid="M_valtrna_c" name="L_Valyl_tRNAVal_c0" sboTerm="SBO:0000247" fbc:charge="1" fbc:chemicalFormula="C15H22N6O4R">
        <sbml:annotation>
          <rdf:RDF>
            <rdf:Description rdf:about="#M_valtrna_c">
              <bqbiol:is>
                <rdf:Bag>
                  <rdf:li rdf:resource="http://identifiers.org/bigg.metabolite/valtrna" />
                  <rdf:li rdf:resource="http://identifiers.org/inchikey/nan" />
                  <rdf:li rdf:resource="http://identifiers.org/kegg.compound/['C02554']" />
                  <rdf:li rdf:resource="http://identifiers.org/seed.compound/cpd12133" />
                </rdf:Bag>
              </bqbiol:is>
            </rdf:Description>
          </rdf:RDF>
        </sbml:annotation>
      </species>
      <species boundaryCondition="false" compartment="c0" constant="false" hasOnlySubstanceUnits="false" id="M_mmtsa_c" metaid="M_mmtsa_c" name="3_Oxo_2_methylpropanoate_c0" sboTerm="SBO:0000247" fbc:charge="-1" fbc:chemicalFormula="C4H5O3">
        <sbml:annotation>
          <rdf:RDF>
            <rdf:Description rdf:about="#M_mmtsa_c">
              <bqbiol:is>
                <rdf:Bag>
                  <rdf:li rdf:resource="http://identifiers.org/bigg.metabolite/mmtsa" />
                  <rdf:li rdf:resource="http://identifiers.org/inchikey/VOKUMXABRRXHAR-UHFFFAOYSA-M" />
                  <rdf:li rdf:resource="http://identifiers.org/kegg.compound/['C00349']" />
                  <rdf:li rdf:resource="http://identifiers.org/seed.compound/cpd00287" />
                </rdf:Bag>
              </bqbiol:is>
            </rdf:Description>
          </rdf:RDF>
        </sbml:annotation>
      </species>
      <species boundaryCondition="false" compartment="c0" constant="false" hasOnlySubstanceUnits="false" id="M_mm_c" metaid="M_mm_c" name="Methylmalonate_c0" sboTerm="SBO:0000247" fbc:charge="-2" fbc:chemicalFormula="C4H4O4">
        <sbml:annotation>
          <rdf:RDF>
            <rdf:Description rdf:about="#M_mm_c">
              <bqbiol:is>
                <rdf:Bag>
                  <rdf:li rdf:resource="http://identifiers.org/bigg.metabolite/mm" />
                  <rdf:li rdf:resource="http://identifiers.org/inchikey/ZIYVHBGGAOATLY-UHFFFAOYSA-L" />
                  <rdf:li rdf:resource="http://identifiers.org/kegg.compound/['C02170']" />
                  <rdf:li rdf:resource="http://identifiers.org/seed.compound/cpd01468" />
                </rdf:Bag>
              </bqbiol:is>
            </rdf:Description>
          </rdf:RDF>
        </sbml:annotation>
      </species>
      <species boundaryCondition="false" compartment="c0" constant="false" hasOnlySubstanceUnits="false" id="M_citm_c" metaid="M_citm_c" name="Citramalate_c0" sboTerm="SBO:0000247" fbc:charge="-2" fbc:chemicalFormula="C5H6O5">
        <sbml:annotation>
          <rdf:RDF>
            <rdf:Description rdf:about="#M_citm_c">
              <bqbiol:is>
                <rdf:Bag>
                  <rdf:li rdf:resource="http://identifiers.org/bigg.metabolite/citm" />
                  <rdf:li rdf:resource="http://identifiers.org/inchikey/XFTRTWQBIOMVPK-UHFFFAOYSA-L" />
                  <rdf:li rdf:resource="http://identifiers.org/kegg.compound/['C00815']" />
                  <rdf:li rdf:resource="http://identifiers.org/seed.compound/cpd00607" />
                </rdf:Bag>
              </bqbiol:is>
            </rdf:Description>
          </rdf:RDF>
        </sbml:annotation>
      </species>
      <species boundaryCondition="false" compartment="c0" constant="false" hasOnlySubstanceUnits="false" id="M_citac_c" metaid="M_citac_c" name="Citraconate_c0" sboTerm="SBO:0000247" fbc:charge="-2" fbc:chemicalFormula="C5H4O4">
        <sbml:annotation>
          <rdf:RDF>
            <rdf:Description rdf:about="#M_citac_c">
              <bqbiol:is>
                <rdf:Bag>
                  <rdf:li rdf:resource="http://identifiers.org/bigg.metabolite/citac" />
                  <rdf:li rdf:resource="http://identifiers.org/inchikey/HNEGQIOMVPPMNR-IHWYPQMZSA-L" />
                  <rdf:li rdf:resource="http://identifiers.org/kegg.compound/['C02226']" />
                  <rdf:li rdf:resource="http://identifiers.org/seed.compound/cpd01502" />
                </rdf:Bag>
              </bqbiol:is>
            </rdf:Description>
          </rdf:RDF>
        </sbml:annotation>
      </species>
      <species boundaryCondition="false" compartment="c0" constant="false" hasOnlySubstanceUnits="false" id="M_glutrna_gln_c" metaid="M_glutrna_gln_c" name="glutrnagln_c0" sboTerm="SBO:0000247" fbc:charge="0" fbc:chemicalFormula="C20H28N6O13PR">
        <sbml:annotation>
          <rdf:RDF>
            <rdf:Description rdf:about="#M_glutrna_gln_c">
              <bqbiol:is>
                <rdf:Bag>
                  <rdf:li rdf:resource="http://identifiers.org/bigg.metabolite/glutrna_gln" />
                  <rdf:li rdf:resource="http://identifiers.org/seed.compound/glutrnagln" />
                </rdf:Bag>
              </bqbiol:is>
            </rdf:Description>
          </rdf:RDF>
        </sbml:annotation>
      </species>
      <species boundaryCondition="false" compartment="c0" constant="false" hasOnlySubstanceUnits="false" id="M_glylcoa_c" metaid="M_glylcoa_c" name="Glutaconyl_1_CoA_c0" sboTerm="SBO:0000247" fbc:charge="-5" fbc:chemicalFormula="C26H35N7O19P3S">
        <sbml:annotation>
          <rdf:RDF>
[truncated: 2,318,717 more chars]
